# Supplementary material for: A transcriptional sketch of a primary human breast cancer by 454 deep sequencing
Source: BMC Genomics. 2009 Apr 20;10:163. doi: 10.1186/1471-2164-10-163 (PMC2678161; doi:10.1186/1471-2164-10-163)
Supplement: Additional file 2 — Genomic classification of cDNA reads. Excel document containing the identifiers and annotations of all the mapped cDNA reads classified as described in Table 3. [file 1471-2164-10-163-S2.xls]

## Sheet: Inter Unspliced
Genomic Classification of Sequence Reads - Intergenic Unspliced
ID	Chr	Start-End
218603_0676_0378	chrM	440-550
176340_0820_0935	chrM	1004-1094
254307_3550_2419	chrM	1004-1077
261891_1905_2262	chrM	1221-1332
037720_2888_1381	chrM	1259-1334
218073_0836_0211	chrM	1261-1327
253812_1055_1480	chr17_random	79712-79817
172842_0960_3447	chr3_random	104999-105056
158525_0754_2696	chr17_random	122909-123005
012279_3567_2341	chr17_random	122914-123030
095513_3907_0120	chr1_random	130600-130691
093229_2987_3896	chr1_random	139519-139559
078719_0153_0128	chr5_h2_hap1	155368-155437
134235_3527_0959	chr5_h2_hap1	160081-160124
005246_1585_2939	chr7_random	198966-199054
116905_2229_2227	chr7_random	206352-206444
162619_1788_3757	chr7_random	206360-206466
256404_1155_1378	chr7_random	206360-206466
084174_3483_1020	chr7_random	206504-206593
033712_1053_1448	chr7_random	207095-207204
297455_1929_1533	chr7_random	210731-210835
219481_0805_2764	chr7_random	227200-227262
126958_3790_2479	chr7	241489-241578
213613_1531_3101	chr7	244174-244244
056315_0082_1303	chr17	251542-251630
301601_1258_3158	chr2	268735-268846
063144_1685_3995	chr6	305055-305119
232341_3850_0319	chr17_random	480173-480227
007261_1605_1151	chr5_h2_hap1	499940-500001
275127_1519_3086	chr6	645043-645153
288865_0070_2189	chr6	649216-649310
050177_1261_1520	chr3_random	654239-654341
031016_1156_0582	chr2	654593-654665
271431_1201_0263	chr2	657109-657206
275987_0387_0959	chr6	677056-677157
086208_0633_0730	chr6	677097-677169
232270_2420_0441	chr6	756728-756838
136119_2382_0653	chrX_random	917146-917195
169515_3052_3599	chrX_random	946484-946546
220627_2621_0446	chrX_random	1051656-1051713
211437_0677_2006	chr6_qbl_hap2	1053392-1053439
297401_1443_2187	chr20	1096764-1096863
178102_0838_0559	chr20	1097083-1097172
224721_0050_1775	chr4	1111482-1111582
182172_0518_0793	chr4	1111506-1111601
068355_1838_2811	chr4	1175522-1175592
065740_1524_2939	chr5	1362111-1362197
214750_1615_3379	chr2	1390913-1390979
308515_1440_3491	chrX_random	1396538-1396639
028128_3917_0631	chr6_cox_hap1	1485908-1485966
114816_1213_3133	chr12	1592549-1592647
003213_1273_1587	chr21_random	1670881-1670989
062240_1275_1589	chr21_random	1670881-1670985
200291_1054_0853	chr21_random	1677604-1677643
016361_0187_0313	chr20	1808165-1808260
048817_0052_1735	chr6_qbl_hap2	1891479-1891556
223864_1674_1427	chr17	1893566-1893676
012680_0695_3026	chr12	1902680-1902734
186034_3456_2478	chr5	2061763-2061864
092762_1947_1761	chr16	2145252-2145303
274468_2569_2999	chr6_cox_hap1	2146390-2146479
297070_0313_1424	chr9	2194871-2194983
179024_0047_2769	chr6	2229673-2229729
208121_1535_2001	chr6	2275324-2275422
090156_1291_2947	chr6	2328761-2328845
050539_0242_0794	chr5	2347490-2347558
035247_1571_2554	chr17_random	2417655-2417703
217734_1193_0701	chr11	2420760-2420842
121471_1549_3360	chr8	2589482-2589577
012482_1059_1922	chr6	2702786-2702827
049226_0276_0951	chr16	2742451-2742546
058498_0811_0776	chr8	2745178-2745235
082034_2647_2453	chr6_cox_hap1	2772114-2772164
161943_2986_0554	chr18	2796295-2796366
032660_3893_3350	chr18	2796306-2796379
236337_2221_2945	chr5	2840943-2841048
168869_1693_1789	chr16	2856767-2856828
072435_3445_0517	chr6_cox_hap1	2933052-2933097
185079_3443_2030	chr6_qbl_hap2	2942395-2942430
166156_3208_2816	chr6_qbl_hap2	2948922-2949016
117765_2729_1864	chr19	3082391-3082431
133581_2233_2058	chr7	3100629-3100706
060556_1734_0727	chr20	3117595-3117692
190203_2373_1287	chr20	3117628-3117717
097778_1397_2579	chr9	3204629-3204711
280741_0308_2622	chr6_cox_hap1	3248882-3248984
207746_0652_1410	chr16	3309947-3310006
318161_0363_1847	chr6_qbl_hap2	3374179-3374247
152069_0437_1237	chr16	3423420-3423484
003137_1326_0803	chr16	3423444-3423545
309158_3051_2053	chr3	3469342-3469459
042161_1603_1170	chr3	3470077-3470150
144393_0872_2985	chr3	3470448-3470531
318063_1064_1684	chr6_cox_hap1	3503664-3503719
081753_1290_3361	chr9	3519579-3519652
001625_0105_2545	chr16	3528521-3528612
262634_1403_0647	chr16	3528558-3528657
008814_1181_3734	chr3	3556843-3556926
234514_1723_3392	chr9	3563670-3563764
197846_1528_3971	chr9	3565363-3565457
235609_0992_2146	chr9	3565563-3565639
276836_3052_3414	chr9	3586434-3586538
083448_3928_1012	chr6_qbl_hap2	3627594-3627642
261191_2597_1746	chr6_qbl_hap2	3627600-3627638
259372_0281_1595	chr3	3630388-3630458
253121_1234_1384	chr9	3641365-3641463
273632_2403_2997	chr9	3681687-3681784
004295_3903_0725	chr16	3715433-3715522
055587_1318_1615	chr6_qbl_hap2	3803943-3804013
308662_1737_2094	chr10	3807238-3807338
267821_0334_0441	chr6_qbl_hap2	3816247-3816296
054724_2948_0763	chr18	3900882-3900944
257503_0468_3347	chr6	3924007-3924115
055694_2216_2242	chr6	3924118-3924225
195518_1673_3005	chr6	3924124-3924231
027662_3881_0413	chr6	3932316-3932414
220126_2681_2623	chr6	3948930-3949015
248061_3540_2218	chr6	3951232-3951356
081889_2434_2332	chr20	3952773-3952833
132584_2692_3175	chr20	3952795-3952886
273089_1415_1426	chr18	3953605-3953676
013843_1618_1827	chr6	3953654-3953764
057205_0847_1680	chr18	3967664-3967742
246124_1283_1987	chr6_cox_hap1	3998210-3998301
248051_3316_2151	chr6_cox_hap1	4190175-4190265
140274_3044_1627	chr6_qbl_hap2	4219185-4219226
223826_1150_1868	chr10	4234038-4234155
205151_1771_1409	chr18	4309629-4309702
030390_0563_3941	chr10	4340433-4340503
001427_0053_0414	chr18	4370172-4370288
047335_0182_1071	chr18	4372747-4372816
068252_3835_2829	chr6_cox_hap1	4429102-4429174
313112_2666_0169	chr3	4507876-4507971
021882_2494_1396	chr3	4507903-4507996
111661_2629_1971	chr20	4558313-4558392
087131_2943_0611	chr12	4625614-4625714
150072_3526_1543	chr12	4627249-4627346
213213_1865_2069	chr9	4698095-4698197
297229_1863_2067	chr9	4698095-4698197
018553_3511_2444	chr4	4792018-4792114
047589_0995_4034	chr4	4813411-4813486
136043_3988_1796	chr4	4813658-4813750
091713_3088_2442	chr4	4851024-4851105
186465_0985_1390	chr3	4864108-4864178
117305_2784_0652	chr3	4864118-4864183
152488_3313_3576	chr3	4864126-4864182
305237_1594_1116	chr3	4883229-4883336
017260_0098_1715	chr3	4896968-4897080
073166_2255_3047	chr9	5118771-5118888
015504_1378_0418	chr9	5119323-5119433
025134_0384_3877	chr9	5119575-5119646
200283_2951_3836	chr20	5140772-5140839
210186_0366_0780	chr20	5221430-5221507
017978_0203_0520	chrX	5233761-5233829
140404_0456_3335	chrX	5234327-5234411
050644_0658_2465	chrX	5234663-5234737
292864_3761_0069	chrX	5234666-5234746
016076_0513_2893	chr20	5436962-5437063
018717_2940_2239	chr20	5436962-5437063
163085_2192_1047	chr5	5444726-5444803
231575_3706_1011	chr5	5463595-5463646
029766_1447_2262	chr3	5492362-5492446
035236_0821_0640	chr10	5492473-5492574
253312_3029_1874	chr10	5509280-5509371
308970_3391_1746	chr10	5514693-5514800
220891_2112_3900	chr10	5521916-5521982
281586_0365_3744	chr9	5958427-5958553
054546_0846_2954	chr9	5958514-5958611
036437_1167_2234	chr9	5958523-5958614
018451_1264_0345	chr9	5958529-5958628
008986_2211_0868	chr9	5958616-5958712
113228_2194_3648	chr9	5958663-5958715
031020_0275_1543	chr9	5958895-5958960
024235_1721_3401	chr9	5958997-5959034
030066_1628_3385	chr9	5959032-5959133
151269_3996_3304	chr9	5959164-5959273
166960_0263_0412	chr9	5959233-5959336
129539_1534_0624	chr9	5959306-5959381
128963_0908_0520	chr9	5978360-5978427
013238_0268_1406	chr20	6142636-6142743
019450_2677_2968	chr20	6142636-6142743
021871_1735_0170	chr20	6142637-6142743
211721_2482_1148	chr20	6143964-6144034
313675_3830_0581	chr11	6181411-6181523
190910_0962_2615	chr9	6268626-6268727
052279_1613_3351	chr9	6268756-6268850
138384_0082_2441	chr9	6269141-6269219
015836_0762_0994	chr9	6271552-6271633
183701_0538_1675	chr11	6425476-6425571
208090_0943_2985	chr10	6431664-6431743
159980_0201_1511	chr10	6435917-6435990
056515_0459_0811	chr18	6452234-6452307
036399_1555_2608	chr18	6452279-6452325
200097_0432_3063	chr10	6482623-6482693
118233_0119_3362	chr8	6551121-6551217
017395_1714_3181	chr18	6615849-6615919
227301_0609_0096	chr17	6633198-6633299
279065_0745_3981	chr9	6659674-6659775
290368_3239_2801	chr11	6676486-6676584
134313_3169_3692	chr9	6738732-6738809
075886_0930_0874	chr18	6776712-6776791
170736_1225_2393	chr18	6776712-6776791
021802_0749_1739	chr17	6838919-6838974
196493_1286_0530	chr11	6842246-6842365
266847_3018_3847	chr11	6875855-6875943
239181_2765_1967	chr2	6926387-6926479
276491_3164_0892	chr12	6942651-6942740
098917_3826_0854	chr12	6943692-6943768
152144_3672_0119	chr11	6975685-6975779
250734_1700_2362	chr11	6976850-6976937
183226_0923_2575	chr6	6998499-6998602
309336_2221_1554	chr2	7115737-7115832
168834_2381_2338	chr2	7118726-7118814
262177_1421_2640	chr2	7119175-7119276
274346_1429_2128	chr2	7173095-7173155
198056_0364_3146	chr2	7223598-7223692
183302_3371_3737	chr7	7237470-7237545
100662_3573_0332	chr12	7255728-7255809
074465_0784_3718	chr7	7288392-7288471
252269_0576_0177	chr7	7359952-7360036
128523_2453_0921	chr2	7369353-7369423
157313_1578_0296	chr11	7700456-7700564
286355_1743_1021	chr11	7701022-7701128
134041_2830_4054	chr7	7807715-7807776
234958_1781_0134	chr11	7813164-7813239
016242_2550_2029	chr11	7813325-7813418
069760_1405_4078	chr11	7813346-7813416
283960_1211_0332	chrX	7826365-7826455
259863_1256_1564	chr11	7827752-7827846
274170_2232_3542	chr17	7900476-7900586
287203_1322_2770	chr7	7901683-7901808
167001_1180_2458	chr5	7905866-7905938
106187_3349_3818	chr5	7908139-7908194
240741_2666_0998	chr5	7954858-7954960
276661_1017_2422	chr5	7955040-7955143
144324_0681_2312	chr7	7956369-7956472
002488_2805_0330	chr12	7962562-7962667
263732_3873_3802	chr6	8018594-8018665
127326_0531_1225	chrX	8027832-8027937
038803_1524_0247	chr10	8053569-8053686
119404_1263_0412	chr10	8056589-8056695
110670_0316_0401	chr17	8119801-8119894
045626_2837_2996	chrX	8137823-8137900
189259_0740_1911	chr17	8209608-8209694
092982_0140_2123	chr4	8212576-8212677
151659_2309_3212	chr4	8227271-8227375
331184_2307_3214	chr4	8227274-8227375
140276_1653_3618	chr10	8283360-8283430
290185_2708_2307	chrX	8308022-8308127
230088_3323_3858	chr8	8385240-8385344
182572_3600_3258	chr4	8418999-8419058
193241_3796_2793	chr8	8442777-8442880
024906_1888_2413	chr16	8655653-8655762
212286_1601_0789	chr12	8680633-8680695
052957_0220_1552	chr10	8686727-8686783
064015_0202_1857	chr10	8709041-8709121
295780_0862_1301	chr10	8726454-8726531
069393_0456_2946	chr10	8740757-8740876
321427_3559_1214	chr10	8746313-8746390
030171_1563_1327	chr19	8780120-8780234
128673_0200_0069	chr19	8780957-8781010
209364_3120_3886	chr19	8780957-8781010
037598_1793_2216	chr10	8801768-8801880
007040_3936_0686	chr3	8807858-8807915
112165_0145_2591	chr3	8825504-8825586
003450_2618_2601	chr10	8850521-8850576
035367_0968_0693	chr10	8851193-8851246
160756_0552_1606	chr10	8867269-8867339
093873_0046_0669	chr3	8886031-8886116
038564_1270_0865	chr16	8893469-8893595
210740_1879_1736	chr16	8893533-8893605
009063_3004_1724	chr16	8893682-8893776
242218_0233_2626	chr16	8893838-8893945
264583_0998_0930	chr10	8903498-8903604
202126_2095_0728	chr2	8912252-8912369
196470_0288_1765	chr10	8925996-8926106
049480_3123_0717	chr10	8926152-8926222
171734_2635_0914	chr10	8926220-8926308
001420_1560_0929	chr10	8926310-8926403
179182_0508_1763	chr10	8935907-8935974
203820_1827_3592	chr10	8944276-8944340
187033_3948_1087	chr10	8944643-8944750
019944_1423_0454	chr10	8944997-8945078
025856_3904_2945	chr10	8944996-8945078
163220_3172_3333	chr11	8947920-8947978
175269_1802_3132	chr10	8953188-8953265
005885_0372_1094	chr10	8955473-8955565
006037_2652_0867	chr10	8955623-8955723
194350_1593_1243	chr8	8974358-8974430
001100_0118_1447	chr10	8977561-8977638
280355_0645_3633	chr8	8995131-8995174
022115_0894_1393	chr11	8997917-8998034
253348_0962_2097	chr11	8997925-8997991
235346_1145_0187	chr11	8997996-8998098
171349_1690_3952	chr11	8998016-8998087
016343_3357_2861	chr11	8998047-8998099
060752_1786_1856	chr11	8998120-8998213
157801_2970_2059	chr11	8998192-8998251
115443_1358_3147	chr11	8998309-8998404
090465_3798_0905	chr11	8998402-8998477
243839_1627_3091	chr11	8998435-8998506
161226_1010_2687	chr10	9013912-9014029
009392_1031_1242	chr10	9018257-9018321
039946_0566_3532	chr20	9018289-9018379
231269_2128_1092	chr20	9018721-9018838
071170_0283_3434	chr10	9033819-9033874
192324_0415_2109	chr10	9034138-9034263
115105_0831_2845	chr8	9052708-9052772
150149_1187_2211	chr10	9053141-9053213
026991_1534_0177	chr10	9054201-9054295
220119_0804_1178	chr10	9054892-9054998
173905_0336_3540	chr10	9068072-9068127
047780_2597_0420	chr2	9068323-9068439
026110_1005_3795	chr10	9068355-9068440
071485_1669_1264	chr10	9068697-9068747
224278_1564_0404	chr10	9068735-9068846
018129_1524_2863	chr10	9071801-9071859
240985_0702_1479	chr12	9081331-9081414
227307_0906_1153	chr10	9094058-9094172
166174_1797_0107	chr11	9094327-9094381
015063_0859_2483	chr10	9102272-9102359
013736_0807_1268	chr10	9102304-9102374
217878_3419_3941	chr11	9115984-9116073
204414_1746_2747	chr10	9120355-9120458
026630_0196_1207	chrX	9126907-9127012
020282_2347_2124	chr10	9129056-9129140
273538_3480_3023	chr1	9131055-9131161
259264_1642_2477	chr1	9133543-9133641
143454_3684_2584	chr10	9133915-9133979
048709_0084_1921	chr10	9140425-9140513
007692_0909_2005	chr10	9145837-9145942
198313_0192_2180	chr10	9146472-9146585
223372_0260_4037	chr10	9146534-9146633
069529_1809_2451	chr10	9146599-9146704
010917_0988_0950	chr10	9146907-9147025
313799_3530_1023	chr10	9147051-9147142
077910_0302_0989	chr10	9147128-9147211
299726_0879_2658	chr10	9147280-9147378
278416_2935_3569	chrX	9155773-9155872
210889_2592_2722	chr16	9186928-9187035
180840_3411_1294	chr12	9276215-9276291
034843_1808_0749	chr12	9292027-9292095
261316_3069_2505	chr4	9420597-9420677
020198_3772_0067	chr11	9426028-9426092
029464_2893_1354	chr11	9426028-9426092
103001_1702_1275	chr4	9434393-9434498
226435_0424_1779	chr4	9434544-9434645
062582_3993_2340	chr4	9435998-9436071
111019_0435_0708	chr19	9498384-9498471
180990_3096_0870	chr12	9744495-9744585
072042_1521_2724	chr12	9745020-9745085
017480_1294_1205	chr5	9979512-9979564
036603_1677_0512	chr5	10084721-10084823
026056_0097_2523	chr5	10252168-10252258
008036_2863_0578	chr4	10345447-10345546
052766_3508_4074	chr8	10345450-10345553
050436_3505_4072	chr8	10345451-10345553
052569_3503_4074	chr8	10345451-10345553
014215_1307_1382	chr12	10375893-10375957
012585_0668_1363	chr8	10384710-10384815
232685_0619_2746	chr1	10403058-10403147
017404_1057_2600	chr1	10439262-10439335
013857_3851_0427	chr16	10529781-10529850
285630_2735_3949	chr16	10529782-10529872
148723_1583_1070	chr20	10555195-10555293
236664_3042_2635	chr20	10556096-10556166
197261_3273_1296	chr20	10556151-10556249
082984_3231_0943	chr20	10556281-10556353
044687_0675_3190	chr6	10568630-10568721
247949_1548_2958	chr12	10601359-10601458
125352_0463_1139	chr12	10601579-10601664
045460_1498_1492	chr4	10639927-10640008
138040_1210_1018	chr12	10644284-10644357
255678_1863_2147	chr12	10645992-10646063
125375_3828_1072	chr12	10646349-10646443
043277_1469_3059	chr18	10660025-10660145
196094_1403_3904	chr12	10662394-10662490
250516_1107_2150	chr18	10690049-10690160
030997_2907_0900	chr18	10690168-10690257
006658_0403_0963	chr18	10703661-10703757
015437_2681_3433	chr12	10868833-10868915
088834_2503_2460	chr12	10885242-10885350
049198_2486_1706	chr10	10895284-10895396
260262_1012_1624	chr18	10905702-10905784
229883_1054_2859	chr10	10909859-10909967
132545_0079_2522	chr18	10918276-10918375
259413_2935_2586	chr4	10996981-10997046
237660_3437_2858	chr1	11008610-11008672
053474_1386_0496	chr1	11008941-11009021
230884_0776_0370	chr18	11010859-11010973
037418_0940_0226	chr18	11018791-11018885
137250_0206_3924	chr18	11021446-11021560
017141_3762_2421	chr4	11045440-11045549
215273_3576_1523	chr18	11066884-11066991
183907_1771_0432	chr4	11090190-11090298
194123_3793_2121	chr18	11099830-11099912
097030_3767_0184	chr18	11103375-11103485
087117_1446_2410	chr18	11138593-11138704
036344_0466_0305	chr12	11391129-11391191
049537_2364_2354	chr12	11490182-11490244
298976_2590_3963	chr12	11490671-11490771
221373_1499_2453	chr12	11557512-11557584
147727_1984_1420	chr12	11564972-11565089
061339_1377_2627	chr12	11628977-11629078
061514_0941_2160	chr6	11684367-11684456
031317_1089_0999	chr8	11684889-11684950
066129_3366_3252	chr8	11685080-11685137
279126_0330_1173	chr6	11685349-11685458
176130_3617_0430	chr16	11873329-11873426
170246_2783_3948	chr16	11873569-11873653
083548_2736_1451	chr20	12101487-12101581
219772_1551_0143	chr20	12140827-12140936
170125_3049_0328	chr20	12190591-12190660
104425_1443_2030	chr20	12391799-12391884
271054_3423_2781	chr18	12392259-12392339
044795_0309_2149	chr6	12444500-12444607
053977_1863_2000	chr4	12466197-12466291
053158_0517_0081	chr4	12535642-12535723
056228_2956_0289	chr3	12558254-12558335
186835_3933_3139	chr3	12559166-12559210
302294_3115_3668	chr19	12615027-12615098
219006_0543_3832	chrY	12618508-12618598
002615_3944_0663	chrY	12618674-12618732
306515_1313_0118	chr7	12698801-12698900
291997_1667_2697	chr12	12741135-12741210
149771_1774_2230	chr2	12759374-12759479
035318_0073_1620	chr12	12760054-12760093
273865_2174_0654	chr9	12816247-12816347
178292_1934_2026	chr9	12822519-12822572
199583_0497_0136	chr9	12825651-12825748
178527_0827_1557	chr4	12855538-12855638
278141_1593_0238	chr4	12855841-12855950
194715_3263_1505	chr4	12856391-12856500
283349_3974_1489	chr9	12869258-12869359
270695_3000_1586	chr9	12896180-12896257
003972_1642_2693	chr9	12897042-12897140
133247_2713_0636	chr9	12897878-12897935
199118_0692_0066	chrX	12907509-12907603
001882_0203_1021	chr9	12909254-12909331
134637_2301_3475	chr8	12911364-12911461
153103_1361_3463	chr9	12921421-12921479
010310_1415_2674	chr16	12954361-12954451
277765_3112_3639	chr16	12954369-12954450
222894_0999_3887	chr16	12954947-12955025
042434_2199_3612	chr16	12955518-12955603
184842_0411_0676	chr16	12956079-12956183
315099_2228_2357	chr2	12959878-12959985
237582_1273_2672	chr9	12962560-12962600
004358_0989_1614	chr9	12962915-12962973
243309_0687_1442	chr9	12963311-12963412
232265_2762_0763	chr9	12963318-12963397
053662_0676_1960	chr2	12973081-12973142
200754_0403_3199	chr8	12979303-12979409
118778_1111_2612	chr11	12980621-12980720
131378_3550_2359	chr7	12985611-12985677
203695_0197_3378	chr11	12989981-12990062
009896_2002_1899	chr11	12990215-12990328
017551_2659_2793	chr11	12990232-12990340
157978_1008_2683	chr11	12991357-12991465
070195_1907_0206	chr11	12992212-12992304
170892_1962_0620	chr7	12992784-12992878
094913_2634_1550	chr9	13006661-13006762
158101_2118_2293	chr7	13013066-13013169
103665_2112_3852	chr16	13052301-13052393
010274_3236_3712	chr16	13065110-13065189
043378_0592_3280	chr16	13065159-13065232
059310_1785_1932	chr9	13095512-13095572
118076_3584_1707	chr20	13097618-13097723
282086_1395_2605	chr16	13108361-13108409
115119_1725_1262	chr16	13131840-13131904
122556_1141_1931	chr20	13156948-13157024
120770_0884_0986	chr16	13233208-13233284
278607_1077_0544	chr16	13241362-13241475
288278_0748_2636	chr16	13241563-13241667
075081_0796_2919	chr17	13338494-13338571
212555_0453_3522	chr11	13365722-13365795
097138_2285_1760	chr7	13392341-13392449
286327_2325_2626	chr16	13425847-13425929
293305_2772_2617	chr6	13438081-13438128
014064_1288_1835	chr3	13439959-13440067
080720_3009_3879	chr3	13440076-13440147
152245_2938_0260	chr16	13475582-13475682
161984_3668_3526	chr9	13477158-13477228
120092_0976_1593	chr4	13588187-13588280
275579_3600_0590	chr17	13620678-13620769
114615_0722_1682	chr17	13664332-13664442
016156_3625_2756	chr6	13680787-13680863
264500_1695_1961	chr6	13681088-13681190
270611_2561_0860	chr17	13684242-13684307
318100_1215_1785	chr17	13684287-13684394
262575_1298_1116	chr17	13684710-13684779
224401_3529_1910	chr17	13688190-13688250
238860_1462_2051	chr17	13688545-13688667
124240_0802_1895	chr17	13689859-13689968
177638_1036_2862	chr17	13711359-13711444
161077_0288_3275	chr17	13711639-13711740
083685_1899_3197	chr17	13712169-13712246
001579_3053_1155	chr17	13712235-13712320
027040_0252_1468	chr17	13715326-13715422
027680_2725_1882	chr17	13734422-13734528
030759_0416_2335	chr17	13734422-13734528
152592_1247_3780	chr17	13739059-13739117
179585_3327_0104	chr20	13748614-13748706
144711_0694_3487	chr17	13792779-13792852
031531_0734_2859	chr17	13801584-13801635
108056_1825_1634	chr17	13812147-13812231
290016_1179_0536	chr17	13813173-13813276
068311_2859_1670	chrX	13923718-13923772
138084_0163_3826	chrX	13924611-13924693
112420_0852_2080	chr4	13999947-13999998
299578_1614_2286	chr18	14041684-14041753
227851_1373_2414	chr4	14048824-14048905
126651_0898_3609	chr4	14079318-14079419
119174_1216_1875	chr1	14193084-14193174
254018_3489_0436	chr1	14194066-14194170
141210_1772_1434	chr1	14221215-14221300
015239_0936_1680	chr11	14248538-14248602
057796_3335_2529	chr1	14317973-14318058
061902_2855_2791	chr1	14317983-14318054
284889_1368_4047	chr16	14422501-14422590
078899_1777_3036	chr1	14451808-14451908
055228_1235_1901	chr6	14493788-14493840
012774_1605_0253	chr19	14497731-14497804
005977_1421_3805	chr1	14529303-14529376
078595_3564_1348	chr6	14534984-14535084
239752_1199_2039	chr9	14540262-14540386
070231_0671_1455	chr12	14544390-14544499
275590_1403_0137	chr1	14637122-14637156
229576_3247_2724	chr5	14664412-14664493
065026_3173_3348	chr1	14666424-14666506
198559_0770_2400	chr16	14673691-14673803
085167_4021_2209	chr1	14687213-14687310
011350_2644_3602	chr1	14695066-14695129
287432_0858_3950	chr1	14696101-14696194
032825_0912_3776	chr4	14735322-14735428
090983_0962_2691	chr11	14849411-14849486
074203_3931_1516	chr11	14855819-14855925
203719_3487_0967	chr2	14950597-14950711
014236_0523_1889	chr10	14955148-14955238
121790_0134_1918	chr10	14955540-14955627
006995_3734_0379	chr6	15014239-15014313
181540_0211_1861	chr4	15072836-15072894
175249_1410_1201	chr4	15076179-15076244
137178_0090_1103	chr5	15138525-15138590
197305_0259_1704	chr12	15149103-15149193
268227_1439_3781	chr9	15160563-15160638
225306_3041_0822	chr19	15208708-15208811
266776_0848_0958	chr21	15291265-15291383
173780_3623_3100	chr21	15296935-15297043
003962_1335_2857	chr21	15305895-15305979
061917_1030_3100	chr21	15307139-15307243
068650_2595_3407	chr21	15307613-15307712
208603_1969_2889	chr21	15307657-15307733
112491_0825_1442	chr21	15310492-15310576
079389_2943_1959	chr21	15331697-15331786
110237_0295_0536	chr21	15333503-15333614
126183_3662_3111	chr21	15353705-15353809
250196_1332_2547	chr21	15354023-15354129
145192_1978_0284	chr21	15354550-15354656
279786_0616_1916	chr5	15419816-15419879
195256_2535_2576	chrX	15486941-15487040
268800_0805_3027	chr19	15547996-15548060
171827_2112_0889	chrX	15625833-15625946
021465_1917_1829	chr21	15696273-15696365
230495_0171_0976	chr21	15722427-15722510
016583_1277_0487	chr4	15744290-15744389
033423_2784_3873	chr1	15862795-15862896
275504_1101_1151	chr1	15866496-15866580
098628_3752_1893	chr1	15866609-15866670
190421_3877_0868	chr4	15877875-15877927
017475_2957_2914	chrX	15888700-15888738
007445_2457_1250	chrX	15888701-15888733
013402_3418_2388	chrX	15888701-15888733
288283_2402_1793	chr12	15926377-15926453
128376_1678_0617	chr12	15947680-15947788
022483_3895_0121	chr12	15947798-15947903
017716_0247_0382	chrX	16081681-16081763
044789_0245_0384	chrX	16081681-16081763
213312_1530_3426	chrX	16086723-16086827
124382_1444_0099	chrX	16086774-16086874
260226_1551_2529	chrX	16087065-16087179
035646_0520_0153	chrX	16087180-16087270
125783_0153_3716	chrX	16087226-16087327
151919_0970_2086	chrX	16087442-16087515
288517_1374_1395	chrX	16094367-16094475
080951_1731_1558	chr9	16102706-16102814
018698_0725_1060	chr9	16156008-16156094
198514_3203_1313	chr8	16248683-16248793
009485_0633_1015	chr22	16279193-16279272
100986_0744_3921	chrX	16335168-16335241
300708_1789_3751	chr17	16394531-16394613
226633_0543_2043	chr7	16443714-16443801
140977_1933_2029	chr7	16451884-16451998
205687_1928_2956	chr8	16547416-16547512
149500_0629_1369	chr10	16653908-16654020
293321_3578_3924	chrX	16689995-16690063
110487_0970_2198	chrX	16690275-16690367
077737_3696_1483	chr7	16715580-16715653
117037_1629_0237	chr11	16735435-16735526
094623_0764_1578	chr11	16735640-16735753
193534_2845_1386	chr11	16735763-16735870
278717_2726_0581	chr11	16735858-16735961
015403_3138_3463	chr11	16735862-16735944
251454_2167_2922	chr11	16735873-16735973
232883_0077_3158	chr11	16735873-16735973
189480_0532_0879	chr7	16790706-16790802
260197_0644_1109	chr7	16861524-16861631
158520_3331_0666	chr7	16861789-16861899
072417_1550_1182	chr7	16863642-16863707
290993_1381_2330	chr7	16863870-16863987
130636_2804_2640	chr7	16888185-16888245
257625_1403_2289	chr7	16894851-16894949
254700_2521_3922	chr21	16923084-16923170
266867_2748_3674	chr21	16923646-16923757
092743_0544_3298	chr22	16939842-16939908
105524_3147_1428	chr12	17033580-17033687
219558_0989_0543	chrX	17101665-17101733
154785_1280_0832	chrX	17116591-17116657
205632_1749_3203	chrX	17116593-17116657
228733_2676_2092	chr7	17196190-17196260
238634_0853_3308	chr6	17232501-17232601
175239_1773_1360	chrX	17242428-17242475
190488_0551_2531	chr6	17248841-17248953
303019_1625_0971	chr6	17248977-17249082
140896_2411_0478	chr11	17358885-17358987
180070_0388_2594	chr18	17359412-17359505
244409_1901_1655	chr10	17397726-17397846
004760_3815_0658	chr10	17397804-17397879
099847_3868_3840	chr10	17398218-17398325
154386_1708_1479	chr4	17405413-17405517
231999_2822_0381	chr21	17410806-17410931
223086_1983_0953	chr12	17444813-17444862
300150_2737_3008	chr5	17495686-17495763
198266_0877_1519	chr20	17536842-17536886
036888_2977_0537	chr8	17545519-17545566
105657_1746_3212	chr7	17797195-17797313
071092_3697_1257	chr7	17797256-17797312
084253_0551_1233	chr7	17797282-17797393
248113_1691_2711	chr7	17797603-17797683
071544_2797_1027	chr7	17797790-17797883
226893_2947_0409	chr7	17797927-17798021
131796_3413_2705	chr10	17806212-17806302
302738_3976_1267	chr6	17867513-17867607
019696_3680_0654	chr6	17867578-17867637
032997_1523_1725	chr6	17868262-17868318
135424_0673_3753	chr8	17931079-17931171
247297_1616_0231	chr8	17931451-17931555
206530_1548_0969	chr8	17931566-17931641
009218_0586_3304	chr8	17931654-17931729
304663_0430_0658	chr8	17934417-17934524
263236_2745_1451	chr8	17934777-17934868
261691_1096_2514	chr21	18032404-18032512
264189_1383_1535	chr21	18032405-18032511
061553_2405_2967	chr12	18187639-18187681
267887_0305_3413	chrY	18249900-18249981
017016_0164_1062	chr18	18291491-18291551
023523_3699_1666	chr6	18332170-18332292
030353_2796_1968	chr6	18332170-18332292
017644_1110_1922	chr6	18376966-18377046
018575_0784_1731	chr18	18409072-18409170
062556_1128_1279	chr8	18417650-18417710
229302_1398_2970	chr5	18460599-18460705
078698_0163_1157	chr17	18494957-18495029
179446_0241_3472	chr17	18495283-18495358
241153_0682_3809	chr17	18495284-18495354
291986_1488_2184	chr17	18495284-18495357
125098_3168_1524	chr17	18495304-18495394
186216_0904_0385	chr17	18495319-18495419
258131_3096_0383	chr17	18495370-18495441
082650_3422_2642	chr17	18495442-18495531
202547_0720_3666	chr3	18503343-18503406
017609_3414_2701	chr3	18506542-18506641
084955_0235_2710	chr11	18507825-18507903
284849_1525_0348	chr11	18508312-18508426
101727_1501_3034	chr17	18509953-18509997
246512_0280_1577	chr17	18509966-18510076
253078_0471_3906	chr5	18550724-18550824
121941_2379_0359	chr5	18550727-18550824
233795_3476_0200	chr18	18563861-18563935
095224_0274_1899	chr18	18564072-18564153
128743_1486_2380	chr11	18567455-18567558
034844_2715_3572	chr11	18567801-18567849
172878_0108_2822	chr18	18659736-18659841
038909_2946_2738	chr5	18728829-18728920
287074_0709_0612	chr5	18729754-18729826
247743_3462_1096	chr18	18732120-18732223
291424_1649_3100	chr5	18741213-18741317
255016_1147_0491	chr2	18772978-18773082
296742_3649_0780	chr2	18785087-18785197
006140_3578_3836	chr18	18861583-18861648
126211_2817_1736	chr2	18915114-18915142
250784_0320_2578	chr16	19001090-19001131
229618_2853_2482	chr16	19002096-19002175
248706_0568_1604	chr16	19016849-19016945
273324_0203_3539	chr16	19038752-19038874
256296_1840_3270	chr6	19141356-19141470
087497_1146_1582	chr13	19145729-19145789
273235_0882_3296	chr13	19146081-19146183
014989_0346_2668	chr2	19177424-19177500
027438_1419_2491	chr2	19177573-19177630
121966_1387_1398	chr2	19187938-19188043
194491_1109_0105	chr2	19188396-19188473
309189_3806_1136	chr9	19222744-19222848
254486_1151_2540	chr2	19312190-19312309
015344_0890_1791	chr11	19323377-19323430
017036_1530_1975	chr2	19328644-19328745
210314_3289_1033	chr2	19563142-19563245
006448_2104_0578	chr12	19570162-19570241
199862_1310_2750	chr12	19572161-19572261
275134_1282_3338	chr2	19591669-19591774
110403_1320_1015	chr12	19593104-19593165
061609_0812_1545	chr12	19597347-19597394
223581_1403_1833	chr12	19618736-19618840
010037_1884_1665	chr12	19626380-19626458
267534_0761_2567	chr12	19632712-19632781
307878_0798_3374	chr9	19784053-19784156
053525_2508_0874	chr12	19788356-19788423
298049_1449_2748	chr18	19790915-19791016
132192_0320_2384	chr2	19959211-19959296
063738_1360_0077	chr18	19967672-19967754
127710_3647_2549	chr14	20019153-20019237
245531_2273_1049	chr14	20019235-20019347
163012_1224_3435	chr12	20083320-20083390
175759_3119_1768	chr7	20083791-20083886
156295_1131_1766	chr19	20099416-20099518
036551_1293_3854	chr7	20124105-20124182
266255_1406_0773	chr8	20129115-20129215
006100_1553_1584	chr8	20130406-20130455
059865_3418_1446	chr8	20130495-20130574
261481_0667_1510	chr7	20135774-20135884
024589_0915_1444	chr7	20141492-20141581
027846_2916_3897	chr7	20142117-20142207
057189_0692_2087	chr6	20157594-20157653
141330_1056_4040	chr6	20208424-20208513
241084_0635_1058	chr6	20208423-20208509
054147_0417_3186	chr17	20219469-20219536
315866_2324_4032	chr7	20224695-20224817
144336_0729_3434	chr7	20226914-20227000
079728_0915_0708	chr7	20227498-20227565
207476_2782_1354	chr3	20241060-20241135
106804_3175_1099	chr13	20249564-20249664
021120_0802_1928	chr12	20251417-20251493
157179_2751_2356	chr8	20285877-20285946
293516_0702_3451	chr2	20303147-20303251
038209_3385_2752	chr2	20303226-20303282
219565_2809_1658	chr2	20303546-20303634
003703_2733_2921	chr2	20303929-20304019
258160_1585_4010	chr7	20335777-20335861
104094_3238_2037	chr3	20336774-20336905
100556_0870_1074	chr14	20340985-20341079
175568_0462_0887	chr14	20340985-20341079
278410_1175_2963	chr6	20383386-20383491
062221_0382_3383	chr1	20383517-20383599
071903_3558_0650	chr3	20430085-20430149
160140_1768_2019	chr10	20609605-20609691
242093_0210_3283	chr10	20615457-20615500
015034_3092_0508	chr10	20615560-20615610
026572_2681_2466	chr10	20617297-20617394
214572_0912_1966	chr10	20617394-20617460
062459_1511_3151	chr10	20618790-20618856
298635_3114_3250	chr13	20621010-20621118
262174_1471_0877	chr10	20637359-20637427
065053_0229_2082	chr10	20661561-20661660
040804_2510_1897	chr10	20718537-20718623
138741_2945_3587	chr10	20720254-20720339
059494_0843_2337	chr14	20745752-20745811
238963_1366_3258	chr17	20764932-20765011
090689_0451_0833	chr17	20764981-20765054
281522_0290_2161	chr18	20767112-20767217
067376_0938_2438	chr17	20768340-20768392
180093_2896_1802	chr17	20768476-20768578
192114_0967_2398	chr17	20768632-20768702
167456_3627_3046	chr17	20773406-20773502
033247_3618_0812	chr17	20773477-20773529
235416_0807_0566	chr18	20821358-20821424
129085_1435_2073	chr18	20836409-20836457
065475_2204_1308	chr1	20940601-20940660
237006_3208_3090	chr10	20960404-20960500
284533_0196_0928	chr10	20985532-20985650
183232_3200_2700	chr5	21009484-21009589
059911_1550_2839	chr10	21033127-21033201
017885_0900_0817	chr19	21101131-21101254
204969_2413_3784	chr10	21109367-21109464
011377_0818_3161	chr10	21109579-21109621
025865_1092_0416	chr10	21109581-21109621
221636_0952_0828	chr10	21109652-21109716
235072_0703_2644	chr10	21109838-21109936
143987_1586_3669	chr10	21109841-21109937
313698_1584_3671	chr10	21109840-21109937
304261_1962_3606	chr10	21109915-21110009
212213_1144_2769	chr10	21109971-21110079
253790_3703_2549	chr10	21109977-21110077
212544_3882_3122	chr10	21109987-21110092
299779_0998_2618	chr14	21145443-21145516
135369_2398_3210	chr5	21154814-21154900
011493_3628_3705	chr5	21236545-21236650
017606_2278_1134	chr6	21344806-21344897
136627_0145_0870	chr5	21427902-21427990
066727_0803_3394	chr3	21428952-21429032
135965_0154_1676	chr3	21429064-21429135
093142_0943_1395	chr5	21430883-21430936
096656_2719_2636	chr5	21436813-21436917
261854_0612_0143	chr5	21436904-21436975
044878_3613_1587	chr5	21438926-21438980
027269_0613_1841	chr5	21440333-21440405
060567_1529_2465	chr10	21504182-21504241
184494_3042_0961	chr22	21660672-21660743
173603_3516_0517	chr2	21915131-21915229
023063_1229_3236	chrX	21923068-21923121
136141_0384_0481	chr17	21946265-21946290
115403_1430_2854	chr13	21983652-21983760
005771_2200_3330	chr4	21994621-21994668
052336_2416_2995	chr9	22087391-22087467
075063_1302_2546	chr9	22120207-22120293
242451_1330_0563	chr9	22122242-22122321
118696_1863_2835	chr4	22133034-22133087
241469_3132_4053	chrX	22178833-22178913
098446_1835_1950	chrX	22179079-22179136
017239_1754_2843	chrX	22191316-22191381
249839_3767_3674	chr19	22395669-22395754
070009_1473_1378	chr14	22405575-22405668
046234_2695_1255	chr14	22405890-22405976
095889_3408_1227	chr14	22439020-22439133
024488_1904_1249	chr6	22460596-22460712
123264_1060_1761	chr19	22465263-22465374
282323_1058_1763	chr19	22465264-22465374
258841_1202_4059	chr18	22494332-22494431
005254_0125_3731	chr18	22494565-22494672
010991_0219_0243	chr18	22494668-22494740
270181_0307_3110	chr18	22494689-22494790
278612_3739_2451	chr18	22495161-22495265
106414_1320_3717	chr18	22499739-22499802
086010_3027_2101	chr18	22500633-22500699
263152_0225_3698	chr18	22500908-22501016
114054_2833_0222	chr16	22505213-22505263
016897_1564_2009	chr18	22517711-22517814
050015_1567_2009	chr18	22517717-22517814
128876_1724_3217	chr18	22518886-22519001
017552_2367_0690	chr10	22568289-22568350
297964_3750_2495	chr10	22587404-22587480
293635_2306_3279	chr8	22600104-22600203
131887_1211_2453	chr10	22660573-22660620
044296_1705_0090	chr18	22661112-22661178
224687_2876_0352	chr1	22729684-22729759
007928_3118_0531	chr11	22791667-22791706
183155_0917_0674	chr19	22832536-22832572
124900_2229_3565	chr20	22995223-22995319
008907_0492_3720	chr8	23035245-23035316
268043_1499_0833	chr8	23035366-23035466
124123_2623_0673	chr8	23102092-23102164
148933_3455_2418	chr8	23102092-23102168
167702_0314_0430	chr11	23120224-23120298
132418_1528_2035	chr19	23189898-23190012
102810_1033_3440	chr11	23220760-23220867
091612_3700_0592	chr15	23265407-23265504
118509_2191_2466	chr11	23326624-23326706
024857_0060_0452	chr11	23427914-23428018
012361_3800_2343	chr14	23436245-23436307
013121_1231_2179	chr14	23436244-23436307
002407_3469_1952	chr1	23488690-23488758
131135_1507_2238	chr1	23489722-23489845
229426_3519_0456	chr16	23499696-23499789
017700_0265_0253	chr16	23499715-23499808
161747_3221_0946	chr20	23526418-23526525
108912_0936_0720	chr20	23528918-23528991
045040_0696_2827	chr20	23528980-23529032
186509_3207_3368	chr20	23529763-23529857
237892_2933_1342	chr20	23530009-23530102
300366_2957_2830	chr20	23530524-23530624
038243_0578_2298	chr20	23554611-23554696
034886_0072_1454	chr12	23573925-23574034
265811_2617_1614	chr12	23574804-23574926
015360_1829_1854	chr4	23765910-23766010
288242_1719_0963	chr8	23796173-23796267
292212_0978_0200	chr2	23810178-23810292
003512_1742_2177	chr1	23902091-23902138
076909_0400_2488	chr1	23919989-23920045
235940_1378_3454	chr19	23933626-23933722
056851_0575_0649	chr20	23956163-23956218
228723_3594_2292	chr4	23979207-23979329
192783_1823_0391	chr4	23979208-23979329
097798_0916_2972	chr9	24042423-24042508
235752_2217_2702	chr8	24047359-24047461
224850_2405_3823	chr2	24079091-24079171
118544_2175_1780	chr17	24107610-24107713
223523_3284_0996	chr19	24115841-24115948
247775_1116_3298	chr5	24217151-24217207
063656_1521_1617	chr5	24217229-24217307
138565_2751_1233	chr5	24218416-24218478
278387_0441_2224	chr22	24266595-24266687
109834_0972_1386	chr8	24269789-24269875
101148_0702_2252	chr8	24270273-24270399
203636_0190_3155	chr8	24271728-24271820
161448_0730_1184	chr8	24271731-24271823
020048_1372_2570	chr5	24299743-24299838
241976_1006_1434	chr9	24315524-24315597
238839_1860_0230	chr5	24395331-24395433
046177_1645_3763	chrX	24468089-24468180
046792_1597_0635	chrX	24468192-24468263
179198_1755_2563	chr2	24569171-24569256
285764_1384_2601	chr2	24569230-24569335
021528_0143_0139	chr2	24569249-24569308
316324_0141_0141	chr2	24569248-24569308
216045_0827_1715	chr2	24569897-24569973
282241_3388_0823	chr2	24594294-24594407
026638_0753_2003	chr2	24594841-24594873
074978_2379_1588	chr17	24607416-24607514
106382_0866_1484	chr17	24607659-24607765
239047_1109_0902	chr17	24607951-24608060
288300_2830_3858	chr17	24608015-24608137
291367_3763_3436	chr7	24699641-24699750
313954_3026_4049	chr16	24744729-24744813
136624_1407_0085	chr16	24744859-24744936
000938_3054_1688	chr16	24744876-24744946
015940_1510_3683	chr12	24790803-24790891
013249_0905_0814	chr12	24790853-24790891
011351_0094_0830	chr6	24812588-24812687
051831_1402_1296	chr17	24897458-24897534
127671_0469_3060	chr20	24995597-24995669
306309_3852_2082	chr6	25122912-25123018
099602_1858_3698	chr14	25288194-25288291
207640_1059_2890	chr14	25288224-25288291
110024_0795_2646	chr14	25327067-25327167
062378_1282_1324	chr14	25484560-25484613
202707_3131_0822	chr4	25542097-25542215
261622_2740_1802	chr22	25553606-25553721
021512_2692_2112	chr14	25618503-25618576
255172_0372_2233	chr14	25618813-25618850
205426_1560_1744	chr14	25634274-25634387
091667_0570_2261	chr14	25716174-25716226
013788_0129_3647	chr3	25735289-25735410
027806_2907_2916	chr3	25735289-25735410
019457_0806_2225	chr14	25807178-25807250
166916_0441_3791	chr2	25810994-25811086
229625_1966_3383	chr2	25812649-25812712
067828_2852_0186	chr2	25813987-25814041
006017_2424_1022	chr17	25820025-25820122
021365_0989_2396	chr17	25820360-25820459
151765_0944_3345	chr5	25945328-25945421
022160_1039_0196	chr12	25980908-25980998
116896_1168_1300	chr12	26002287-26002349
093365_0995_3067	chr7	26081496-26081600
090739_0370_0674	chr6	26095133-26095200
191202_3167_2029	chr6	26126774-26126886
006372_1579_0932	chr14	26144036-26144101
101564_1174_1051	chr12	26161393-26161469
172413_1321_0061	chr7	26219524-26219591
190655_3276_1198	chr7	26219593-26219666
010013_0071_1528	chr14	26273439-26273525
053373_2627_0743	chr6	26361633-26361697
298158_0568_1861	chr12	26367325-26367421
027155_1328_2087	chr4	26369513-26369596
101864_3636_3774	chr6	26371658-26371761
113531_0654_1313	chr7	26385111-26385233
171379_1383_0357	chr8	26406171-26406253
134449_0609_3996	chr13	26715638-26715720
229732_0498_3630	chr9	26830562-26830614
001749_3838_0192	chr9	26890336-26890405
051622_0664_1043	chr9	26894275-26894308
133936_1636_2961	chr22	26898133-26898199
001225_0821_2023	chr22	26970257-26970352
013022_3726_1630	chr12	27013543-27013650
149128_3121_1727	chr9	27056742-27056792
270446_2476_1714	chr12	27073967-27074090
037229_0724_0780	chr12	27077930-27077992
014582_1770_2835	chr12	27082775-27082880
163273_0520_3592	chr22	27156311-27156409
216194_1370_1191	chr22	27157441-27157511
023135_3536_3784	chr22	27197496-27197595
244171_2885_2060	chr22	27207292-27207402
071838_1862_0694	chr22	27213369-27213431
252877_0973_0308	chr22	27240732-27240842
021569_2289_1311	chr21	27274032-27274136
047406_2287_1313	chr21	27274032-27274131
135782_3732_2520	chr10	27280374-27280476
227588_1908_2605	chr11	27308914-27308978
187571_3318_3385	chr13	27417354-27417449
214746_2563_3406	chr13	27417382-27417442
185021_2473_3487	chr13	27417391-27417475
036435_0578_2217	chr13	27417401-27417487
142366_1395_2213	chr13	27417402-27417485
158734_2543_3681	chr13	27417412-27417494
212211_2462_3124	chr17	27578909-27578960
175653_1170_1134	chr17	27579034-27579144
194867_3275_0476	chr17	27579040-27579132
069850_3386_0961	chr17	27579042-27579130
276966_1657_1561	chr17	27596451-27596557
034280_0127_1907	chr2	27643562-27643662
146956_0094_0988	chr9	27669450-27669478
019411_1435_1293	chr17	27732692-27732744
108508_1604_2847	chr17	27732771-27732826
093854_1467_2299	chr1	27733231-27733346
247845_0799_2541	chr17	27750034-27750114
104316_3229_1201	chr17	27754248-27754308
010103_3424_3539	chr18	27797317-27797378
023645_1279_3021	chr17	27832783-27832888
025604_3793_0941	chr17	27832784-27832888
026191_2186_0343	chr17	27832783-27832888
027087_0101_2591	chr17	27832783-27832888
027144_0124_0817	chr17	27832783-27832888
028221_1363_1409	chr17	27832783-27832888
028228_0476_4047	chr17	27832784-27832888
029272_3517_2589	chr17	27832784-27832888
031150_2428_1847	chr17	27832783-27832888
031620_3736_3663	chr17	27832783-27832888
058640_0103_2593	chr17	27832783-27832888
030284_2671_1556	chr17	27832787-27832887
014686_0119_3102	chr17	27833308-27833369
069210_0478_0901	chr6	27933966-27934057
277924_2469_0240	chr21	27949095-27949183
024263_2400_2844	chr12	27974196-27974274
291151_1816_0558	chr3	27980917-27981032
292182_0873_3543	chr22	28042734-28042803
133184_0266_1076	chr6	28087151-28087213
096899_2793_1676	chr12	28096253-28096331
075810_2434_2112	chr18	28098872-28098937
247582_0927_0105	chr21	28107333-28107387
242149_0547_2012	chr4	28216375-28216446
257353_0909_1322	chr7	28248036-28248135
014067_0413_1237	chr11	28311560-28311628
128109_0815_1809	chr1	28346429-28346517
283931_3139_3914	chr16	28417933-28418020
174210_3100_0860	chr6	28445740-28445823
281354_3300_3402	chr8	28482658-28482783
287587_0900_0291	chr8	28482658-28482790
257709_1102_2743	chr8	28487038-28487131
290567_3175_3501	chr8	28487038-28487131
287078_2709_0624	chr6	28498136-28498235
072237_3881_0877	chr3	28542511-28542595
103875_2736_0617	chr3	28542710-28542756
195248_0926_2227	chr3	28608344-28608446
290715_0934_0379	chr3	28608521-28608637
199565_1282_3902	chr3	28738114-28738162
091012_1343_1332	chr3	28738116-28738163
122864_1634_3048	chr22	28754155-28754212
128494_0431_1172	chr10	28949722-28949792
107224_0612_1149	chr10	28949757-28949815
131665_3304_1761	chr10	28949795-28949896
151442_3076_1918	chr2	29029478-29029583
293771_0520_0140	chr21	29056372-29056457
207710_0246_0531	chr21	29114970-29115077
153889_3955_1601	chr10	29228017-29228076
041977_1860_1601	chr20	29336795-29336856
219585_2528_2284	chr20	29336937-29337031
210493_1937_2896	chr12	29380942-29381033
297784_2611_1074	chr12	29380965-29381064
150166_0960_1450	chr7	29575190-29575290
093046_1281_2195	chr22	29638111-29638168
183698_2962_3645	chr22	29646892-29647015
138431_1080_0176	chr7	29674606-29674680
141359_0522_2713	chr21	29748322-29748430
160318_0634_0639	chr21	29748670-29748770
024318_0067_1746	chr21	29792938-29793017
000427_0113_1786	chr13	29806382-29806470
199092_0507_3064	chr22	29882319-29882396
212890_0970_2411	chr13	29929183-29929249
062789_1226_0842	chr1	29931759-29931815
258389_1333_2212	chr3	30022777-30022876
192708_0824_0365	chr3	30023106-30023180
316249_2415_0918	chr3	30023457-30023521
022449_0999_3236	chr8	30160969-30161048
007376_2584_0401	chr8	30161486-30161566
028166_1796_1317	chr8	30171607-30171664
111529_2503_3693	chr20	30222118-30222222
011510_0777_2335	chr7	30282448-30282562
268533_2223_2035	chr11	30322301-30322412
019269_1035_2093	chr11	30350987-30351096
008615_3850_3851	chr7	30427560-30427610
220457_1326_0447	chr16	30449948-30450042
190842_0990_1888	chr22	30479339-30479433
048920_3279_2420	chr7	30522029-30522094
019884_3072_2461	chr13	30608641-30608755
125300_0573_0578	chr17	30620565-30620650
185136_0910_0937	chr17	30622819-30622895
016885_1223_2076	chr17	30623844-30623952
291364_2895_2894	chr12	30668982-30669089
259658_0823_1892	chr17	30727701-30727762
231661_3696_2150	chr17	30758611-30758686
262398_1980_1863	chr17	30761089-30761178
306712_1548_0246	chr2	30775969-30776016
260022_0645_3860	chr2	30777753-30777836
096599_3152_1409	chr2	30779440-30779513
079628_1560_0285	chr2	30779443-30779513
011305_3893_3969	chr2	30791133-30791222
189557_1118_2333	chr20	30909125-30909235
155815_0169_1386	chr20	30909714-30909831
146866_2517_3622	chr1	31340378-31340472
251473_1286_1538	chr1	31340382-31340486
002242_2445_3114	chr16	31364409-31364459
135893_3656_3035	chr2	31376135-31376187
277733_2245_3280	chr14	31401051-31401133
039809_1539_0596	chr2	31406352-31406394
202974_0333_3819	chr17	31426105-31426173
141006_3491_2290	chr16	31427814-31427926
187441_1010_0818	chr13	31435691-31435784
279720_1314_1671	chr20	31453073-31453147
106061_1306_1643	chr20	31453124-31453192
009730_2521_2864	chr3	31471034-31471137
268850_0563_1519	chr16	31487226-31487298
243997_2861_1814	chr3	31671338-31671426
063218_1086_2317	chr14	31700039-31700133
137065_1531_0277	chr14	31700039-31700133
313608_3318_2719	chr20	31702408-31702496
148817_0553_0432	chr16	31725536-31725592
122692_0182_0316	chr11	31763486-31763589
286315_3030_0220	chr11	31763680-31763795
116642_3421_0528	chr12	31792321-31792414
136082_2322_0730	chr14	31811091-31811194
297210_0826_2195	chr22	31820600-31820683
236623_1204_0786	chr10	31999205-31999278
191783_0833_3939	chr10	32027534-32027636
036197_2514_3684	chr20	32044100-32044181
017996_0555_1629	chr2	32302678-32302760
206616_0478_2436	chr10	32319186-32319289
301323_1422_2278	chr10	32319492-32319587
287680_0468_3915	chr10	32337310-32337396
140249_0682_0645	chr10	32337955-32338048
050187_0707_2342	chr10	32338044-32338121
198773_1521_1882	chr10	32338200-32338297
225707_1782_3913	chr10	32338229-32338322
221844_3074_2890	chr10	32338344-32338459
053385_0539_3035	chr10	32338357-32338477
072568_0553_3618	chr10	32338447-32338539
045589_3022_1283	chr10	32338465-32338577
224299_1037_2757	chr10	32338507-32338584
130883_3253_3660	chr10	32338588-32338705
011249_2570_2476	chr10	32338608-32338721
063805_2569_2479	chr10	32338609-32338721
259682_1506_1651	chr10	32338998-32339104
132798_2293_0189	chr10	32339182-32339299
191622_1809_3730	chr10	32339343-32339454
091253_1352_3655	chr10	32339570-32339634
282239_3176_0200	chr10	32339658-32339768
274276_1666_1898	chr2	32389824-32389941
211756_1253_0570	chr2	32389980-32390046
016659_0940_0718	chr2	32390166-32390287
145662_0298_3089	chr10	32401256-32401341
150241_1387_2727	chr1	32414486-32414593
252166_0583_0715	chr9	32441665-32441778
210329_2586_2240	chr15	32933955-32934073
234303_3126_1285	chr15	32934321-32934388
186137_0589_0735	chr19	32939554-32939671
034963_1338_2976	chr19	32954792-32954905
086851_3983_0579	chr19	32955086-32955177
206711_0515_1838	chr19	32955086-32955174
053611_0428_2285	chr9	32959185-32959279
036066_0374_1383	chr3	32973214-32973286
188300_3202_1373	chr15	33142138-33142205
066596_3646_1479	chr15	33189426-33189505
148036_1191_3987	chr8	33204056-33204150
122188_1073_1492	chr15	33217423-33217501
020137_1625_3870	chr10	33229253-33229300
016117_2303_0848	chr10	33229258-33229300
251350_0789_3438	chr15	33262645-33262746
318162_0791_3436	chr15	33262645-33262746
003668_1525_3548	chr15	33291038-33291140
062744_1523_3550	chr15	33291037-33291140
039824_0933_3122	chr15	33291455-33291525
256003_0886_0547	chr11	33332549-33332647
196996_1421_0312	chr11	33334022-33334116
213262_0881_3013	chr11	33334028-33334141
099323_2548_2433	chr11	33334117-33334220
259559_0619_1081	chr8	33338335-33338459
009131_3817_0693	chrX	33441775-33441895
048206_3856_2184	chrX	33441776-33441895
256378_1576_2973	chr3	33458306-33458412
297942_2107_0254	chrX	33512408-33512514
061742_0988_2698	chr19	33523418-33523530
192766_1881_2253	chr6	33568070-33568138
185394_0480_2688	chr21	33591544-33591603
029427_0767_3735	chr7	33621007-33621061
151163_0363_0466	chr7	33628699-33628778
259156_3890_1438	chrX	33653687-33653785
193851_3910_2122	chr7	33686111-33686177
319691_3908_2120	chr7	33686111-33686177
199360_0554_1721	chr1	33739300-33739376
209791_1509_3472	chr7	33772790-33772837
202864_1701_1190	chr20	33804356-33804418
329505_3350_0356	chr17	33813026-33813103
293340_0910_1008	chr17	33813665-33813743
126530_3948_2865	chr13	33838206-33838275
158473_1257_0589	chr13	33845386-33845484
225167_1842_1837	chr7	33849672-33849767
129172_1866_3723	chr13	33851794-33851884
169006_1044_3307	chr13	33853788-33853853
252012_3383_0820	chr13	33853861-33853966
153712_3821_2006	chr13	33853881-33853958
246297_1843_3818	chr13	33874263-33874362
263192_1115_3961	chr7	33880061-33880140
035240_1585_0975	chr6	33921569-33921661
071240_0452_1445	chr13	33943916-33944024
320921_2743_1667	chr13	33971765-33971835
045546_0582_1156	chr13	33975296-33975392
277625_1865_0706	chr13	33983682-33983795
154014_1105_1787	chr13	33984777-33984879
007348_2441_0564	chr13	34007302-34007419
059362_2439_0567	chr13	34007302-34007419
281263_0894_2044	chr13	34007574-34007683
095103_3422_2948	chr13	34010569-34010679
186846_3023_0854	chr11	34010733-34010797
292815_0229_1225	chr13	34010774-34010874
299035_1649_1342	chr13	34010952-34011023
300294_1783_2676	chr13	34011293-34011399
026422_2616_2198	chr13	34015328-34015392
152596_1242_1560	chr13	34022726-34022833
310139_0929_3665	chr13	34029773-34029892
122587_1721_1531	chr13	34034645-34034723
294757_1093_1086	chr6	34042354-34042447
169135_1399_0756	chr13	34048824-34048925
063444_3701_2773	chr20	34096960-34097029
150235_1709_1757	chr20	34097308-34097393
097721_1271_0064	chr3	34222534-34222619
186193_1591_1737	chr6	34363130-34363225
018348_0597_0598	chr6	34363604-34363697
031878_1112_2339	chr11	34409428-34409497
020470_1005_2909	chr15	34479119-34479199
030179_1718_1580	chr14	34521411-34521474
006924_1032_0555	chr14	34584417-34584490
211313_1063_3204	chr9	34628441-34628538
187670_1036_3921	chr11	34640082-34640148
014963_3879_2638	chr21	34708668-34708732
090810_3085_1849	chr21	34708677-34708733
036436_3344_0205	chr21	34708928-34709021
182097_1416_3279	chr21	34709345-34709441
003429_0855_1535	chr21	34709436-34709483
159579_2886_3328	chr21	34709497-34709595
210325_0091_2863	chr21	34711042-34711147
201909_1577_3975	chr6	34772995-34773093
225043_2974_1847	chr6	34773131-34773223
032527_1212_3820	chr6	34773141-34773223
147290_2957_3335	chr5	34873579-34873647
146564_0804_0330	chr14	34933613-34933701
021745_1909_2893	chr17	34942941-34943011
218801_1408_3363	chr17	34943597-34943659
265897_1614_2247	chr17	34943711-34943803
299687_1018_2220	chr17	34943752-34943856
296931_1463_1147	chr17	34944188-34944312
208695_1696_3153	chr5	34963490-34963588
090065_0240_3747	chr18	35001558-35001626
063552_1734_0872	chr21	35037150-35037257
016092_0512_3371	chr9	35045903-35046005
084957_0961_2029	chr10	35204252-35204319
268503_1085_1900	chr22	35213615-35213702
077859_1224_1940	chr22	35213691-35213768
005515_3393_3535	chr19	35220129-35220217
159171_1745_1679	chr20	35545133-35545221
003445_2653_2196	chr7	35605031-35605093
167323_0827_1524	chr6	35621138-35621234
259035_0293_3013	chr7	35632266-35632387
206459_3966_1031	chr9	35748496-35748572
085660_1624_3074	chr11	35787274-35787375
199784_1648_3404	chr11	35787549-35787645
026024_2301_1916	chr11	35788124-35788187
103553_2712_1282	chr11	35788303-35788355
047241_1828_2646	chr11	35788488-35788584
206005_0774_2556	chr11	35788586-35788674
022514_3671_3285	chr11	35788731-35788801
130711_0966_3280	chr11	35788755-35788846
196561_1591_3466	chr11	35788774-35788846
185998_0249_3198	chr11	35788815-35788909
120557_1904_0991	chr11	35788889-35788966
189237_1193_2024	chr11	35788891-35788986
014716_0388_2551	chr11	35788904-35788960
281344_1750_0376	chr11	35788938-35789054
262542_1023_1253	chr11	35788961-35789079
026782_3792_1606	chr11	35788977-35789102
051078_1259_0560	chr11	35789065-35789157
240163_0650_3925	chr7	35806181-35806282
154101_1321_3403	chr7	35980667-35980725
108181_0436_2415	chr17	35989005-35989053
115812_1107_0637	chr17	36037419-36037488
246329_0755_1382	chr1	36095913-36096038
098366_0169_1003	chr5	36134295-36134412
148193_1458_3224	chr5	36138329-36138394
041131_1674_0550	chr5	36138882-36138957
027666_2132_2111	chr1	36163534-36163648
082170_0855_1527	chr14	36218596-36218689
010427_2901_1744	chr5	36227514-36227614
243178_2748_1190	chr5	36227623-36227738
004646_0930_1896	chr17	36227639-36227747
014580_1946_2286	chr11	36268588-36268705
133706_3654_1246	chr1	36297406-36297506
011108_0494_1790	chr21	36299844-36299916
324122_3070_2737	chr21	36299855-36299978
048626_1588_1640	chr1	36309295-36309377
290075_1694_2625	chr1	36309650-36309751
149716_2270_2816	chr1	36309660-36309762
029592_0689_2522	chr1	36309767-36309883
149634_0728_3264	chr1	36309936-36310003
022456_3678_0843	chr1	36310080-36310189
262063_3260_2846	chr1	36310152-36310280
036043_2833_0475	chr17	36320061-36320131
164634_1940_0696	chr9	36393161-36393271
004468_2347_0211	chr13	36394633-36394705
296239_1928_0884	chr9	36434935-36434982
010001_1979_3579	chr9	36435324-36435399
050117_3614_2484	chr9	36435822-36435898
143827_0405_2666	chr11	36455656-36455767
127916_1333_1415	chr11	36467095-36467178
316786_2758_1434	chr8	36467728-36467800
223993_2523_0740	chr8	36467885-36467958
013122_0091_1553	chr8	36468111-36468180
107641_3484_0646	chr8	36468316-36468384
194450_3434_0257	chr8	36468319-36468418
095763_0764_1328	chr8	36468439-36468543
195074_0541_2416	chr8	36468868-36468946
237300_2860_3891	chr8	36468868-36468945
296836_1144_0389	chr8	36470780-36470833
007826_1601_1584	chr8	36473284-36473344
072731_0540_1235	chr8	36473381-36473459
224385_0221_3308	chr8	36477408-36477513
228656_3728_0887	chr8	36477956-36478030
004162_0484_0966	chr8	36479637-36479701
100077_1640_2375	chr8	36479752-36479805
187599_1207_3575	chr8	36489598-36489668
154025_0149_0739	chr8	36493104-36493196
074080_1010_2401	chr8	36493537-36493623
214665_3129_2332	chr8	36493539-36493618
238939_0475_2930	chr8	36493638-36493710
095975_1360_1118	chr8	36493681-36493779
269312_0848_3429	chr8	36493688-36493767
143018_0673_0618	chr8	36493743-36493855
279072_3507_2396	chr8	36493762-36493862
041420_3589_2881	chr8	36493780-36493846
249529_1861_1580	chr8	36493804-36493862
034890_0053_1609	chr8	36493877-36493958
232128_0472_0386	chr8	36493941-36494017
142245_3482_3592	chr8	36494054-36494131
170048_0329_2118	chr8	36494071-36494135
084876_1749_0407	chr8	36494088-36494160
161099_0452_0166	chr8	36494090-36494135
025139_0220_0690	chr8	36494143-36494190
019482_2932_2705	chr8	36494221-36494270
306149_1287_2026	chr8	36494367-36494455
165993_1311_0396	chr8	36494416-36494517
074982_3903_3869	chr8	36494446-36494520
108577_0802_2518	chr8	36494445-36494523
275156_1805_3256	chr8	36494605-36494700
295326_1484_3405	chr8	36494737-36494837
217144_0959_0885	chr8	36494778-36494881
023551_3152_3088	chr8	36494802-36494881
024453_1906_1704	chr8	36494816-36494888
275656_2953_3677	chr8	36494829-36494885
221664_2718_3175	chr8	36500741-36500831
239823_1086_2402	chr8	36501207-36501311
290654_1962_3057	chr8	36501243-36501328
092166_3140_1673	chr8	36505281-36505378
309138_1839_3289	chr8	36511298-36511350
239410_0946_1510	chr8	36511579-36511628
015177_2599_2736	chr8	36511632-36511723
209960_0280_0382	chr8	36511640-36511723
065210_1838_0876	chr8	36511650-36511719
006559_3285_1207	chr8	36511701-36511787
009947_1592_2972	chr8	36511732-36511816
314463_3410_1624	chr8	36511759-36511816
214720_3577_3437	chr8	36511767-36511816
253263_0328_2788	chr8	36512578-36512689
063551_1482_0855	chr8	36512583-36512703
281424_0341_0216	chr8	36512707-36512807
146673_1579_0611	chr8	36515887-36515947
017592_3642_0930	chr7	36517537-36517592
325192_3644_0928	chr7	36517537-36517588
127253_0666_1035	chr8	36517581-36517696
164044_1664_0043	chr8	36518142-36518246
269869_1901_1569	chr8	36518409-36518530
041613_1921_0848	chr8	36527649-36527733
275984_1311_0629	chr8	36527699-36527800
223967_2340_2242	chr8	36528222-36528341
259774_1218_0838	chr8	36528657-36528740
232473_3890_3008	chr8	36528872-36528949
211593_0539_3199	chr8	36529125-36529226
018201_0516_3811	chr8	36529192-36529311
096338_0177_1330	chr8	36529345-36529405
053662_3419_0173	chr8	36531310-36531366
304029_3179_2196	chr8	36531364-36531456
129638_1031_1987	chr8	36531414-36531525
211149_2524_1688	chr8	36531487-36531602
231532_0216_0320	chr8	36531532-36531622
158350_1476_2600	chr8	36531724-36531817
056963_0547_1745	chr8	36531733-36531822
284867_2858_1309	chr8	36532050-36532102
105793_0686_1664	chr8	36533478-36533553
137564_0776_1219	chr8	36534060-36534146
158517_1429_3154	chr8	36534555-36534661
063065_2595_0523	chr8	36534600-36534675
016013_2894_3274	chr8	36534602-36534716
221718_1117_2640	chr8	36534642-36534751
278215_3446_2144	chr8	36534739-36534780
208010_1687_2649	chr8	36535950-36536039
315309_1689_2647	chr8	36535950-36536039
120346_3468_3156	chr8	36535969-36536079
214530_1165_0337	chr8	36536126-36536235
237227_2854_3971	chr8	36536160-36536230
214542_0812_1110	chr8	36536169-36536264
101566_0189_2029	chr8	36536171-36536244
192853_0510_2305	chr8	36536231-36536328
001788_3900_0152	chr8	36536352-36536406
137144_3190_3155	chr8	36539294-36539360
103844_3565_0069	chr8	36606743-36606837
226585_0360_2752	chr8	36611449-36611529
020996_0662_3418	chr8	36614858-36614935
225317_1057_3168	chr8	36614998-36615097
264452_1454_3170	chr22	36618167-36618273
301355_2440_2326	chr20	36677199-36677315
041207_3445_1359	chr8	36679777-36679879
302304_0457_1447	chr18	36697941-36698023
259255_1307_1817	chr6	36749722-36749828
003275_0167_0434	chr6	36750303-36750395
074388_2383_0759	chr6	36750654-36750746
095916_3308_3778	chr10	36852113-36852180
193880_1390_1390	chr10	36852407-36852507
019775_1557_0610	chr10	36852560-36852646
002742_2946_3633	chr3	36886056-36886144
165077_0579_3564	chr2	36917699-36917792
241785_1030_2725	chr2	36921481-36921588
218923_3414_0580	chr2	36922404-36922515
034015_1314_2556	chr2	36924521-36924635
148666_2621_0333	chr2	36924801-36924917
121120_1025_3223	chr2	36925364-36925470
238053_2604_2421	chr2	36925682-36925763
076055_3061_3958	chr3	36927969-36928028
086828_1716_0058	chr2	36928705-36928774
048899_0312_2929	chr15	36957100-36957158
302091_2409_2545	chr15	37015751-37015848
258016_2195_3085	chr1	37033932-37034033
326282_3825_3576	chr15	37049092-37049192
015726_3732_1133	chr15	37049586-37049712
131712_0185_1666	chr8	37058975-37059074
118190_2438_3789	chr15	37060109-37060193
183351_2964_1881	chr9	37078454-37078570
067446_1657_2503	chr13	37102222-37102264
258452_1398_2787	chr15	37103833-37103931
265306_3290_2439	chr6	37120824-37120932
001858_1425_0458	chr6	37120960-37121062
110144_0142_2821	chr14	37128549-37128669
184790_0643_2059	chr14	37135627-37135714
100432_1824_3812	chr14	37136401-37136475
064067_2627_0419	chr14	37136409-37136500
136835_1514_1811	chr14	37136418-37136500
009231_0540_0479	chr14	37136536-37136606
279099_1497_3424	chr14	37136554-37136656
132021_1435_3158	chr15	37139428-37139538
109163_0758_2540	chr2	37185359-37185413
040984_0116_2058	chr2	37185568-37185677
239536_3156_3785	chr2	37185719-37185841
020685_1768_3492	chr2	37185796-37185912
013291_0440_0065	chr2	37186286-37186397
266502_0977_3572	chr3	37194748-37194842
248145_1820_0667	chr15	37211702-37211797
015119_2171_0543	chr3	37212897-37212953
035229_3332_0853	chr5	37263487-37263567
192366_2788_0554	chr5	37266093-37266185
007690_1591_0718	chr15	37266904-37266993
258597_0865_2630	chr15	37315338-37315446
253551_1467_3573	chr15	37321875-37321962
104070_1233_3891	chr10	37323971-37324036
315779_1914_3582	chr10	37325823-37325876
208532_1897_2954	chr8	37409573-37409673
044757_2383_0717	chr22	37410770-37410831
090575_3911_2241	chr15	37416251-37416356
121606_1881_1214	chr15	37416251-37416356
178225_0549_3984	chr15	37416250-37416356
135727_1024_0884	chr8	37420688-37420791
096512_2973_0839	chr8	37493495-37493587
293712_1740_0076	chr8	37493540-37493634
192304_3746_2087	chr15	37536308-37536410
162712_2148_2937	chr15	37536663-37536746
126097_3059_0689	chr15	37539779-37539853
282611_2402_1955	chr15	37556970-37557051
024939_3895_2484	chr15	37560572-37560624
058787_3603_3186	chr15	37560572-37560624
012440_1794_1817	chr15	37560892-37560965
012207_2534_2437	chr15	37574765-37574834
244643_1466_2407	chr10	37577235-37577323
088720_0779_1262	chr10	37577367-37577469
183112_3684_3590	chr10	37577461-37577529
267319_1598_0821	chr10	37577785-37577878
049903_0504_2085	chr10	37577910-37577993
249362_0689_2262	chr10	37577934-37578025
123664_3473_3492	chr10	37577941-37578012
219660_2726_3778	chr10	37578224-37578319
054258_0565_3063	chr10	37578413-37578504
246351_1818_2461	chr10	37578472-37578567
022886_1048_3568	chr10	37578769-37578869
028093_3661_0930	chr10	37580552-37580645
212346_0604_1093	chr10	37580966-37581071
091929_2740_2842	chr10	37581190-37581250
058016_3313_2656	chr10	37581207-37581268
004271_3003_3384	chr10	37581399-37581506
192278_0777_2515	chr10	37581917-37582013
011840_1112_1264	chr10	37581954-37582049
255053_1358_3646	chr10	37581968-37582083
201281_1323_0319	chr10	37581978-37582096
260204_1739_3493	chr10	37582012-37582108
005894_1362_2777	chr14	37582928-37582987
258286_3244_3731	chr10	37584959-37585039
218818_3629_0793	chr10	37586189-37586267
270418_3773_1478	chr14	37586353-37586428
163437_2801_1635	chr14	37586652-37586747
276728_0343_2874	chr10	37587012-37587124
065999_1303_3342	chr10	37587018-37587129
047411_1405_2075	chr10	37587026-37587132
015085_2292_1308	chr10	37587028-37587136
020647_3674_1807	chr10	37587028-37587136
155342_0645_0217	chr10	37587048-37587168
093173_1885_1892	chr10	37587076-37587149
196362_0767_0255	chr10	37587097-37587193
290845_1694_3593	chr10	37587131-37587203
292410_1016_3016	chr14	37587161-37587249
168109_0136_1710	chr10	37587503-37587580
213148_2846_3012	chr10	37587519-37587580
015130_0188_2215	chr10	37587530-37587578
207393_0138_3279	chr22	37587835-37587950
152213_1586_1055	chr10	37588178-37588270
178971_1926_1777	chr10	37588186-37588257
085430_3933_2808	chr10	37588642-37588700
092260_0749_0633	chr10	37588648-37588714
213051_1818_1335	chr10	37588684-37588781
230779_0598_3295	chr10	37588755-37588813
295716_3132_0096	chr10	37588821-37588912
215866_2812_0906	chr10	37588822-37588910
225651_3643_4014	chr10	37588829-37588925
152114_3397_3798	chr10	37588844-37588912
287520_3784_2154	chr10	37588867-37588969
072883_1652_4048	chr10	37588881-37588982
098527_2450_2472	chr10	37589254-37589370
283838_2226_1124	chr10	37590519-37590621
126687_1401_3272	chr10	37590673-37590751
127563_0258_2200	chr10	37590923-37590989
201333_2585_0976	chr10	37590974-37591077
289994_3806_2371	chr10	37591068-37591167
304461_1246_3384	chr10	37591091-37591192
025512_0123_2719	chr10	37591099-37591199
044477_1831_0850	chr10	37591122-37591200
005318_3251_2650	chr10	37591246-37591304
009433_1689_0081	chr10	37591335-37591435
201329_2931_1142	chr10	37591338-37591418
259552_0754_0920	chr10	37591430-37591527
125053_0434_1652	chr10	37591472-37591580
009112_1357_0725	chr10	37591579-37591652
272217_1877_1862	chr10	37591597-37591697
060456_1320_1215	chr10	37591622-37591727
012090_2707_3871	chr10	37591777-37591837
249485_1005_0288	chr10	37591806-37591899
106559_1247_2384	chr10	37591915-37591989
231231_0160_2053	chr10	37591927-37592040
242592_0673_1525	chr10	37591930-37592043
022461_1795_0667	chr10	37591933-37592024
267791_2135_3967	chr10	37591978-37592085
210039_1462_2410	chr10	37592053-37592127
311944_3358_3749	chr10	37592061-37592126
023607_0237_3054	chr10	37592065-37592128
174980_1596_3492	chr10	37593464-37593548
013646_3105_2429	chr10	37593523-37593573
266089_1035_3548	chr10	37593971-37594066
205818_1577_4058	chr10	37594264-37594341
236240_3112_3139	chr10	37594270-37594375
046977_2733_0577	chr10	37594407-37594463
113002_2564_1187	chr10	37594579-37594681
013798_1739_0728	chr10	37594589-37594698
019374_3279_3000	chr10	37594589-37594698
072975_2632_2204	chr10	37594636-37594751
041054_0053_0797	chr10	37594710-37594787
229059_0634_0571	chr10	37597346-37597452
281295_3863_3566	chr10	37597346-37597457
055310_1002_4023	chr10	37598354-37598456
020343_0468_0384	chr10	37598684-37598755
220927_3222_3504	chr10	37598685-37598790
118469_1259_0937	chr10	37598832-37598904
187723_0484_0985	chr10	37599137-37599239
062434_1362_0671	chr14	37611960-37612064
288758_2176_3819	chr10	37618275-37618382
028565_1640_0459	chr10	37618392-37618449
020307_3916_1718	chr10	37622666-37622770
027725_0915_1836	chr10	37622666-37622766
060970_3918_1721	chr10	37622667-37622751
106230_1016_1706	chr10	37622746-37622823
197097_0183_0050	chr15	37622814-37622901
096380_1745_2888	chr15	37622946-37623020
163362_4009_1639	chr10	37623039-37623129
007910_3925_1958	chr10	37624441-37624507
180010_1274_2463	chr10	37624478-37624570
183979_3109_3012	chr10	37624552-37624627
235974_2785_3142	chr10	37624837-37624894
053532_2294_3149	chr8	37625587-37625662
005173_1068_3371	chr10	37625610-37625657
204822_1005_2987	chr10	37625800-37625877
232495_0222_3395	chr10	37626856-37626936
226549_1086_3315	chr10	37627193-37627257
260190_3469_2290	chr10	37627194-37627287
242602_1792_0992	chr10	37627208-37627313
039736_0791_3609	chr10	37627677-37627740
038393_0405_1960	chr10	37627769-37627880
013635_1864_0304	chr10	37628696-37628786
003909_0080_0655	chr10	37629453-37629544
098827_1704_1811	chr10	37629885-37629954
007424_0164_2615	chr10	37630269-37630322
076531_0610_0120	chr10	37630462-37630558
073307_1530_2620	chr10	37630470-37630532
186256_2741_1843	chr10	37630470-37630532
221342_1765_1439	chr10	37630510-37630608
246397_0684_3770	chr10	37630521-37630620
230103_3962_2452	chr10	37630537-37630640
003229_1629_2733	chr10	37630612-37630683
215046_1282_1640	chr10	37630671-37630763
188901_3744_3817	chr10	37630734-37630837
027760_3789_2803	chr10	37630735-37630802
243086_2569_1972	chr10	37630738-37630844
250998_0595_2456	chr10	37630761-37630836
048693_3453_3289	chr10	37630880-37630935
053453_3855_1639	chr10	37630927-37631017
213695_2427_4014	chr10	37630927-37631017
044635_3739_1149	chr10	37630940-37631018
270011_0079_2854	chr10	37630955-37631055
189343_1304_2506	chr10	37630957-37631056
057755_2649_1665	chr10	37630965-37631065
121046_0506_1002	chr10	37630992-37631065
295791_3817_1865	chr13	37631011-37631075
249754_0377_2638	chr10	37631058-37631132
260416_3496_3774	chr10	37631060-37631153
056782_3369_2290	chr10	37631119-37631187
238746_3833_1120	chr10	37631150-37631240
244036_1339_0325	chr10	37631159-37631255
254800_1094_2126	chr10	37631225-37631319
309586_2231_0923	chr10	37631242-37631346
244676_0895_2565	chr10	37631259-37631365
219377_0464_2221	chr10	37631273-37631357
256087_1041_2710	chr10	37631291-37631368
212562_0629_0876	chr10	37631302-37631385
001299_1591_1945	chr10	37631304-37631400
003764_3354_3291	chr10	37631304-37631400
228403_0665_0621	chr10	37631307-37631392
004430_4040_1171	chr10	37631318-37631429
166122_1958_0100	chr10	37631318-37631370
113964_0227_2504	chr10	37631354-37631451
093663_0177_1615	chr10	37631379-37631482
006423_0077_2576	chr10	37631386-37631488
011492_2500_3011	chr10	37631385-37631488
153891_3332_3123	chr10	37631406-37631476
238945_3499_0133	chr10	37631456-37631550
014485_2991_0548	chr10	37631460-37631536
005178_0476_1492	chr10	37631464-37631527
021106_1307_1337	chr10	37631478-37631571
240734_3503_0541	chr10	37631484-37631591
008398_0913_3384	chr10	37631485-37631592
030912_1657_0724	chr10	37631506-37631575
063574_0286_2090	chr10	37631512-37631609
024970_0443_1475	chr10	37631523-37631637
103095_0558_2862	chr10	37631534-37631594
281503_1409_3456	chr10	37631570-37631691
228036_0458_3870	chr10	37631585-37631700
035372_2886_1963	chr10	37631591-37631700
053230_3064_2633	chr10	37631593-37631656
043517_1416_3411	chr10	37631603-37631708
147065_3396_3485	chr10	37631604-37631707
168906_1085_3208	chr10	37631604-37631707
042739_0411_0379	chr10	37631608-37631672
164631_0810_3774	chr10	37631624-37631691
135575_3809_3111	chr10	37631643-37631756
027452_0551_0748	chr10	37631651-37631742
016180_1701_1146	chr10	37631659-37631724
000909_0482_0845	chr10	37631665-37631779
013505_1429_0258	chr10	37631706-37631794
109554_0098_0432	chr10	37631728-37631838
214419_1152_3349	chr10	37631741-37631865
026977_0473_3708	chr10	37631745-37631876
173642_1662_1439	chr10	37631763-37631884
035824_0063_1421	chr10	37631769-37631874
091158_2264_0858	chr10	37631776-37631884
178267_2220_3312	chr10	37631825-37631914
242209_1298_0803	chr10	37631825-37631907
264836_0332_4024	chr10	37631825-37631914
006354_2952_2712	chr10	37631827-37631909
234647_2811_1371	chr10	37631827-37631908
008168_1496_1018	chr10	37631833-37631914
126115_0315_1454	chr10	37632064-37632136
244720_1435_1251	chr10	37633023-37633101
069394_1540_2321	chr10	37633026-37633119
204236_0187_0375	chr10	37633098-37633200
085588_0345_3668	chr10	37633153-37633248
291664_3561_0867	chr10	37633167-37633261
282133_3134_1387	chr10	37633217-37633316
016473_2858_3712	chr10	37633331-37633430
094004_0782_0897	chr10	37633392-37633489
134336_0553_1533	chr10	37633392-37633489
026953_1579_1786	chr10	37633425-37633487
041396_1481_3623	chr10	37633502-37633556
154791_3983_3635	chr10	37633518-37633617
311073_0607_0825	chr10	37633652-37633698
029959_2481_3668	chr10	37633766-37633803
081797_3561_2234	chr10	37633766-37633838
162817_1919_1044	chr10	37633887-37633974
032873_0756_0828	chr10	37633890-37633955
140246_0309_2669	chr10	37633920-37634000
205421_1420_2098	chr10	37633968-37634056
108178_1924_0679	chr10	37633999-37634074
187887_1680_1762	chr10	37634009-37634115
103517_2388_3387	chr10	37634018-37634119
217434_3724_3191	chr10	37634025-37634130
245630_1516_1170	chr10	37634071-37634184
249788_2859_3218	chr10	37634080-37634122
244448_2959_0253	chr10	37634092-37634208
147500_1780_0479	chr10	37634103-37634199
016982_2803_2718	chr10	37634104-37634211
056408_2805_2720	chr10	37634104-37634211
129503_1486_3105	chr10	37634121-37634197
096997_2851_3156	chr10	37634126-37634235
256970_3707_0989	chr10	37634148-37634253
156653_0839_2334	chr10	37634155-37634258
250783_0347_3559	chr10	37634221-37634335
058716_0719_2578	chr10	37634239-37634349
146340_1551_2773	chr10	37634253-37634369
168206_0992_2181	chr10	37634265-37634330
008322_1485_0411	chr10	37634271-37634369
016557_0076_1885	chr10	37634272-37634388
201533_0235_0448	chr10	37634286-37634398
240689_0899_3163	chr10	37634294-37634400
096535_0732_1219	chr10	37634307-37634429
099478_0409_2697	chr10	37634328-37634423
168530_2441_3917	chr10	37634336-37634440
135098_1318_0442	chr10	37634359-37634443
119648_1347_3549	chr10	37634366-37634475
033060_2428_3735	chr10	37634389-37634462
017774_3375_3887	chr10	37634401-37634496
014847_2630_3151	chr10	37634408-37634504
181341_0293_1607	chr10	37634411-37634510
079579_0306_3092	chr10	37634419-37634472
131957_1313_1107	chr10	37634419-37634483
298296_0342_2628	chr10	37634424-37634496
168112_0782_1622	chr10	37634429-37634487
139953_1030_3354	chr10	37634431-37634503
291934_2997_3251	chr10	37634431-37634501
209780_1128_0182	chr10	37634465-37634555
100160_1619_2268	chr10	37634470-37634536
134257_0629_0956	chr10	37634470-37634536
261539_3906_3487	chr10	37634470-37634554
299065_0710_3786	chr10	37634473-37634559
172084_2402_1806	chr10	37634495-37634571
297939_2709_3436	chr10	37634499-37634577
265557_1100_1049	chr10	37634504-37634562
022770_0998_2272	chr10	37634512-37634604
031467_1636_3677	chr10	37634512-37634603
001633_0062_2646	chr10	37634515-37634603
172576_0291_0839	chr10	37634519-37634567
136418_2373_1393	chr10	37634520-37634567
194456_0290_1431	chr10	37634529-37634629
046744_3928_3100	chr10	37634533-37634585
042413_2785_1486	chr10	37634544-37634595
116729_0643_1604	chr10	37634547-37634652
310553_3650_1184	chr10	37634549-37634652
257811_1970_3555	chr10	37634561-37634642
204523_0937_2173	chr10	37634569-37634648
316085_3032_1805	chr10	37634570-37634651
321293_3320_0149	chr10	37634576-37634652
180055_1594_3107	chr10	37634581-37634651
303862_0769_1075	chr10	37634587-37634651
171838_1764_1917	chr10	37634587-37634650
020676_3259_3145	chr10	37634593-37634650
112423_1520_2215	chr10	37634602-37634650
287305_0669_1607	chr10	37634610-37634651
009060_0856_1589	chr10	37634613-37634650
041672_0997_1469	chr13	37635060-37635145
032550_0715_0160	chr10	37636369-37636404
053949_0411_0827	chr10	37636490-37636568
090369_0786_1798	chr10	37636765-37636833
122765_0711_1771	chr10	37636783-37636882
197239_0357_1799	chr10	37637237-37637346
013846_0406_2481	chr10	37637432-37637538
208199_1860_0990	chr10	37637581-37637642
251011_1841_3484	chr10	37637618-37637686
199753_0113_2290	chr10	37637635-37637707
293674_1725_0324	chr10	37637650-37637758
208346_2576_1028	chr13	37637654-37637761
277225_1655_0402	chr10	37637812-37637923
009237_2476_3730	chr10	37637858-37637967
140121_1188_0810	chr10	37637889-37637960
129293_0123_3638	chr10	37637892-37637996
028278_0642_1804	chr10	37637899-37637993
010851_2780_0575	chr10	37637901-37637991
012050_1274_2246	chr10	37637901-37637991
084631_3386_3951	chr10	37637983-37638073
064944_3178_4032	chr10	37637990-37638066
240804_0113_2442	chr10	37638005-37638049
251164_2677_3877	chr10	37638021-37638103
276844_3452_3152	chr10	37638025-37638115
214975_2454_2062	chr10	37638095-37638149
199500_3057_3896	chr10	37638115-37638212
148579_1276_3510	chr10	37638173-37638232
204977_2620_1399	chr10	37638262-37638371
221244_2304_3628	chr10	37639427-37639509
137673_3971_0100	chr10	37639708-37639826
202308_3171_1285	chr10	37640028-37640109
227906_1441_2110	chr10	37640560-37640663
154163_0324_1285	chr10	37641430-37641533
038428_1035_2491	chr10	37642690-37642731
200611_1438_1995	chr10	37643550-37643619
030463_3714_2444	chr10	37643672-37643782
282014_3405_3952	chr10	37643756-37643873
285317_0493_2849	chr10	37643851-37643930
102343_3504_2859	chr10	37644034-37644113
009213_3150_0837	chr10	37644141-37644198
169502_0561_0747	chr10	37644237-37644324
235557_3159_2674	chr10	37644533-37644595
295513_2229_2366	chr10	37644568-37644641
008301_1882_1035	chr14	37646989-37647100
040231_0869_0683	chr14	37646990-37647100
004140_1576_1833	chr14	37646995-37647100
166752_3331_1283	chr14	37647388-37647445
150676_1524_1602	chr10	37656445-37656528
000214_0107_1153	chr10	37656481-37656532
021994_1560_1562	chr10	37656886-37656985
229646_3211_1665	chr10	37658312-37658377
123788_0278_1114	chr10	37658407-37658467
310022_3712_2244	chr10	37659152-37659231
022545_1612_1528	chr13	37660506-37660585
177319_0685_0969	chr14	37661662-37661729
087138_2721_1847	chr14	37661728-37661802
204997_3867_3198	chr10	37666005-37666083
205849_1727_2934	chr10	37671051-37671116
270754_1222_1465	chr10	37672383-37672453
291321_1680_2523	chr10	37672383-37672452
149557_2830_2284	chr10	37672404-37672454
230048_0166_1621	chr10	37675736-37675836
304615_2700_4027	chr10	37675739-37675838
256573_1308_3799	chr10	37675828-37675938
005709_3227_3615	chr10	37675861-37675939
013996_0504_1960	chr10	37675861-37675934
031933_3124_2110	chr10	37675863-37675958
227567_0135_0313	chr10	37675871-37675958
214654_3920_3334	chr10	37675876-37675953
082774_3893_0177	chr10	37676054-37676144
095348_3111_2825	chr10	37676713-37676829
020133_1928_2109	chr10	37677406-37677517
256189_0472_3003	chr10	37677486-37677606
278638_3115_2379	chr10	37677507-37677601
008475_3592_2969	chr10	37677644-37677743
050506_3590_2967	chr10	37677644-37677743
184816_3652_3229	chr10	37677649-37677737
156052_0884_0852	chr10	37677885-37677991
041140_1126_3787	chr10	37677891-37677963
254920_0145_1244	chr10	37678601-37678710
253593_0562_3548	chr10	37679740-37679854
091495_0656_2939	chr10	37680679-37680785
086379_0802_0687	chr10	37680719-37680764
181830_2119_0672	chr10	37680755-37680862
006694_0704_3500	chr10	37680926-37681059
025314_0532_0866	chr10	37680945-37681007
173278_1920_1225	chr10	37681052-37681167
008066_3183_3321	chr10	37681072-37681179
109653_1935_0138	chr10	37681073-37681152
280382_0228_2389	chr10	37681073-37681148
031540_1925_0908	chr10	37681104-37681179
026092_1322_1089	chr10	37681530-37681630
284998_3383_2502	chr10	37681535-37681643
289569_2535_2995	chr10	37681611-37681675
024825_3551_3488	chr10	37681695-37681805
018469_2959_2358	chr10	37681696-37681805
078975_1847_2604	chr10	37681734-37681834
031547_1625_0265	chr10	37681748-37681804
183120_2654_0974	chr10	37681859-37681965
095611_1176_2691	chr10	37681869-37681947
038059_3228_0261	chr10	37682099-37682183
164190_1862_2830	chr10	37682114-37682221
118520_1801_3260	chr10	37682127-37682196
011236_3980_1605	chr10	37682193-37682246
013607_0610_3514	chr10	37682382-37682482
231941_0624_3200	chr14	37683627-37683729
121200_1909_0097	chr14	37683691-37683794
131213_1851_1466	chr14	37684167-37684266
144458_1143_3852	chr14	37684588-37684657
292575_0327_2209	chr14	37685392-37685503
018807_0852_2513	chr10	37685698-37685759
066566_0482_0926	chr10	37685960-37686034
091121_0207_0708	chr10	37686222-37686312
286667_2791_3503	chr10	37686550-37686661
147359_0159_1031	chr10	37687055-37687177
014197_3088_0867	chr10	37687287-37687340
259689_0183_3445	chr10	37687382-37687490
111502_1547_1345	chr10	37687529-37687632
261362_4026_2064	chr10	37687579-37687690
243333_3605_1213	chr10	37687612-37687730
062258_0612_2502	chr10	37688113-37688221
161739_1363_2863	chr2	37688432-37688517
277871_2549_3935	chr10	37688500-37688588
251119_1535_2078	chr10	37688864-37688968
236863_2677_0650	chr10	37689149-37689260
316950_3132_3450	chr13	37692326-37692426
081320_3087_1649	chr10	37695375-37695419
235966_1869_2114	chr10	37696108-37696221
153486_2967_3420	chr10	37696849-37696940
116701_1672_1134	chr14	37702319-37702389
088325_0367_0886	chr10	37705472-37705547
294327_1615_3292	chr10	37705581-37705670
226904_2331_0597	chr10	37706188-37706252
163901_2859_1318	chr10	37706224-37706284
070140_3866_0829	chr10	37706267-37706332
235907_3744_0772	chr10	37706298-37706350
163402_2971_3164	chr10	37706379-37706476
175281_0092_1351	chr10	37706406-37706500
007682_1440_1515	chr10	37706429-37706487
271085_2662_0672	chr10	37706448-37706538
107968_1362_2859	chr10	37706477-37706567
194042_1635_3286	chr10	37706480-37706558
203417_1878_0706	chr10	37706527-37706621
155006_0724_3601	chr10	37706852-37706972
015028_3062_3744	chr10	37706854-37706939
206699_1156_0480	chr10	37706911-37706989
177182_1566_2355	chr10	37707117-37707177
267464_2636_0709	chr10	37707578-37707673
179179_2297_1943	chr10	37707871-37707958
083839_0068_1328	chr10	37707932-37708041
255312_0284_1320	chr10	37708110-37708205
194336_1105_2231	chr10	37708177-37708273
121162_0423_2302	chr10	37708287-37708378
303870_1440_2843	chr10	37708345-37708453
011287_0091_0747	chr10	37708381-37708494
106577_2660_0886	chr10	37708592-37708662
179416_2834_3483	chr10	37708611-37708657
206968_2912_0734	chr10	37708617-37708657
202385_1927_3085	chr10	37712086-37712158
153062_0828_3320	chr10	37715338-37715414
064533_3924_1783	chr10	37715448-37715538
011362_1136_2953	chr10	37715749-37715811
275047_1096_1612	chr10	37715916-37715997
212571_1375_0720	chr10	37715942-37716056
171652_1098_1151	chr10	37715953-37716043
035356_0843_2103	chr10	37716028-37716118
021319_1896_2072	chr10	37716039-37716123
087674_0957_3274	chr10	37716071-37716182
044442_1370_1406	chr10	37716081-37716160
257972_2823_3486	chr10	37716107-37716215
020145_0861_3292	chr10	37716131-37716243
001765_3147_1351	chr10	37716185-37716288
007610_0696_2886	chr10	37716184-37716288
124223_3058_0561	chr10	37716208-37716313
093231_1859_0850	chr10	37716211-37716329
105190_0633_2023	chr10	37716212-37716330
250043_1345_3651	chr10	37716226-37716305
022717_3347_0371	chr10	37716249-37716314
195801_1830_0715	chr10	37716250-37716329
076971_1400_0967	chr10	37716320-37716427
246545_0463_2872	chr10	37716333-37716435
251344_1500_3211	chr10	37716354-37716457
224071_3898_3236	chr10	37716366-37716447
294586_1012_0430	chr10	37716368-37716471
094060_3062_1777	chr10	37716376-37716487
308621_3097_3157	chr10	37716382-37716491
174460_0371_1081	chr10	37716396-37716445
274071_1569_2774	chr10	37716509-37716586
005389_2565_0900	chr10	37716542-37716648
090742_0588_1478	chr10	37716559-37716645
275799_2818_3078	chr10	37716569-37716655
276657_0424_1425	chr10	37716578-37716679
030590_3355_1885	chr10	37716635-37716739
051595_1142_0962	chr10	37716644-37716737
294693_3767_0582	chr10	37716657-37716766
148057_2838_0832	chr10	37716666-37716779
213517_3691_0587	chr10	37716668-37716779
016411_1586_0734	chr10	37716682-37716799
045462_1597_3173	chr10	37716685-37716793
001375_3298_1677	chr10	37716752-37716857
058428_0623_2659	chr10	37716758-37716839
186195_1652_3428	chr10	37716764-37716857
258101_3739_2332	chr10	37716792-37716906
116309_1487_3199	chr10	37716802-37716889
034691_2295_1482	chr10	37716871-37716934
020062_0935_3582	chr10	37716879-37716996
134685_0510_2444	chr10	37716892-37716977
051563_1528_2644	chr10	37716909-37717018
240770_1788_1532	chr10	37716934-37717006
145618_0664_1951	chr10	37716937-37717054
008430_3695_3944	chr10	37716946-37717072
042029_0272_1627	chr10	37716968-37717027
181316_2692_3387	chr10	37716978-37717024
279325_0413_0917	chr10	37717064-37717150
214054_0755_2266	chr10	37717069-37717158
138700_0280_3328	chr10	37717103-37717154
281450_0176_3451	chr10	37717122-37717156
004262_3880_1915	chr10	37718653-37718724
001092_1238_1602	chr10	37718720-37718783
212846_1029_0884	chr10	37720082-37720177
014474_1631_0108	chr10	37724496-37724589
241826_0827_1085	chr10	37724548-37724618
036571_1275_2685	chr10	37725038-37725086
088191_1382_3000	chr10	37726805-37726898
171345_3574_0975	chr10	37739053-37739120
292528_1294_1637	chr10	37739831-37739945
278229_1064_1092	chr10	37747814-37747895
299575_1937_3241	chr10	37750014-37750129
214148_0481_2887	chr10	37751200-37751311
239140_2475_3770	chr10	37753322-37753423
237965_3972_0924	chr10	37753326-37753421
197931_0885_2188	chr10	37753594-37753719
111743_1742_2749	chr10	37753599-37753671
233378_1062_0305	chr10	37755427-37755529
180556_3681_0609	chr10	37756859-37756929
252278_0218_3048	chr10	37756867-37756956
031249_2773_1544	chr10	37756898-37756983
[truncated: 4,300 more rows]

## Sheet: Inter Spliced
Genomic Classification of Sequence Reads - Intergenic Spliced
ID	Chr	Start-End:Start-End:
001087_0169_1167	chr9	67909625-67909710:67909876-67909880:
001125_0549_2952	chr10	7551532-7551561:7551654-7551676:
001363_3838_0829	chr17	53526664-53526688:53526699-53526759:
001719_0084_3337	chr15	42607649-42607676:42607683-42607762:
004219_3607_2660	chr5	114564196-114564293:114564468-114564472:
005083_0866_1672	chr13	29847882-29847908:29847990-29847993:29848964-29849006:
005432_0888_2386	chr15	94466161-94466204:94470218-94470256:
005721_3718_1898	chr13	46224716-46224763:46224772-46224797:
005750_1923_3317	chr6_cox_hap1	3080080-3080112:3080725-3080748:
008381_1328_3144	chr6_qbl_hap2	4235082-4235116:4239127-4239152:
008393_1279_0384	chr5	44813161-44813187:44844501-44844581:
008563_2890_3490	chr6	34772731-34772752:34772914-34772995:
008960_1248_1618	chr8	36530519-36530569:36530625-36530630:
009088_2395_1083	chr3	113798806-113798825:113798832-113798909:
009549_0748_1043	chr17	53114123-53114176:53114539-53114544:
009689_1893_0905	chr2	153236154-153236158:153236172-153236262:
010030_2232_0502	chr6_cox_hap1	3141538-3141593:3142074-3142106:
010818_1163_2986	chr15	97320549-97320602:97320801-97320806:
011970_1235_3265	chrX	53851024-53851029:53851054-53851116:
012278_1221_3214	chr4	57322086-57322164:57322172-57322181:
012866_0661_1898	chr3	185394882-185394932:185395295-185395299:
013021_1650_0238	chr18	51645656-51645694:51645705-51645711:
013249_2758_0368	chr4	153762954-153762963:153762972-153763010:
013629_0846_1535	chr5	44863757-44863817:44864181-44864185:
015923_1418_0495	chr10	37691347-37691361:37691369-37691444:
015987_3225_3650	chr8	55817278-55817285:55817295-55817359:
016430_1757_2620	chr3	150578752-150578792:150586849-150586908:
016658_3505_0475	chrX	73386905-73386910:73387158-73387247:
016881_1939_0506	chr2	211540927-211540968:211542963-211543015:
018838_2243_0380	chr17	20768527-20768534:20768544-20768628:
023055_1945_2913	chr17	30623830-30623836:30623853-30623952:
023541_3049_1870	chr10	37641563-37641631:37641927-37641931:
023710_1624_2046	chr10	22660376-22660412:22660421-22660480:
025883_1849_3155	chr3	140599614-140599720:140600019-140600023:
026885_0367_0408	chr2	97237427-97237470:97239145-97239173:97239264-97239286:
028763_1890_0437	chr6	20369704-20369773:20369788-20369829:
028951_0685_0924	chr8	55856122-55856248:55856511-55856515:
029747_2725_3700	chr2	60086704-60086760:60086768-60086784:
030156_1559_0791	chr11	69005290-69005296:69005644-69005704:
033778_2824_1870	chr17	58559868-58559939:58559950-58559957:
035150_4016_0177	chr10	37767425-37767483:37768208-37768250:
035684_2673_1020	chr15	63522033-63522075:63522084-63522139:
035807_1690_2652	chrX	70099598-70099615:70099623-70099659:
037409_2118_0248	chr6_cox_hap1	3936345-3936392:3937866-3937901:
037899_0085_2015	chr10	21109804-21109858:21109869-21109891:
038088_1950_3639	chr2	32389934-32389999:32390240-32390245:
038128_3624_3299	chr10	82886501-82886565:82886573-82886590:
038277_0854_2716	chr13	33972042-33972101:33972109-33972134:
040132_3822_0173	chr6	20055999-20056078:20056092-20056107:
040460_1901_0820	chr1	76938141-76938184:76938194-76938208:
043711_2205_2032	chr8	36501181-36501295:36501544-36501549:
044357_1263_1552	chr11	14855658-14855663:14855855-14855907:
045991_1027_2324	chr8	119384862-119384871:119384878-119384961:
047359_2535_0868	chr17	13678283-13678355:13678363-13678388:
049244_1526_3402	chr8	121454657-121454673:121454681-121454758:
049538_1916_0185	chr2	144409386-144409396:144409408-144409491:
049829_0345_1325	chr1	217587269-217587326:217587335-217587368:
051018_3727_0877	chr3	144261959-144261979:144261988-144262045:
053436_0156_0292	chr4	174577106-174577161:174577552-174577556:
055099_2411_1018	chr1	242633079-242633121:242633129-242633178:
057458_1778_1952	chr17	24372509-24372533:24372540-24372583:
058226_0299_2904	chr5	107088886-107088959:107088966-107088977:
059173_3279_1141	chr10	37644068-37644075:37644085-37644157:
059228_3050_1969	chr11	76041778-76041800:76041809-76041881:
060758_2347_0709	chr4	96296335-96296360:96296367-96296445:
061351_0360_2948	chr5_h2_hap1	155368-155392:155401-155475:
062291_1616_0307	chr6	148010787-148010864:148010871-148010894:
062326_0074_0412	chr1	207756622-207756627:207757071-207757172:
062465_0542_2419	chr16	24744506-24744539:24744546-24744566:
063288_2788_1002	chr4	155052826-155052833:155053142-155053220:
063422_0258_2079	chr3	87248492-87248498:87248599-87248703:
064266_0111_1605	chr9	114487574-114487609:114487624-114487629:
064278_0636_1279	chr6_qbl_hap2	2569504-2569537:2569711-2569734:
064547_1254_3044	chr10	37675709-37675763:37708799-37708830:
064776_0513_0323	chr10	37716591-37716686:37717016-37717024:
064863_0443_2671	chr20	18433261-18433337:18433344-18433367:
065173_0749_1390	chr5	64956358-64956373:64956383-64956454:
065779_2841_0507	chr14	42788469-42788513:42788521-42788577:
066996_2800_3004	chr10	47021008-47021054:47021063-47021093:
067464_3274_3634	chr6_qbl_hap2	4365921-4365951:4366248-4366273:
069304_1317_0499	chr2	57638459-57638464:57638798-57638871:
069350_2784_0806	chrX	66025272-66025364:66025372-66025399:
070620_0370_1097	chr10	8955474-8955536:8955544-8955565:
071261_0783_0253	chr19	12768108-12768139:12768150-12768230:
071847_0210_1266	chr6	36750398-36750430:36750437-36750493:
073081_3116_1996	chr6	154939124-154939163:154939171-154939194:
073204_2667_3268	chr6	132309804-132309865:132309872-132309890:
073291_0897_0104	chr9	135934118-135934190:135934197-135934204:
073416_3046_3421	chr7	149562586-149562646:149562654-149562680:
073503_2520_0435	chr3	75346368-75346397:75346466-75346512:
073922_3670_1069	chrX	23004349-23004371:23004702-23004745:
074012_3863_1271	chr8	36487911-36487916:36488075-36488146:
074438_1151_1258	chr5	82912969-82913016:82913421-82913425:
074906_1941_0250	chr3	3539935-3539954:3539961-3539993:
075737_0814_2005	chr4	143164253-143164267:143164274-143164359:
077970_2261_1953	chr16	58346065-58346158:58346165-58346176:
078386_2159_0285	chr14	60170589-60170594:60170850-60170956:
081093_3457_0819	chr16	45746150-45746229:45746239-45746246:
082083_2872_3428	chr2	42881596-42881634:42881724-42881731:
082195_1181_0829	chr10	37706620-37706694:37707114-37707119:
082503_3519_1600	chrX	12911734-12911780:12911978-12912020:
082530_0452_3265	chr3	99861782-99861801:99861809-99861880:
083344_0728_0376	chr4	107185517-107185529:107185537-107185610:
085266_2171_0758	chr10	59621889-59621973:59622140-59622144:
085626_1812_1891	chr9	126744935-126744947:126744957-126745023:
086661_0693_2570	chr9	126950529-126950599:126950616-126950644:
087647_2517_0326	chr2	148511942-148511954:148511961-148512052:
087731_0279_1700	chr14	62909424-62909487:62909495-62909533:
088340_1962_2573	chr11	122438575-122438612:122438955-122438987:
088892_0499_0186	chrX	100307408-100307493:100307500-100307515:
089183_0309_1735	chr14	91315010-91315091:91315117-91315124:
090082_2554_2377	chr1	106235033-106235118:106235263-106235288:
091061_2426_3038	chr21	25877426-25877433:25877441-25877535:
092818_0686_2315	chr17	27832241-27832307:27832680-27832711:
093465_1878_3536	chr15	33217678-33217743:33217782-33217786:
095100_2457_0109	chr1	27848564-27848570:27848611-27848639:27848646-27848676:
097027_1448_3876	chr5	1403682-1403735:1403745-1403780:
097510_2443_3961	chr10	37323541-37323547:37323974-37324036:
097732_2685_3728	chr17	57028757-57028762:57028944-57029042:
100334_0456_0064	chr2	152361067-152361072:152361520-152361620:
100821_3809_1124	chr6	83195658-83195739:83195747-83195753:
101338_2766_1208	chr1	111530293-111530302:111530311-111530389:
101550_0106_2926	chr5	44781236-44781263:44781801-44781887:
101837_1130_2113	chr6	43032423-43032480:43032845-43032849:
102036_3263_3939	chr12	78508422-78508519:78508545-78508550:
102426_0058_2323	chr5	44841193-44841200:44841490-44841584:
103300_3716_3140	chr10	37631571-37631677:37631684-37631691:
105631_0446_2749	chr19	58419651-58419730:58419895-58419911:
106827_3337_0866	chr14	25576920-25576936:25576944-25577015:
108011_3490_3706	chr1	155946708-155946789:155947063-155947067:
108634_1508_2616	chr8	41545850-41545923:41546213-41546217:
108642_3293_0920	chr1	172139116-172139140:172139147-172139224:
110294_1097_2243	chr2	114442709-114442731:114442738-114442803:
112021_3819_1480	chr3	105664568-105664654:105664664-105664680:
113377_0369_1883	chr5	34621700-34621748:34624681-34624702:
113381_3537_0053	chr8	82650844-82650849:82650888-82650982:
114500_0807_1149	chrX	73387938-73388013:73388131-73388135:
114525_0496_2739	chr1	61696403-61696451:61696618-61696623:
115512_2497_2559	chr19	58419048-58419053:58419432-58419507:
115770_3356_0875	chr10	37637994-37638013:37638025-37638094:
116127_2681_3447	chr12	65511563-65511645:65511862-65511867:
117541_2893_2234	chr6	143706122-143706136:143706151-143706228:
118090_2244_3240	chr4	129802449-129802476:129802484-129802568:
118177_1252_1206	chr8	36493984-36493988:36494014-36494126:
118512_1468_2179	chr3	157144278-157144302:157144309-157144385:
119590_1306_3912	chr6	17868183-17868187:17868245-17868293:
121249_0181_2693	chr10	116835091-116835096:116835577-116835663:
123026_2569_2035	chr10	20615262-20615338:20615346-20615370:
124682_2193_2719	chr14	60119406-60119476:60119483-60119525:
126517_3230_2154	chr6	54457776-54457788:54457884-54457953:
126793_2191_2324	chr2	204208629-204208661:204208668-204208702:
128210_2433_3778	chr8	90787897-90787946:90787956-90787998:90788005-90788024:
128409_0903_0094	chr12	107438336-107438340:107438362-107438424:
128568_1126_0370	chr5_h2_hap1	466210-466246:472009-472074:
129204_1421_1065	chr13	34044072-34044134:34044364-34044368:
130682_1370_0873	chr1	106040718-106040724:106040903-106040962:
132209_0392_3062	chr8	37493352-37493376:37493479-37493525:
132291_0850_2940	chr10	37634160-37634253:37634315-37634320:
132366_2621_2867	chr16	47229612-47229699:47229707-47229714:
133280_3398_2538	chr4	83493077-83493130:83493138-83493157:
134807_1810_3630	chr1	221781819-221781845:221783093-221783144:
135630_1494_0993	chr7	87302051-87302097:87302104-87302120:
136104_1110_2291	chr10	37633050-37633055:37633360-37633446:
136153_0998_1064	chr8	68059777-68059862:68059951-68059956:
136382_3329_2468	chr18	11089746-11089792:11089799-11089834:
137322_1569_2766	chr3	189164818-189164823:189165091-189165172:
138439_2261_0711	chr15	70676347-70676431:70676442-70676455:
138483_3088_0401	chr8	40129906-40129931:40129938-40130014:
140330_0803_0743	chr17	30919587-30919633:30925009-30925065:
141569_3944_1783	chr10	37634253-37634296:37634305-37634335:
141590_3904_1757	chr5	44778712-44778782:44778790-44778804:
143643_3676_2016	chr13	27417532-27417544:27417552-27417600:
144046_0502_1188	chr7	64073277-64073331:64073338-64073357:
144430_0116_0137	chr6_cox_hap1	4009553-4009624:4010745-4010766:
144754_2282_0671	chr20	12140827-12140835:12140848-12140936:
146669_2917_3052	chr4	185423897-185423984:185423991-185423997:
147371_0451_2836	chr4	140191259-140191275:140191283-140191331:
148699_1383_1509	chr10	64183296-64183301:64183309-64183367:
149271_2980_0500	chr7	20335644-20335661:20335838-20335921:
149809_2743_1486	chr6	120229358-120229384:120229392-120229471:
151561_3013_1187	chr3	183067065-183067090:183067408-183067490:
152158_0343_1440	chr14	43659595-43659654:43659663-43659700:
152847_2706_3342	chr7	41968749-41968780:41968787-41968857:
152928_3390_3060	chr10	37590966-37591059:37591068-37591077:
153285_2919_3360	chr10	37588896-37588932:37588939-37588990:
154523_2631_1440	chr12	70606261-70606324:70606331-70606370:
157589_3768_0337	chr5	44786365-44786424:44786432-44786467:
159923_3863_0366	chr13	19145614-19145714:19146116-19146120:
161226_2501_3340	chr15	33281279-33281354:33281362-33281375:
161655_3192_3619	chr1	147574704-147574746:147574753-147574801:
161778_1181_1173	chr16	22323120-22323133:22323140-22323202:
162194_0681_3673	chr3	187797575-187797638:187797647-187797671:
162281_3823_2570	chr1	185799382-185799396:185799406-185799459:
162923_2654_0089	chr5	44781214-44781267:44781801-44781863:
162938_1270_0043	chr10	37588929-37588981:37588991-37589006:
163314_0634_3760	chr9	82041570-82041592:82041599-82041679:
163406_3666_1288	chrX	73243854-73243889:73243897-73243953:
164811_1406_1877	chr4	96298475-96298480:96298532-96298585:96298593-96298612:
165639_0815_1055	chr3	153101044-153101106:153101121-153101156:
166859_0980_1984	chr10	32338749-32338753:32338778-32338853:
167585_1555_0337	chr11	8997987-8997993:8998284-8998369:
167704_1126_2691	chr7	20225736-20225740:20225776-20225856:
168293_1100_2618	chr3	57890444-57890538:57890934-57890938:
169362_0966_1354	chr2	172337662-172337687:172337694-172337773:
169744_2648_1392	chr7	17797577-17797647:17798086-17798094:
171134_2208_2942	chr4	4946686-4946692:4946699-4946784:
171356_0630_0279	chr20	45975357-45975400:45975503-45975510:
171359_1169_3162	chr10	8730990-8731061:8731429-8731436:
172147_1087_0707	chr12	7650413-7650419:7650850-7650941:
172218_0402_1784	chr17	27754189-27754194:27754254-27754308:
172279_0890_3960	chr3	105588670-105588725:105588735-105588761:
173949_2878_1625	chr11	8998155-8998235:8998242-8998248:
175532_1058_0928	chr19	58419002-58419080:58419296-58419300:
176662_3776_1786	chrX	93641754-93641763:93641772-93641855:
177520_0615_2149	chr18	22499824-22499873:22500122-22500127:
177817_1668_4030	chr3_random	59801-59822:59832-59880:62888-62912:
177961_1099_0652	chr10	37644194-37644198:37644278-37644339:
178161_2794_1729	chr2	43303878-43303883:43303919-43304024:
179008_0658_0386	chr5	44781213-44781267:44781801-44781863:
179205_1874_2569	chr1	176714100-176714207:176714296-176714300:
179926_3021_1161	chr10	37716231-37716236:37716444-37716557:
180484_0960_3416	chr2	75013863-75013867:75013981-75014077:
180665_1396_1697	chr1	232806008-232806031:232806038-232806114:
180860_2278_2564	chr15	87334138-87334172:87334179-87334216:
183093_1306_3702	chr8	36535901-36535906:36536015-36536124:
183593_2770_2766	chr11	125095649-125095686:125095693-125095729:
185645_0999_3709	chr10	37637158-37637248:37637264-37637276:
187862_1181_0109	chr3	115527714-115527776:115527788-115527836:
187911_3795_1971	chr1	56951518-56951589:56951599-56951615:
190114_0934_0078	chrX	93704545-93704582:93704845-93704850:
192994_0788_1674	chr4	38842453-38842458:38842502-38842610:
193925_1196_3208	chr22	49372163-49372247:49372565-49372571:
194080_1412_2003	chr6_cox_hap1	4299377-4299436:4301582-4301618:
194441_0538_1160	chr6_cox_hap1	1052705-1052763:1052775-1052801:
195817_0343_0432	chr9	20334428-20334531:20334621-20334625:
196836_3163_4028	chr13	80418430-80418436:80418443-80418465:80418472-80418537:
197630_2187_1553	chr6_cox_hap1	3150180-3150213:3150457-3150463:
197660_2736_2145	chr3	162525528-162525572:162525949-162525956:
197731_2727_2286	chr9	115453167-115453214:115453221-115453244:
197806_0869_2282	chr2	88771394-88771484:88771883-88771890:
199061_3087_3865	chr21	36301942-36301984:36301998-36302061:
200805_1196_0552	chr20	49437232-49437318:49437542-49437546:
201310_3189_3669	chr2	46762225-46762315:46762561-46762566:
201684_2220_3886	chr13	26715192-26715198:26715205-26715291:
201988_3754_1435	chr16	44975042-44975071:44975203-44975209:44975217-44975250:44975542-44975553:
202456_0320_3309	chr10	37687804-37687886:37687897-37687904:
202717_2308_2625	chr6	159315156-159315253:159315430-159315434:
203293_0809_0902	chr3	141778630-141778657:141778671-141778725:
203768_0382_2744	chr19	35220103-35220163:35220450-35220455:
204375_0195_3616	chr17	61624731-61624816:61624823-61624828:
204992_0549_0653	chr10	76901047-76901051:76901082-76901164:
205090_2427_3467	chr8	36529185-36529189:36529202-36529295:
205641_1977_1692	chr3	105554240-105554300:105554307-105554328:
205703_3182_4005	chr16	63715781-63715819:63715837-63715870:
205827_3471_3802	chr20	5221059-5221125:5221429-5221434:
206366_0439_1823	chr7	41967403-41967442:41967450-41967474:
206855_2718_1755	chrX	33338149-33338212:33651996-33652035:
207027_3762_0992	chr2	30790966-30790970:30791066-30791134:
207069_0315_2333	chr19	12052920-12052988:12053400-12053404:
207078_0410_0957	chr17	20765038-20765070:20766215-20766218:20768264-20768315:
207542_2572_1433	chr2_random	19168-19210:20181-20242:
207659_3494_3176	chr20	30909769-30909792:30909799-30909877:
207875_0376_1531	chr9	5978041-5978047:5978414-5978507:
207978_3511_1064	chr10	37634369-37634438:37634808-37634812:
208999_2594_3836	chr1	91919217-91919226:91919233-91919332:
209668_0283_3470	chrX	74878289-74878389:74878397-74878406:
210127_1345_2171	chr17_random	1713407-1713461:1714044-1714066:
211310_3101_3582	chr1	174140652-174140658:174140813-174140899:
211840_3682_2652	chr7	87302030-87302124:87302509-87302514:
212183_1597_1499	chr16	75793195-75793200:75793455-75793559:
212382_1303_3890	chr18	11114416-11114434:11114444-11114509:
212771_3425_0974	chr12	115486864-115486924:115486931-115486958:
212851_2163_3129	chr14	25482091-25482097:25482525-25482590:
213201_3523_1198	chr7	20225852-20225904:20227491-20227536:
215163_3059_0284	chr11	82362074-82362133:82362142-82362152:
216198_0601_3416	chr14	72763025-72763092:72763102-72763133:
217381_1537_2170	chr10	37631753-37631848:37631860-37631877:
218427_2208_1317	chr18	6452189-6452232:6452242-6452281:
218718_2630_0149	chr8	119962184-119962190:119962198-119962278:
219803_1819_3146	chr1	116273660-116273706:116273716-116273730:116296787-116296807:
220988_2871_3094	chr5	21625019-21625045:21625052-21625116:
222554_0707_3779	chr8	119396665-119396672:119396838-119396933:
222952_0349_2932	chrX	106482367-106482423:106482739-106482743:
223025_2387_3933	chr21	27298709-27298718:27298726-27298804:
223235_1553_0288	chr3	99862539-99862548:99862556-99862608:
224966_2505_3107	chr2	43303193-43303219:43303227-43303294:
226358_1221_2917	chr11	49344284-49344307:49346842-49346905:
227350_1878_3880	chr21	15310524-15310587:15310594-15310624:
227525_1538_0955	chr11	105423794-105423837:105423845-105423902:
227556_1668_1882	chr21	17132771-17132777:17133026-17133113:
227864_3427_1037	chr8	119366661-119366754:119367105-119367110:
229792_1448_0303	chr2	184179978-184179987:184180250-184180339:
230443_2115_1153	chr19	42400420-42400424:42400537-42400590:
233735_3831_0458	chr3	120870691-120870777:120871049-120871055:
235375_0561_2677	chr20	33804448-33804461:33804470-33804550:
235390_1074_2712	chr1	160200108-160200133:160200141-160200213:
235709_3952_3501	chr10	32339480-32339485:32339710-32339813:
236056_1416_2698	chr5	74992421-74992482:74992495-74992526:
236550_3459_3103	chr10	47095288-47095338:47104752-47104795:
238770_1329_1332	chr2	179679084-179679095:179679108-179679193:
239361_1042_2533	chrM	965-999:1008-1047:
239977_1319_3662	chrX_random	1396524-1396578:1396586-1396623:
241815_0328_3000	chr10	37631344-37631349:37631586-37631692:
242158_3341_0887	chr3	97552038-97552060:97552068-97552120:
242733_0835_2210	chr6_cox_hap1	3150295-3150355:3150388-3150405:
243420_2218_3228	chr4	160287272-160287361:160287371-160287378:
244420_0917_3671	chr17	20765021-20765070:20766215-20766218:20768264-20768315:
244579_0161_2658	chr18	54986962-54986971:54987003-54987065:
244772_1009_0120	chr4	125368151-125368156:125368342-125368405:
245308_2739_0629	chr19	14764260-14764288:14764298-14764357:
246349_1060_1083	chr8	121454368-121454384:121454391-121454475:
246509_1314_1982	chr2	132077894-132077970:132078314-132078322:
246814_1633_4056	chr1	142776939-142777039:142777046-142777058:
246955_2781_3723	chr5	18085411-18085423:18085432-18085519:
247050_1482_3712	chr16	13555180-13555184:13555210-13555284:
247598_3511_1616	chr5	44778451-44778478:44778485-44778570:
247654_0896_0953	chr2	36924552-36924641:36924648-36924665:
248021_0416_1436	chr7	16858371-16858418:16858426-16858472:
248153_1298_2824	chrX	74880377-74880450:74880458-74880496:
248167_3777_1501	chr9	5905254-5905259:5905609-5905709:
248702_2619_3822	chr10	37763159-37763259:37763492-37763498:
250237_0904_0474	chr2	186512227-186512233:186512405-186512442:186512451-186512473:
251049_1947_3799	chr6	120396526-120396570:120396580-120396619:
252376_2588_1664	chr12	75675398-75675463:75675498-75675504:
252449_1314_3505	chrX	46870142-46870186:46870594-46870642:
253239_3303_2769	chr2	165461546-165461611:165461618-165461649:
253954_3607_0298	chr7	109924394-109924443:109924452-109924502:
254053_3390_2480	chr3	113662084-113662091:113662101-113662177:
254100_1513_3654	chr3	153127545-153127550:153128030-153128129:
257263_1934_2031	chr5_h2_hap1	866605-866629:866639-866679:
258047_3002_3871	chr7	50439700-50439705:50439943-50440041:
259228_2674_2363	chr20	1439747-1439792:1439799-1439849:
259309_0566_0672	chr2	99528887-99528960:99528970-99529000:
259513_1738_1418	chr20	48939164-48939247:48939257-48939277:
260116_3778_2233	chr3	21427532-21427590:21427597-21427603:
260521_3251_1914	chr18	64096159-64096229:64096240-64096266:
263523_0097_1023	chr4	154068310-154068351:154068360-154068423:
264516_0213_1359	chr10	37631806-37631908:37632120-37632125:
264648_3512_3894	chr12	44599257-44599276:44599284-44599318:
265340_1135_1411	chr6	28030768-28030832:28030842-28030881:
266084_1136_1969	chr13	107758164-107758205:107758215-107758281:
266658_0629_1413	chrX_random	864821-864853:865470-865533:
266760_0275_3425	chr5	102396015-102396020:102396414-102396497:
267045_3546_1484	chr12	51822095-51822159:51822170-51822186:
267466_1195_3309	chr5	44781216-44781269:44781804-44781851:
267910_3331_2678	chr1	110581465-110581533:110581544-110581575:
268533_0769_1753	chr12	101037655-101037664:101037958-101038022:
269139_0397_3252	chrX	23004331-23004378:23004708-23004743:
270472_0579_1806	chr10	62755813-62755917:62756032-62756037:
270796_2782_4030	chr5	154851547-154851553:154851563-154851663:
271194_3414_2359	chr10	37681172-37681209:37681218-37681274:
272064_1776_0202	chr5	82913675-82913704:82913716-82913753:
272398_0219_3290	chr4	57322183-57322262:57322273-57322290:
272815_3378_3511	chr10	37638148-37638225:37638232-37638249:
272961_2359_2947	chr10	37643528-37643591:37643819-37643824:
274057_1895_1715	chr6_qbl_hap2	3050793-3050833:3052616-3052645:
274085_2394_2976	chr3	185934684-185934722:185938034-185938062:
274133_3502_2575	chr5_h2_hap1	215420-215452:222903-222952:
276583_3639_2404	chr7	81333728-81333733:81334033-81334140:
277463_3047_1310	chr3	4881568-4881658:4881667-4881681:
278475_2630_3041	chr8	119861105-119861169:119861177-119861218:
279032_1337_1555	chr18	24486556-24486586:24486593-24486634:
280816_2847_2781	chr12	62503382-62503432:62503703-62503745:
282395_0664_1108	chr18	22486864-22486893:22487084-22487155:
283406_1902_2287	chr6_qbl_hap2	2484466-2484498:2484938-2484984:
283878_2373_2281	chr5	126027005-126027066:126027075-126027105:
284436_3375_0566	chr2	206809327-206809413:206809420-206809430:
284645_0997_2169	chr9	72325129-72325134:72325259-72325319:
285828_2776_1895	chr8	127790549-127790597:127790607-127790644:
286706_2362_3876	chr11	68999711-68999776:69000222-69000226:
286930_1148_0227	chr7	149902080-149902153:149902596-149902629:
287261_2419_3376	chr17	44311646-44311706:44324608-44324659:
287616_0228_1760	chr5	44863940-44863945:44864254-44864269:44864278-44864365:
288045_1541_3727	chr14	43133258-43133283:43133294-43133377:43133543-43133547:
288580_0723_2786	chr14	81452600-81452608:81452689-81452710:81452717-81452771:
289370_1369_3515	chr2	144860284-144860325:144860730-144860734:
291389_3320_0794	chr4	140565730-140565805:140565812-140565835:
291407_0358_3473	chrX	152271322-152271422:152271703-152271707:
291432_2908_0121	chr1	230467528-230467533:230467864-230467895:230495156-230495227:
292296_3054_3481	chrX	73387856-73387869:73387877-73387957:
294798_2369_0566	chr10	37631608-37631634:37631642-37631728:
295031_1547_0200	chr17	51210233-51210274:51210282-51210333:
295604_0467_2530	chr10	37717042-37717093:37717103-37717150:
296130_2710_1970	chr10	37681854-37681924:37681932-37681950:
296749_2443_3211	chr4	28213269-28213343:28213350-28213386:
297556_1600_1946	chr1	55388863-55388954:55388964-55388992:
299131_3237_3885	chr17	44311645-44311706:44324608-44324653:
300791_0813_1696	chr5	158848550-158848626:158848635-158848644:
303061_3389_1410	chr10	21109519-21109616:21110078-21110088:
303300_1042_0438	chr3	105554467-105554540:105554548-105554560:
308991_1514_2567	chr9	114017607-114017712:114017751-114017755:
309075_3645_1791	chr6	144193149-144193204:144193211-144193224:
310266_3498_0639	chr8	62577797-62577819:62577828-62577872:
310420_3878_0533	chr8	119343556-119343635:119343643-119343666:
310964_2992_3983	chr15	63521861-63521872:63521880-63521931:
312999_3013_3612	chr20	13097345-13097377:13097384-13097450:
313848_3819_0803	chr8	119901590-119901667:119901675-119901713:
314531_2135_1984	chr1	65296317-65296332:65296339-65296427:
315614_3412_3228	chr11	68999679-68999739:68999747-68999768:
319630_2491_1043	chr16	45745892-45745898:45745905-45745984:
330605_3481_2933	chr10	37716224-37716230:37716564-37716644:
335430_2241_1698	chrX	99945821-99945838:99945848-99945924:

## Sheet: Intra Spliced
Genomic Classification of Sequence Reads - Intragenic Spliced
ID	TRANSCR. ID
000080_0098_2405	NM_020381
000160_2529_2980	NM_015202
000211_0124_0310	NM_000181
000229_0113_1023	NM_177976
000310_0102_2614	NM_019018
000338_1669_2696	NM_006633
000446_3465_0389	NM_000391
000456_4043_1345	NM_003909
000488_1149_0200	NM_000297
000582_3914_1019	NM_203316
000638_1227_2840	NM_024579
000652_4044_1752	NM_021644
000678_2163_1415	NM_005594
000754_0700_2658	NM_000938
000887_1806_0746	NM_182852
000888_2923_1991	NM_015904
000928_1610_2982	NM_004521
000935_0146_2384	NM_032351
000954_0808_1540	NM_004546
000974_1763_0655	NM_006768
001055_0559_2842	NM_018061
001062_3249_1210	NM_174896
001101_0241_0738	NM_014846
001214_2537_0053	NM_001270
001255_0078_0780	NM_002696
001294_0134_1019	NM_000294
001373_1541_1497	NM_004092
001457_2975_2897	NM_024835
001458_1568_0792	NM_025234
001539_0177_2028	NM_005001
001552_2575_0664	NM_006628
001565_1845_0749	NM_004446
001573_2841_3057	NM_033044
001625_3862_3809	NM_014044
001636_2549_1089	NM_014623
001648_2625_1547	NM_015391
001687_3891_0978	NM_005486
001694_0192_3936	NM_003199
001712_2273_1002	NM_133259
001728_2709_0759	NM_000925
001739_0429_1142	NM_006633
001739_3119_1208	NM_145792
001760_0927_1108	NM_145729
001809_1673_2198	NM_007212
001840_1316_2553	NM_005033
001910_1000_3086	NM_016625
001911_0700_0841	NM_001780
001915_0887_3734	NM_003617
001949_2957_3339	NM_018179
001977_3591_2762	NM_004374
001983_1085_2942	NM_025065
002029_1702_2390	NM_002835
002152_0088_1991	NM_014814
002215_1574_1626	NM_078469
002223_2201_0895	NM_019028
002261_1510_1245	NM_003196
002284_3579_1585	NM_138363
002293_2276_2628	NM_012090
002294_2387_0769	NM_001087
002301_3920_0505	NM_016255
002334_1433_1803	NM_176813
002354_3889_1134	NM_014109
002417_1926_1685	NM_181515
002417_3800_0772	NM_005594
002421_0067_1787	NM_144576
002447_3185_3596	NM_022497
002459_0135_1612	NM_003135
002490_0905_2821	NM_014480
002607_1466_4015	NM_003457
002659_3789_2694	NM_002437
002689_2276_1137	NM_020679
002694_1227_1647	NM_013285
002758_3994_1531	NM_001780
002761_0045_0753	NM_018107
002761_3985_0093	NM_012245
002761_3990_2047	NM_014394
002764_1482_0619	NM_005033
002772_3152_0891	NM_002798
002777_0852_0745	NM_153331
002827_0411_3980	NM_032111
002847_0979_3041	NM_016648
002856_1406_3536	NM_003217
002878_0596_2532	NM_018072
002882_2345_1162	NM_052865
002895_0516_0782	NM_004396
002916_3003_3015	NM_000206
002946_0283_3219	NM_005745
002968_3231_1852	NM_175862
002991_3787_2365	NM_000089
003022_2837_0906	NM_175862
003026_3402_2100	NM_016045
003034_1086_1082	NM_002815
003043_0420_3918	NM_005486
003075_1429_1463	NM_018319
003088_3234_2900	NM_152516
003095_0050_1765	NM_018036
003150_0101_0579	NM_006570
003151_3482_1458	NM_183380
003173_0836_1385	NM_052997
003181_0511_2959	NM_012255
003195_2343_3932	NM_019026
003218_1074_0863	NM_016406
003229_3100_0492	NM_016497
003241_3011_3331	AJ535462
003273_0676_1401	NM_130898
003325_1854_1346	NM_176813
003393_2338_1410	AB011180
003398_1422_0999	NM_002525
003425_2467_3252	NM_017745
003491_1156_2083	NM_033379
003513_1643_2022	NM_005665
003534_1187_2766	NM_014353
003534_3277_1701	NM_014462
003549_2944_2584	NM_004034
003572_2434_2831	NM_172250
003592_0274_2014	NM_004964
003605_2858_2683	NM_002797
003613_0102_1520	NM_016008
003636_2847_1519	NM_203437
003648_0086_1368	NM_052911
003674_3752_0798	NM_145897
003676_0990_2263	NM_014877
003707_2652_2495	NM_001613
003708_2601_1098	NM_021199
003758_3254_2846	NM_006416
003774_2620_1107	NM_182640
003776_3895_0887	NM_002893
003778_0943_3534	NM_024918
003841_1037_2199	NM_172217
003853_2348_1924	NM_000689
003888_1539_2693	NM_000396
003930_3331_3688	NM_005924
003931_1169_0684	NM_006098
003955_1074_1631	NM_004221
003969_1602_1948	NM_005385
004003_3438_2957	NM_016395
004020_3957_0901	NM_182926
004056_3515_0508	NM_052946
004066_0197_2846	NM_194327
004093_3965_0853	NM_014705
004094_2600_0673	NM_031243
004095_3520_2193	NM_006197
004102_0638_2959	NM_006195
004104_0499_3237	NM_021229
004117_1151_2448	NM_006726
004130_1435_3394	NM_013322
004131_0594_1873	NM_021141
004168_3612_0712	NM_003172
004185_3989_1707	NM_014394
004202_3962_0744	NM_199194
004219_1967_1693	NM_006527
004249_3398_2989	NM_014394
004253_2881_2859	NM_001747
004257_2319_3351	NM_145265
004264_1444_1397	NM_006955
004284_1442_2189	NM_006256
004325_0133_2078	NM_031210
004342_1101_1752	NM_018297
004390_0485_0741	NM_003907
004405_3452_2839	NM_003299
004443_0580_0782	NM_000526
004464_1533_3084	NM_032992
004470_0142_3573	NM_182739
004529_1271_3466	NM_003945
004532_3532_3745	NM_015009
004546_2484_2709	AB046791
004575_0799_0278	NM_004388
004606_1037_3796	NM_138782
004620_3807_0117	NM_006633
004646_2413_3706	NM_003663
004649_0239_0080	NM_004374
004664_3119_0969	NM_005219
004676_0132_1371	NM_001862
004723_2451_2438	NM_030877
004739_2573_2125	NM_014597
004773_3835_0158	NM_005530
004782_3517_2758	NM_003779
004837_3939_0401	NM_018489
004867_3644_0901	NM_007261
004875_3105_2558	NM_206943
004892_1157_1891	NM_052997
004894_0312_3031	NM_198568
004908_0427_2200	BC030122
004911_0061_1943	NM_003380
004937_2537_1418	NM_203437
004956_0320_1178	NM_052963
004975_3606_2913	NM_006925
005035_1493_2480	NM_002411
005036_0053_2665	NM_153013
005099_3963_0317	NM_018447
005114_0119_1285	NM_000849
005139_1059_2273	NM_194434
005140_3981_1532	NM_201222
005151_3257_1475	NM_016586
005152_3000_1316	NM_012198
005199_3264_3561	AL050192
005200_0695_1362	AK095683
005230_2935_0588	NM_152862
005237_3514_0225	NM_001442
005259_0119_1081	NM_153485
005281_0657_1245	NM_000507
005282_3428_0459	NM_000191
005287_1430_1011	NM_005389
005288_0360_3020	NM_013269
005313_0833_1875	NM_002129
005322_1045_0631	NM_020449
005337_1512_0744	NM_024684
005341_1633_1023	NM_030806
005342_2340_2202	AF339085
005388_2768_0114	NM_018948
005398_2807_1490	NM_002796
005415_0206_1844	NM_006092
005436_3620_0352	NM_004396
005447_0239_1152	NM_001762
005474_2873_2681	NM_021103
005477_2133_1181	NM_001627
005518_4027_0955	D87454
005538_3942_1436	NM_018206
005559_3070_1596	NM_006633
005563_3437_2701	NM_032509
005575_1436_1785	NM_057180
005579_3124_2665	NM_000938
005583_2886_1261	NM_207662
005598_1275_0288	NM_006759
005608_1201_3294	NM_033115
005617_1704_3659	NM_203316
005667_1007_1384	NM_032796
005668_3711_0087	NM_012287
005670_0816_0632	NM_201268
005687_1581_0544	NM_025235
005699_0133_0951	NM_017910
005716_0812_1352	NM_003462
005806_0186_2564	NM_001688
005826_1943_1442	NM_001153
005881_0066_1952	AK000435
005947_3868_2232	NM_057180
005973_1652_2721	NM_198047
005976_0379_3265	NM_001239
006035_1083_0838	NM_080841
006047_1027_2711	NM_138610
006145_2993_3058	BC038110
006148_3105_1640	NM_022650
006159_1699_2111	NM_012286
006168_2229_3792	NM_016061
006189_1350_1341	NM_004713
006194_2738_3149	NM_002687
006204_2366_1620	NM_007111
006240_2496_0359	NM_001154
006261_1578_2722	NM_032116
006270_1389_3825	NM_001754
006309_0129_1452	NM_001731
006338_1311_1069	NM_005533
006339_0500_4026	NM_080426
006372_2735_0115	NM_001754
006379_0677_0516	NM_018341
006383_1493_1910	NM_021190
006390_2525_1424	NM_004542
006405_0325_1083	NM_002573
006424_0777_2543	NM_019895
006429_1667_1137	NM_198941
006442_0294_1228	NM_000026
006449_2790_2923	NM_021105
006467_2393_3068	NM_016484
006490_1047_1537	NM_017907
006512_3033_3397	NM_001001551
006524_0903_1003	NM_139048
006536_2231_0299	NM_006875
006573_0989_2392	NM_024532
006581_2905_3067	NM_024835
006582_1415_3597	AF275804
006613_2805_0477	NM_007348
006630_1183_3849	NM_133507
006648_1077_3104	NM_015934
006649_0196_0628	NM_015004
006694_3890_2577	NM_138428
006701_0229_2005	NM_182926
006704_0844_1976	NM_006416
006742_0439_3399	NM_138730
006754_0540_0714	NM_005001
006765_0556_1619	NM_138822
006798_2816_2319	NM_019012
006856_1052_0667	NM_015215
006867_2591_0368	NM_001873
006869_2188_3214	NM_032632
006901_1681_2242	NM_014166
006938_1770_0935	NM_032682
006943_2832_2847	NM_003859
006948_0252_3525	NM_004549
006986_3006_0785	NM_205836
007002_3585_3325	NM_003314
007017_1532_0703	NM_021999
007017_1710_2800	NM_174928
007019_0204_1146	NM_024029
007083_1334_3379	NM_016195
007109_3012_2839	AF088004
007123_0840_0402	NM_001746
007176_2559_3649	NM_003945
007218_0282_1060	NM_003903
007227_2530_2494	NM_017670
007232_1780_1856	NM_005033
007236_1064_3057	NM_024819
007244_1244_2288	NM_181641
007250_0963_3508	NM_006266
007265_3782_0916	NM_018286
007280_1761_2566	NM_014041
007301_1185_0610	NM_152321
007343_2431_0396	NM_000465
007383_2466_0448	NM_016463
007387_0539_3088	NM_006824
007394_0657_2507	NM_014756
007405_1939_2295	NM_000884
007426_0255_0711	NM_183422
007432_3162_0172	NM_003168
007433_1285_0667	NM_021103
007441_3410_1606	NM_176813
007443_3272_2174	NM_024520
007446_1657_1215	NM_006265
007453_0846_0505	NM_004199
007462_2542_0204	NM_018142
007494_0933_1620	NM_030625
007508_1204_0594	NM_173685
007512_1549_1142	NM_203401
007526_0179_2324	NM_002013
007563_2443_3465	NM_033379
007564_3423_2269	NM_006024
007571_1618_0125	NM_031301
007572_0971_2911	NM_020121
007578_2612_2157	NM_017567
007604_2969_2181	AK074482
007611_0494_1408	NM_001013
007655_2769_0824	NM_004780
007669_0339_0976	NM_003128
007682_1659_1728	NM_005410
007686_1942_0162	NM_002525
007689_0984_1628	NM_001664
007701_1866_0224	NM_147185
007710_1503_1165	NM_170693
007711_2821_0999	NM_002805
007732_3035_1099	NM_001001551
007736_0824_3282	NM_006346
007738_2441_1321	NM_017651
007747_2409_1418	NM_005336
007757_2328_0694	NM_004930
007771_1133_3037	NM_003329
007781_0337_2018	NM_152444
007817_1484_0802	NM_020130
007829_1248_1152	NM_015440
007853_1532_3196	NM_020121
007875_0995_2991	NM_016497
007886_0438_0682	NM_004517
007890_2122_2353	NM_014230
007920_0778_3498	NM_173159
007992_3281_3285	NM_004871
008016_0678_1946	NM_006751
008028_0374_1139	NM_003291
008053_1912_0592	NM_006406
008062_1815_1750	NM_024666
008066_3569_0554	NM_005533
008074_0583_3489	NM_015934
008074_3273_2336	NM_138781
008098_0866_3784	NM_206824
008126_1964_1671	AK097393
008133_0343_2052	NM_153816
008139_2236_1586	NM_213590
008231_2449_3918	NM_003615
008264_0097_2127	NM_016641
008271_0275_1467	NM_016129
008292_1421_0372	NM_001013703
008311_3272_2912	NM_014730
008314_1749_0668	NM_052997
008329_2887_0946	NM_018447
008383_0208_1595	NM_006700
008417_3464_2005	NM_003563
008448_3824_2297	NM_004713
008450_1049_1801	NM_024079
008453_3898_3736	NM_015932
008469_1482_0423	NM_007200
008478_0790_1540	NM_006475
008513_3418_0640	NM_002305
008545_2770_1721	NM_002815
008594_1861_1573	NM_016207
008601_0959_1633	NM_144977
008605_1326_1997	NM_006159
008609_2543_2136	NM_000720
008628_0235_2319	NM_199285
008666_0397_1333	NM_005001
008689_0894_3394	NM_019053
008695_3461_2700	NM_006551
008723_3311_1700	NM_003292
008734_2603_2293	NM_198219
008739_1191_3094	NM_001289
008746_2254_0160	NM_182540
008773_3578_1142	NM_014521
008807_1948_3345	NM_006362
008815_2275_1402	NM_001613
008827_0959_3693	NM_005470
008828_2978_1050	NM_015932
008917_3003_0413	NM_006925
008918_0403_0899	NM_005498
008933_0237_2354	NM_016211
008948_1652_0163	NM_006835
008965_2219_3666	NM_201262
008980_3120_0576	NM_024093
008992_0250_0243	NM_018460
008992_1570_3819	NM_020690
009005_1355_0261	NM_012260
009010_2658_1245	NM_032236
009030_2750_1755	NM_213650
009036_1146_3040	NM_020806
009043_0545_1470	NM_017906
009051_1559_0546	NM_032574
009066_0333_0174	NM_002013
009077_0767_2560	NM_016144
009081_0825_2767	NM_000712
009108_2391_1932	NM_001002236
009147_1390_0264	NM_025112
009154_1796_0438	NM_002223
009155_3744_0526	NM_014180
009169_0833_3578	AK074482
009174_1267_3658	NM_004550
009192_1158_0749	NM_030939
009214_0144_2559	NM_152912
009261_3343_0154	NM_004521
009270_1922_2718	NM_201222
009291_2557_0517	NM_032368
009366_3642_2921	NM_006311
009378_3994_2970	NM_021105
009437_1314_3054	NM_014462
009441_1085_1636	NM_145858
009441_1798_2958	NM_005797
009447_0229_2785	NM_201222
009452_0207_2389	NM_016293
009479_2972_3184	NM_014846
009542_1672_3326	NM_001984
009559_0494_2258	BC017993
009566_0396_3981	AF038176
009568_0295_3816	NM_003414
009576_1161_0099	NM_018403
009588_0984_3743	NM_024798
009598_0873_1549	NM_198196
009608_1611_0813	NM_018844
009616_0879_2398	NM_015920
009620_1290_0400	NM_001376
009659_3768_3848	NM_020920
009665_1869_1984	NM_031419
009670_0982_3206	NM_001085
009687_1634_1104	NM_016213
009700_2432_3953	NM_153032
009778_3190_2998	NM_016127
009784_3941_3829	NM_203341
009790_1528_2489	NM_006529
009811_3798_2800	NM_183380
009888_1857_1647	NM_004000
009896_2664_2971	NM_004521
009913_0261_3832	NM_014078
009954_1163_0090	BC036478
009992_2366_0852	NM_013314
010016_3855_0170	NM_018695
010022_1894_1633	NM_198954
010072_0271_0146	NM_198829
010082_0091_2021	NM_007342
010085_1089_3681	NM_022748
010119_3520_2318	NM_003380
010132_0408_3365	NM_004106
010136_1602_0449	NM_006633
010146_1828_0479	NM_199298
010152_2238_1730	NM_199512
010176_2782_0308	NM_198320
010182_3983_1474	NM_002863
010231_0257_1744	NM_001695
010249_0896_0709	NM_138781
010287_0263_3166	NM_177988
010308_0070_1078	NM_133433
010308_3009_0659	NM_002913
010317_0232_0721	NM_001239
010318_1546_3040	NM_005902
010344_1147_1134	NM_199335
010366_4034_0192	AK054592
010378_0467_3618	NM_004946
010379_3440_0076	NM_002789
010398_0304_3351	NM_002411
010419_1582_2158	NM_000700
010430_1528_1409	NM_152317
010430_2288_0605	NM_018321
010455_0576_1225	NM_000284
010457_3991_1827	NM_014390
010466_0747_2643	NM_000206
010561_2945_3458	AF116682
010573_1226_4024	NM_003196
010577_3852_0102	NM_016499
010580_0508_2198	NM_002495
010586_0528_3480	NM_015919
010612_2184_2292	NM_024079
010616_3654_2193	NM_199298
010630_2169_1541	AF001541
010632_0834_1576	NM_001463
010656_1527_0070	AK128708
010663_2998_1771	NM_003504
010672_1321_0857	BC001669
010695_1497_0075	NM_016041
010696_2849_2684	NM_000181
010739_0776_2784	NM_004582
010757_2777_2228	NM_000873
010769_1556_1911	NM_002712
010790_3312_0967	NM_000895
010820_2724_3118	NM_001664
010850_1440_0829	NM_177924
010892_3215_1190	NM_002973
010896_1284_1601	NM_000416
010907_0500_1013	NM_145341
010907_3461_0731	NM_017944
010920_0903_3002	NM_032353
010993_1603_0156	NM_194259
010997_3105_0792	NM_002951
011004_3941_2033	NM_006868
011009_3541_2391	NM_020690
011036_3471_2143	NM_145080
011037_0484_3275	NM_006311
011046_1524_0365	NM_052918
011110_2812_1232	NM_002121
011124_1517_2391	NM_006216
011129_1468_0489	NM_004999
011150_3717_0063	NM_012319
011157_3754_2273	NM_003551
011158_0920_0939	NM_000026
011158_3879_1218	NM_003135
011224_3819_1915	NM_001005734
011270_3071_2387	NM_153477
011287_0179_0996	NM_003144
011327_1783_1502	NM_014394
011330_3981_2961	NM_052997
011366_2863_3117	NM_198269
011371_3490_2518	NM_017554
011395_2540_3427	NM_201542
011397_3042_2413	NM_152300
011399_0122_1189	NM_181528
011435_1739_0419	NM_021943
011475_1920_1876	NM_080918
011481_0946_2160	NM_006762
011489_1323_1698	NM_006743
011536_3106_0690	NM_005644
011574_3565_1036	NM_002790
011577_2670_2242	NM_032168
011583_0836_3621	NM_014740
011610_2701_2627	AF071476
011619_2197_0474	NM_014223
011631_2738_3356	NM_181673
011674_1629_2413	NM_015841
011675_1229_2435	NM_002794
011682_0997_2171	NM_021105
011688_0547_0423	NM_032870
011690_1588_2924	NM_181515
011713_2593_0716	NM_145341
011716_3397_1442	NM_001747
011726_1436_2915	NM_017610
011741_2803_0474	NM_181773
011747_3934_1510	NM_199122
011765_0222_1653	NM_000288
011777_0860_2823	NM_015873
011784_0643_3287	NM_003642
011798_0934_0883	NM_012301
011799_3532_3610	NM_007114
011826_1618_0792	NM_152545
011849_0177_2338	NM_031301
011917_2406_0202	NM_033307
011947_3578_1450	NM_001753
011961_0387_1365	NM_052997
011982_2369_1417	NM_002798
011984_1977_2222	NM_147185
011992_1818_1912	NM_002793
012001_0257_3317	NM_014623
012003_2566_0984	NM_006491
012006_0460_1536	BC040612
012019_1845_2293	NM_004930
012051_1778_1325	NM_031243
012052_0106_3076	NM_004725
012061_0829_0968	NM_003246
012063_2229_0904	NM_024619
012067_1242_1429	NM_024345
012083_3677_0454	AL096734
012088_0152_3837	NM_000925
012094_2473_3402	NM_001183
012102_0379_1309	NM_006425
012131_2294_3741	NM_144723
012147_1275_1693	NM_012071
012165_0403_2868	NM_031458
012167_3716_0168	NM_183352
012193_0081_0770	NM_182835
012203_0201_3405	NM_032486
012222_0302_0377	NM_018024
012226_0945_3185	NM_145860
012235_1497_1299	NM_004496
012248_0723_3871	NM_138389
012256_2144_1394	NM_006851
012269_3928_1423	NM_018453
012286_0467_3694	NM_147185
012326_2545_3611	NM_014248
012330_3476_1034	NM_152748
012374_2814_2310	NM_006842
012423_0856_0941	NM_017714
012534_2156_2484	NM_203401
012569_3324_2615	AK090573
012577_1254_0970	NM_002860
012577_1416_1989	NM_017512
012581_1193_0336	NM_197957
012583_1646_1787	NM_020449
012591_0065_1852	NM_021105
012622_1767_1200	NM_006345
012626_1347_0796	NM_000089
012633_2574_0334	NM_018465
012649_0436_1326	NM_002539
012778_2296_1612	NM_173822
012783_2185_1134	NM_003900
012804_3208_0729	NM_024099
012808_0586_1189	NM_001386
012812_0244_3414	NM_014169
012836_1088_1871	NM_003488
012860_2623_2354	NM_080682
012882_1122_1858	NM_018365
012893_1798_1658	NM_021105
012932_3401_0875	NM_013285
012947_0400_0671	NM_174869
012951_3078_0163	NM_030790
012962_1603_1119	NM_000036
012967_1738_2891	NM_004040
013002_0083_0778	NM_003135
013005_1056_1007	NM_018465
013021_0827_2895	NM_133259
013055_2107_2173	NM_152726
013086_1136_1792	NM_031243
013087_2327_1024	NM_003383
013094_2284_3621	NM_031286
013153_3273_3769	NM_016046
013189_1481_0062	NM_014713
013205_0315_2565	NM_004046
013261_0262_1625	NM_001001
013273_0930_2396	NM_003292
013276_0365_0347	CR598577
013298_0867_1943	NM_000700
013306_1919_1777	NM_005004
013320_0655_1285	NM_006332
013333_2792_0992	NM_184244
013339_0723_0862	NM_006860
013339_3622_2211	NM_031243
013345_1737_0771	NM_022761
013351_2275_3771	NM_032458
013369_3636_1809	NM_153694
013417_3592_2022	NM_021103
013426_0328_3068	NM_199512
013434_2364_3041	NM_004199
013485_1208_1583	NM_024835
013493_0849_3996	NM_153322
013527_1798_0780	NM_133268
013537_3505_1446	NM_201222
013543_1451_0538	NM_000194
013551_3349_2613	NM_016464
013558_1690_0737	NM_022808
013566_2692_1937	AK055042
013593_2332_2915	NM_000126
013596_1326_3427	NM_000700
013606_2379_2809	NM_006313
013609_0425_3871	NM_007043
013635_0374_0129	NM_018559
013639_3336_0411	NM_172244
013646_2553_1157	NM_033307
013649_1230_0670	NM_001984
013655_3185_0357	NM_052997
013676_2521_3720	NM_145910
013707_0399_2517	NM_145793
013731_1094_3602	NM_004046
013745_2518_2340	NM_005917
013777_0099_3431	NM_014169
013806_1538_2362	NM_152549
013826_1713_2761	NM_018214
013846_0378_0804	NM_181782
013849_0734_3601	NM_001002236
013880_2522_3830	NM_153326
013893_0778_0896	NM_017999
013904_0390_0364	NM_148571
013909_1486_0529	NM_031922
013934_1355_0539	NM_182926
013937_1727_2210	NM_003329
013941_2971_0938	NM_002013
013951_0677_1679	NM_206940
013991_1498_3075	NM_003118
014011_3172_3117	NM_006475
014016_3516_0669	NM_014623
014023_0660_1996	NM_016464
014026_2646_3084	NM_057180
014026_3873_3188	NM_003500
014040_1262_1850	NM_031989
014082_0819_1232	NM_032870
014086_2945_2593	NM_005174
014088_2360_0577	NM_014051
014100_0820_3230	NM_004529
014110_3719_2911	NM_020690
014164_0155_2096	NM_144646
014168_1452_0671	NM_006901
014168_3817_0171	NM_033281
014178_3914_0871	NM_152132
014217_3252_2492	NM_022371
014221_1651_1440	NM_015057
014222_1818_1677	NM_019022
014241_3052_2989	NM_015967
014247_3942_0185	NM_005662
014254_3193_3757	NM_002456
014274_0120_2263	NM_203331
014292_3379_3994	AF056433
014346_0786_1063	NM_007043
014352_3241_2764	NM_006084
014370_0261_1279	NM_152724
014380_1038_2168	NM_000532
014382_3630_1702	NM_001863
014402_2773_0805	NM_024646
014425_2208_2861	NM_001040285
014440_2802_0047	NM_002799
014481_1055_0302	NM_015323
014524_0912_0589	NM_017830
014557_3810_0727	NM_001398
014561_0631_2886	NM_054022
014607_3436_1190	NM_005381
014632_1390_0970	NM_015247
014647_0810_3625	NM_006232
014651_1839_0139	NM_181503
014661_2575_2516	NM_000553
014671_3907_0044	AY336748
014682_3924_3949	NM_012319
014683_1408_0798	NM_181528
014710_1477_2676	NM_020232
014727_3514_0926	NM_032027
014773_1815_0816	NM_001003683
014786_3955_2874	NM_005742
014803_0279_1575	NM_015062
014804_3495_3207	NM_138792
014837_0289_2137	NM_032314
014840_3515_1518	NM_173179
014851_0577_2047	NM_001363
014866_2207_1515	NM_030969
014878_3365_0410	BC062368
014909_0868_0820	NM_003380
014913_3951_0473	NM_000089
014927_0505_0791	NM_006002
014967_0972_0715	NM_019026
014976_1474_2797	NM_000700
014984_0634_0893	NM_000137
015019_1909_1513	NM_024056
015051_0548_2575	NM_030974
015097_1563_0314	NM_021910
015121_1295_2556	NM_001984
015138_0505_0948	NM_018982
015157_1136_0309	NM_032305
015161_3554_2200	NM_002349
015175_3497_2399	NM_152440
015180_0388_3053	NM_182685
015186_1037_1324	NM_014078
015189_3337_0958	NM_020690
015264_2128_1426	NM_014947
015295_2297_2432	NM_014394
015315_3619_3911	NM_001873
015354_3144_0947	NM_004528
015355_3909_0381	NM_000090
015362_3639_3802	NM_173829
015373_3511_1649	NM_015994
015395_0658_3759	NM_016436
015395_2746_0904	NM_004446
015400_2440_0921	NM_138340
015402_0967_3702	NM_015497
015407_0654_2749	NM_025188
015419_0525_0578	NM_000895
015428_1024_0378	NM_032630
015428_3729_1777	NM_178566
015442_0953_3233	NM_021141
015462_0602_0138	NM_013387
015462_1430_0981	NM_014713
015465_3191_1155	NM_002994
015484_2485_3409	NM_001008693
015506_3937_0666	NM_001336
015513_2343_2633	NM_203350
015520_0467_0330	NM_014176
015538_2852_3970	NM_153029
015544_1669_2925	NM_001613
015547_1356_0342	NM_206836
015562_3657_0344	NM_003628
015585_3546_0767	NM_198794
015592_0680_0850	NM_001957
015642_0905_2146	NM_014078
015647_1537_2712	NM_016424
015667_1704_0074	NM_002863
015687_0491_2875	NM_018060
015714_2165_1164	NM_006430
015738_2156_1959	NM_001359
015740_2743_3494	NM_005760
015746_0113_2009	NM_033276
015749_0058_2000	NM_002818
015759_2745_3427	NM_014223
015771_0209_1238	NM_001697
015802_1928_2559	NM_000426
015829_0922_2678	NM_173694
015850_0227_0162	NM_014669
015858_3596_0344	NM_000875
015859_1107_0707	NM_206826
015859_3268_2109	NM_002880
015868_3006_1514	NM_003876
015874_3908_2437	NM_004663
015942_2962_3388	NM_004299
015964_2972_2662	NM_017905
015981_2200_0295	NM_013387
015992_3725_2924	NM_152317
016030_3191_1183	NM_018237
016046_0752_2163	NM_144723
016063_0724_2453	NM_203416
016065_3550_3653	NM_018460
016114_0814_1815	NM_153825
016114_2375_2078	NM_001697
016136_0674_1697	NM_025097
016141_3251_1717	NM_013260
016145_2648_0816	NM_198828
016156_0094_0151	NM_032188
016174_1071_2948	NM_006023
016197_3190_1211	NM_014608
016226_2461_2394	NM_002805
016231_0634_1524	NM_138501
016242_3951_1254	NM_001442
016268_1788_0880	NM_025152
016298_2273_1580	NM_052997
016339_4033_2109	NM_182931
016341_3857_1277	NM_025160
016373_2219_2510	AF102686
016374_3463_2370	NM_002827
016381_0121_2511	NM_005410
016442_0690_3814	NM_020191
016473_1474_3322	NM_006603
016480_3524_2730	NM_152932
016486_2179_0391	NM_019895
016519_0794_3843	NM_001442
016537_3755_1195	NM_014078
016554_3754_3483	NM_139078
016562_1682_1294	NM_002265
016601_1852_3167	NM_000064
016612_0816_3113	NM_015841
016667_1260_3196	NM_002863
016730_0401_0281	NM_201414
016744_0940_0165	NM_003365
016746_3227_2389	NM_194434
016760_2992_0425	NM_003006
016762_0688_0455	NM_002950
016775_0537_1659	NM_006812
016783_0283_2558	NM_004699
016815_2181_0367	NM_052997
016831_3527_1468	NM_024757
016847_1525_0166	NM_003462
016860_1300_3604	NM_203372
016875_1825_3646	NM_152680
016875_2351_3583	NM_014604
016884_0513_3697	NM_016129
016885_3826_3091	NM_024528
016889_1716_2972	NM_006098
016895_0479_0747	NM_001695
016902_1345_3756	NM_015702
016921_0811_0811	NM_006360
016921_2307_2337	NM_012201
016931_1476_2147	NM_022761
016932_4002_0402	NM_004889
016936_0585_1505	NM_178134
016964_2592_1236	NM_004837
016966_1421_2808	NM_020974
016984_1022_2714	NM_172341
016985_2879_2847	NM_020130
016987_1625_1376	NM_031490
017034_3269_2822	NM_033535
017036_2584_1278	NM_002298
017071_1228_0936	NM_015180
017086_3552_3833	NM_005336
017099_0888_0901	NM_176869
017113_3193_2419	NM_172244
017158_1147_2028	NM_052997
017184_1042_0630	NM_003358
017197_2780_0787	NM_003670
017211_1939_0936	NM_033393
017214_3552_0709	AF049523
017219_2460_3946	NM_001425
017229_0128_3585	NM_024079
017230_1895_0318	NM_000895
017234_1267_3837	BC012743
017239_2524_3082	NM_001769
017247_4034_1906	NM_005410
017251_1126_3037	NM_001769
017289_0180_2195	NM_006024
017311_3272_0150	NM_133367
017313_2491_1402	NM_017830
017322_0260_0681	NM_017969
017340_3853_2963	NM_006322
017375_0532_0091	AK001758
017379_3861_1578	NM_005687
017393_0260_2072	AK124717
017394_0374_2260	NM_023003
017435_3670_1484	NM_004930
017446_2976_0148	NM_024420
017472_0827_1686	NM_006113
017477_1854_3201	NM_133484
017502_1568_1728	NM_014041
017511_0322_0881	NM_006400
017530_0897_3835	NM_030648
017537_1022_1052	NM_018145
017573_2745_0599	NM_005252
017580_2301_3791	NM_138610
017586_0938_3940	NM_147783
017595_3332_1175	NM_006506
017623_1274_3159	NM_004972
017668_1668_1607	NM_000294
017700_1781_1902	NM_203401
017702_1986_0780	NM_003866
017749_3313_2820	NM_023073
017756_2403_0123	NM_014048
017788_1877_1170	NM_003380
017792_0841_2070	NM_006470
017842_2873_2888	NM_172341
017866_3224_3010	NM_181552
017883_0625_3185	NM_002865
017914_3810_3199	NM_006289
017921_3438_1028	NM_000064
017934_2817_3503	NM_012255
017956_2552_0624	NM_032458
017959_1191_2946	NM_004766
017961_0841_1728	NM_203350
017971_0906_3415	NM_001609
017993_1078_0936	NM_001040033
018016_1702_1638	NM_175866
018021_0480_3384	NM_003903
018026_3055_2613	NM_016224
018041_3809_2221	NM_133507
018046_0261_3447	NM_004542
018053_1060_1471	NM_004892
018067_2200_3296	NM_176783
018077_0917_2827	NM_018477
018078_3882_0274	NM_005409
018085_1702_1054	NM_003442
018087_1369_1506	NM_004542
018132_2720_2780	NM_000454
018139_2631_1643	NM_130898
018158_1342_3465	AK128748
018173_2522_1909	NM_001935
018222_2175_0801	NM_001873
018235_3061_3722	NM_015275
018251_2589_2240	NM_017631
018262_3891_0159	NM_005783
018264_2391_3764	NM_014772
018266_2978_3435	NM_176806
018274_2458_0676	NM_004766
018287_1333_2682	NM_033020
018299_1701_1108	NM_001007090
018309_0048_0412	NM_016395
018324_3889_3415	NM_017815
018330_3419_1424	NM_004766
018337_0742_1429	NM_032206
018344_1850_2527	NM_004713
018404_3412_1474	CR610883
018458_2847_1218	NM_000194
018471_0280_0892	NM_003945
018481_1362_1549	NM_153373
018507_1062_2872	NM_002285
018518_2911_3978	NM_006000
018522_3138_1898	NM_020236
018526_1909_0518	NM_001359
018543_1649_1488	NM_006924
018563_1335_2526	NM_144767
018583_0232_2477	NM_020536
018583_1093_1524	NM_013450
018594_1003_1957	NM_018117
018605_1042_1674	NM_005034
018634_1507_0408	NM_002053
018680_2820_3607	NM_005918
018691_3302_1473	NM_198839
018751_3633_2821	NM_024699
018812_3596_1484	AK002206
018823_0814_3596	NM_001682
018877_1202_2647	NM_001175
018881_0573_2664	NM_006835
018903_3690_0639	NM_177988
018908_0418_1885	NM_001697
018917_1638_0277	DQ166034
018942_1605_2019	NM_032673
019011_1203_2231	NM_024728
019027_3780_3376	NM_021105
019028_0173_3516	NM_002422
019034_1168_3412	NM_207170
019045_3326_2513	NM_080667
019055_2316_0260	NM_031490
019057_3662_1434	NM_080426
019066_0384_3514	NM_000849
019115_1463_1321	NM_001657
019118_3797_2937	NM_018330
019122_1189_3828	NM_153208
019138_0312_1919	NM_207521
019140_1038_1965	NM_007318
019197_3020_2945	NM_016199
019258_2877_2962	NM_002854
019265_1295_0575	NM_002815
019278_3563_2407	NM_001398
019306_1150_1242	NM_003145
019326_3349_0211	NM_000016
019356_1104_2867	NM_001418
019360_0618_0318	NM_006258
019386_0720_1572	NM_014597
019411_0596_0583	NM_152132
019415_1720_1602	NM_003143
019440_3935_1523	NM_001957
019465_1150_3607	NM_004726
019467_0923_1424	NM_001177
019494_2458_3961	NM_031243
019503_1052_2109	NM_006431
019507_0603_0325	NM_006029
019520_3834_0095	NM_000375
019537_2594_2418	NM_002490
019550_1632_1665	NM_016614
019558_0547_1086	NM_014038
019559_2524_0974	NM_001033853
019564_1512_3435	NM_174887
019585_0389_3581	NM_006475
019603_1679_3765	NM_182646
019623_0304_2772	NM_144646
019641_3358_3926	NM_004339
019643_1589_2009	NM_147783
019663_3913_1428	NM_001769
019695_0067_1835	NM_006400
019702_0634_0814	NM_053274
019753_0701_1491	NM_003292
019787_3258_3675	NM_139048
019815_0053_0709	NM_207015
019822_3672_3214	NM_014772
019827_1700_1679	NM_001686
019861_1905_0895	NM_080682
019863_1774_1681	NM_005001
019882_0527_0924	NM_181738
019891_3963_3244	NM_016126
019908_0772_1048	NM_153326
019921_2504_1607	NM_006496
019945_0882_1510	NM_001001701
019985_0360_3137	NM_003380
019988_1723_1746	NM_016640
019996_2184_0786	NM_004728
020008_1617_3246	NM_031935
020045_1006_3823	NM_181503
020070_1801_1455	NM_001175
020076_1291_3276	NM_148976
020085_3320_2512	NM_002490
020089_3383_2145	NM_033022
020099_1763_1920	NM_176783
020111_1502_2531	NM_006310
020123_1344_0823	NM_080592
020134_1229_3552	NM_018098
020161_2581_2173	NM_020690
020165_1101_0373	NM_003849
020202_1556_3801	NM_003082
020240_3310_2705	NM_007262
020244_0274_1303	NM_018224
020262_2325_1334	NM_015677
020319_3994_2145	NM_004344
020352_3996_2894	AK000414
020380_3025_1170	AB209185
020421_4012_0272	NM_003135
020484_2763_3994	AK093477
020491_1553_2872	NM_006644
020495_1290_0993	NM_002013
020517_1530_0408	NM_133507
020525_0857_0859	NM_002408
020551_1969_3212	NM_177924
020566_0057_2423	NM_002860
020597_0396_1383	NM_004582
020602_2999_3985	NM_025246
020604_3917_1672	NM_014176
020619_3480_1761	NM_052997
020639_3198_0653	NM_199044
020646_0345_3109	NM_002945
020651_3933_3948	NM_006430
020656_3360_0890	NM_005348
020669_1469_0753	NM_004546
020693_0178_1730	NM_006925
020712_3581_3584	NM_004786
020724_2815_3759	NM_138565
020778_3043_0846	NM_052997
020805_0619_1746	NM_000396
020857_1519_3365	NM_198971
020861_0883_0563	NM_024300
020891_1278_2238	NM_021814
020920_0824_3535	NM_032837
020941_1683_1452	NM_000700
020948_0782_1740	NM_003262
020972_1372_0501	NM_001686
020998_3373_3717	NM_152991
021040_1336_2263	NM_001153
021068_1458_2317	NM_019903
021103_0207_0827	NM_001642
021122_3457_1385	NM_006331
021129_3593_0218	AK093984
021134_0682_1617	NM_001040033
021139_3326_0061	NM_020235
021164_3770_1103	NM_021056
021236_0518_3491	NM_016167
021245_0245_2050	NM_015497
021268_2841_2363	AK001758
021284_3073_0670	NM_053056
021290_0816_2222	NM_002079
021292_0916_0102	NM_014648
021305_2670_1412	NM_002411
021316_3780_2114	NM_183380
021320_3184_3159	NM_024038
021321_3064_0199	NM_020536
021326_0345_3582	NM_012433
021340_2973_1496	NM_005375
021341_2958_0680	NM_016127
021347_1343_1673	NM_015448
021356_0575_1163	NM_000925
021373_0300_2190	NM_145858
021391_1554_1260	NM_016108
021402_0415_1601	NM_181503
021477_0523_2632	NM_153322
021500_2525_1264	NM_001614
021520_0700_1952	NM_016316
021564_1005_1441	NM_015841
021591_2681_2135	NM_006835
021629_3910_3913	AB002366
021631_0076_1295	NM_014078
021646_3566_3547	NM_001009991
021678_0413_0397	NM_016209
021770_3902_3927	NM_007100
021782_3744_1918	NM_002807
021799_3003_3324	NM_000925
021815_1654_0177	NM_002485
021852_0759_0974	NM_153333
021857_2443_0778	NM_032870
021909_2238_0545	NM_020770
021928_1723_2118	NM_014112
021967_1723_1998	NM_000391
022056_3291_0533	AF380424
022081_0328_0093	NM_001067
022094_2264_0261	NM_172341
022098_0856_2946	NM_201998
022135_1389_1806	NM_138927
022142_1613_3630	NM_153326
022161_2516_3560	NM_182649
022199_1151_3850	NM_016462
022200_2705_0833	NM_015937
022220_1852_1962	AB037781
022266_2594_1611	NM_052997
022288_0640_2913	NM_012213
022358_0520_3500	NM_014713
022364_0741_3005	NM_003366
022394_3345_1005	NM_021239
022426_2898_1908	NM_014673
022594_1870_1154	NM_001003945
022630_3131_0342	NM_080918
022635_3522_0798	NM_203401
022675_0852_2500	NM_032547
022680_1330_2035	NM_002799
022686_2725_3523	NM_004460
022805_4021_0218	NM_000165
022879_1283_1689	NM_003242
022888_2746_3595	NM_018703
022935_3609_0056	NM_133437
022958_3071_2968	NM_080426
022963_3497_4060	NM_005908
022995_1068_2767	NM_016361
023017_1148_0151	NM_003563
023017_3186_0409	NM_015360
023028_2847_1827	NM_005032
023034_0113_0941	NM_001613
023043_3250_3606	NM_003756
023050_0502_2311	NM_201398
023068_0526_1182	NM_003107
023080_3279_1488	NM_031372
023126_1826_3732	NM_016070
023128_1824_0551	NM_006432
023133_2767_3382	NM_019903
023142_0547_2377	NM_015200
023148_0060_1165	NM_020775
023165_0932_1899	NM_004582
023173_0469_0965	NM_003302
023174_1041_1624	NM_003922
023198_1812_3724	NM_003270
023210_3267_0156	NM_006310
023214_1337_2759	NM_212482
023226_0556_2240	NM_152244
023234_2593_0405	NM_022731
023244_3696_2683	NM_012433
023266_1412_3598	NM_182649
023280_2833_0695	NM_003082
023305_1670_0698	NM_000849
023322_1128_0346	NM_015841
023361_1321_0768	NM_014730
023369_2247_1425	NM_014708
023378_1280_2383	AB037807
023378_3609_1670	NM_004814
023386_3416_1202	NM_015571
023412_0792_1809	NM_152396
023444_3558_3947	NM_021974
023491_1742_0481	NM_144600
023552_3876_1684	NM_181578
023556_3491_2580	NM_006551
023573_2413_2411	NM_001747
023612_1809_1670	BC031316
023616_2267_2810	NM_138610
023632_0412_1133	NM_000849
023633_2972_1950	BC061915
023654_2358_1049	NM_033111
023664_2985_3336	NM_203350
023688_1729_1219	NM_006384
023709_3646_0971	NM_012224
023778_2330_2894	AK001423
023783_1057_2744	NM_030938
023787_0560_2260	NM_000849
023845_2756_4024	NM_138610
023884_0608_3523	NM_001780
023912_0710_0572	NM_004344
023913_2875_1778	NM_206836
023999_1944_1716	NM_016145
024013_3610_2130	NM_080667
024045_3471_0941	NM_000302
024047_1291_2298	NM_005175
024049_3330_0275	NM_153200
024084_1233_1680	NM_014939
024090_3848_2526	NM_013367
024135_1475_1011	NM_080760
024189_1665_0833	NM_177560
024215_1343_3637	NM_020770
024219_2695_0857	NM_201398
024233_3558_1280	NM_004339
024266_1902_1159	NM_003418
024276_0371_0470	AK056929
024276_1733_2689	NM_152396
024295_3130_0115	NM_002543
024330_0912_2567	NM_001001664
024366_3949_0488	NM_006468
024369_2712_1620	NM_133507
024372_3312_0190	NM_147185
024405_3304_1485	AB011103
024501_0401_3616	NM_015317
024572_1021_1405	NM_024915
024585_0941_1526	NM_019111
024603_0513_2970	NM_002264
024621_1317_3347	NM_003262
024621_2219_0423	AF130094
024630_0859_2021	NM_003610
024640_1344_1735	NM_052997
024699_0767_0977	NM_005410
024731_0970_1317	NM_152852
024761_2890_0281	NM_014166
024773_3817_3725	NM_017934
024781_2267_0443	NM_013314
024801_3712_1985	NM_152265
024846_0739_3809	NM_013302
024861_2348_1138	NM_006016
024872_0402_1366	NM_183352
024896_1469_1303	NM_005767
024937_2918_1850	NM_173834
025030_1495_1312	NM_025191
025045_1183_1591	NM_014623
025070_2792_0679	NM_194431
025088_1269_3779	NM_147233
025136_0728_2427	NM_000089
025174_0367_0492	NM_000108
025233_1388_3243	NM_015058
025274_0270_0284	NM_003594
025276_0293_1382	NM_020714
025295_2634_3154	NM_001984
025340_2541_2325	NM_020387
025416_2462_2348	NM_015474
025460_3532_2571	NM_004757
025464_1681_0353	NM_007358
025482_0079_0244	NM_006620
025491_0951_1408	NM_012433
025523_3026_3950	NM_003756
025552_3739_0270	NM_014673
025640_1796_1750	NM_020158
025694_2858_3295	NM_152932
025744_3946_3262	NM_032458
025838_2967_1055	NM_147185
025843_0369_0752	NM_012257
025863_1906_0938	NM_005381
025866_2921_2950	NM_006471
025871_1286_1742	NM_007007
025937_0779_0479	BC042827
025939_3262_1663	NM_080592
025966_3321_1572	NM_004889
026006_1328_3723	NM_145333
026012_0209_0285	NM_006620
026080_1396_1412	NM_052937
026090_1508_0840	BC018658
026102_3528_1315	NM_007007
026103_1081_3378	NM_018100
026113_1733_1151	NM_002543
026113_1957_3103	NM_133259
026118_2727_1920	NM_000249
026124_1481_2704	NM_147783
026140_0373_3459	NM_004385
026181_1018_3680	NM_016237
026182_1967_2497	NM_014515
026193_1611_0776	NM_006837
026207_3803_1553	NM_181578
026241_1303_0800	NM_001039848
026244_1658_1422	NM_016457
026266_0680_0118	NM_004446
026276_3063_2633	NM_004773
026288_2593_4066	NM_198244
026307_0412_1601	AK023973
026307_1297_2460	NM_014112
026318_3718_1886	NM_201998
026319_0955_1649	NM_147185
026378_1716_0470	NM_016207
026399_0937_0500	NM_000100
026404_2429_3525	NM_005746
026410_1387_3727	NM_003145
026413_1889_1085	NM_002543
026505_0374_1351	NM_198320
026547_2213_3561	NM_005005
026580_0704_0473	NM_001627
026594_0291_1205	NM_152317
026622_2590_0604	NM_198189
026637_1748_0597	NM_004549
026656_0699_2663	NM_078470
026689_1915_3567	NM_145729
026706_3805_0613	NM_018180
026752_0671_3716	NM_031844
026764_1081_0448	NM_004650
026771_1320_0808	NM_004944
026775_1798_3877	NM_024407
026794_1516_1672	NM_001369
026798_3072_2298	NM_032547
026812_2346_0211	NM_006644
026823_3394_2300	NM_183010
026857_1596_1836	NM_016122
026875_0509_3418	NM_003642
026921_0748_3510	NM_197961
026929_3485_2750	NM_138610
026979_3291_3184	NM_006888
026994_0391_2219	NM_014602
027000_1214_0699	NM_020156
027018_0883_3705	NM_006197
027027_1886_1979	NM_182551
027028_1866_1261	NM_024835
027034_0136_3900	NM_022761
027037_0542_0860	NM_004859
027054_4026_1753	NM_001102
027067_2909_3708	NM_022787
027067_3912_2484	NM_020974
027087_2736_2881	NM_033104
027134_0882_2542	NM_006644
027157_3360_2659	NM_001177
027219_0178_1019	NM_006464
027292_0347_0356	NM_014633
027367_1926_3443	NM_198337
027414_3504_3624	NM_004650
027428_1002_1936	NM_024910
027437_3361_2239	NM_005990
027485_0970_0381	NM_004236
027497_2564_2618	NM_024420
027520_0252_2014	NM_001271
027544_1018_0612	NM_015520
027553_1377_1239	NM_002696
027554_2440_1809	AK095838
027555_1646_3280	NM_006803
027616_1321_1565	NM_032156
027625_1941_1155	NM_194280
027631_0418_1477	NM_003107
027707_0134_2296	NM_002787
027730_1904_1661	NM_003144
027796_1840_2846	NM_182499
027821_2572_3185	NM_153001
027834_2177_2045	NM_014623
027840_1356_0969	NM_014020
027841_2784_2692	NM_017881
027852_3650_1506	NM_006633
027908_1556_0041	NM_005836
027929_1742_3719	NM_199161
028019_1695_1527	NM_005235
028082_0823_2294	NM_001416
028107_0840_0865	BC009926
028158_2768_2060	NM_015631
028171_1759_3087	NM_000938
028184_1450_1178	NM_003314
028192_1578_1721	NM_001153
028192_3175_1587	AK025198
028206_1521_0429	NM_006471
028208_2356_1132	NM_015514
028210_1772_1739	NM_032986
028212_2555_0058	NM_012071
028285_3151_2879	NM_001756
028361_1616_2972	NM_013260
028528_3046_0531	NM_032918
028536_3344_3742	NM_004786
028574_1123_3528	NM_002805
028595_1141_3062	NM_006471
028646_0509_0767	NM_000374
028667_1350_3839	NM_032263
028694_3122_2587	NM_015681
028720_1373_4061	NM_006471
028773_1165_3810	NM_139321
028775_0833_1925	NM_012257
028779_1832_3683	NM_012333
028826_3722_0320	NM_005633
028831_1193_2595	NM_015284
028846_0482_3723	NM_015474
028868_2850_3672	NM_177554
028875_3537_0956	NM_152332
028914_1440_2246	BC017993
028920_3973_2299	NM_003629
028969_0919_0679	NM_003239
029046_0890_2601	NM_016656
029095_3409_1562	NM_002543
029128_0224_0945	NM_000129
029128_3570_1650	NM_000014
029203_1334_3422	NM_198833
029279_2604_4063	NM_147185
029297_0633_1242	NM_177438
029304_2939_3022	NM_032124
029330_0527_2134	NM_017983
029345_1831_2846	NM_016586
029360_1877_2708	NM_147185
029384_0428_0237	NM_016395
029465_3501_3951	NM_015920
029493_3069_2323	NM_181503
029513_0546_0536	NM_182835
029520_0842_1678	NM_182796
029565_0100_2698	NM_004622
029581_1787_0109	AK000836
029600_4013_1354	NM_001904
029604_3362_3500	NM_004877
029636_3910_1321	NM_213620
029683_1305_0426	NM_014445
029683_1572_0701	NM_001032295
029703_1886_3465	NM_004786
029717_3989_3207	NM_016068
029724_3394_3200	NM_004515
029748_0682_3695	NM_000849
029750_1108_0344	NM_002863
029753_3862_0893	NM_032052
029818_1008_4068	NM_015994
029819_0683_3543	NM_005216
029827_1463_2314	NM_001046
029882_1922_2121	NM_002793
029951_1893_0868	DQ786248
030016_3284_1863	NM_203284
030025_3401_1604	BC050301
030127_0060_1271	NM_014112
030147_1082_0710	NM_003642
030166_2310_3216	NM_006471
030248_1474_2566	NM_153001
030278_0935_2124	NM_002431
030303_2338_0196	NM_004385
030359_2366_0157	NM_002857
030379_2286_1475	NM_152244
030456_3823_1052	NM_152716
030489_3128_1034	AF338198
030494_0678_1915	NM_031905
030555_1184_2749	AK000959
030597_0510_3150	NM_175863
030610_1492_2357	NM_021999
030646_3216_0622	NM_004241
030680_2495_0936	NM_001035005
030714_3017_2508	NM_004330
030818_1769_0107	NM_018477
030922_3351_0368	NM_198057
030925_0516_3990	NM_002696
030930_2735_0780	NM_001040033
030948_1761_0718	NM_018034
030956_1228_1597	NM_001537
031089_0493_0258	NM_012086
031137_3179_0842	NM_005406
031202_0651_0800	AK026255
031258_0483_2643	NM_177441
031275_0142_2634	NM_001032363
031292_1233_3761	NM_007259
031347_1778_3748	NM_005998
031461_3585_3461	NM_203350
031464_1211_3349	NM_003246
031566_2650_2447	BC030115
031614_3292_2630	NM_007159
031642_2807_4050	NM_018442
031648_3710_2102	NM_017651
031654_3868_1577	NM_004982
031662_2812_3442	NM_001398
031668_1952_0528	AK096729
031872_1252_2883	AK091734
031949_2169_2959	NM_004871
032053_0210_3727	NM_018249
032122_3581_2985	NM_212482
032149_1584_2037	NM_001765
032153_1630_1810	NM_019895
032160_3589_0702	NM_006023
032208_1684_0483	NM_013338
032214_0251_2276	NM_003761
032217_0946_3859	NM_001398
032244_0767_1570	NM_006023
032245_1820_0443	NM_001916
032276_2152_2822	NM_004034
032281_1721_1371	NM_007043
032302_0820_1865	AK000959
032342_1099_2467	NM_001568
032359_0063_2502	NM_203401
032389_3845_0114	NM_025075
032455_3976_2648	NM_207014
032506_2492_0807	NM_003866
032518_1664_2932	NM_006925
032526_0380_3020	NM_014992
032588_0516_3413	NM_016338
032593_1793_3132	NM_002687
032612_2299_3793	BC028986
032635_2609_3480	NM_018183
032695_0530_0459	NM_017811
032730_2427_1270	NM_212482
032770_1090_1168	NM_145729
032808_3330_0729	NM_182640
032839_2389_0129	NM_020648
032848_3472_1940	NM_024762
032912_1024_2750	NM_006495
032983_1369_2213	NM_203339
032988_2999_2927	NM_003146
033026_0255_1991	NM_006925
033085_2733_1104	NM_006568
033104_3736_0429	NM_005051
033148_3446_0336	NM_000849
033172_0324_4035	NM_032682
033414_0739_1043	NM_030893
033431_0655_1503	NM_177924
033458_1261_3515	NM_002412
033466_4034_2005	AK126245
033484_3043_1821	NM_004869
033492_0776_0126	NM_001253
033492_3433_2399	NM_014394
033493_2382_1598	NM_001062
033576_1743_2119	NM_003945
033641_0732_2229	NM_198129
033662_1122_3307	NM_002896
033729_1760_0355	NM_001190
033836_0398_2514	NM_017887
033937_0624_1365	NM_001010915
034001_1564_2294	NM_145035
034039_0247_0948	NM_014112
034076_0804_1571	AF012073
034117_0769_0412	NM_000696
034117_3145_3521	NM_014660
034141_1403_1453	NM_005701
034193_1565_1691	NM_005437
034244_0150_1560	NM_015902
034266_0756_1534	NM_015026
034286_0097_3125	NM_003107
034299_1058_3034	AF043179
034310_0581_2953	NM_018117
034318_0771_0816	NM_144644
034382_3306_0388	NM_213662
034398_3099_1873	NM_000689
034435_3706_3334	NM_000027
034456_1390_2626	AB082528
034474_1734_1904	NM_016281
034482_3591_3039	NM_000108
034490_1134_3819	NM_022821
034567_0363_0281	NM_016029
034583_0901_2093	NM_014622
034584_1962_2785	NM_024060
034587_0905_3688	NM_007013
034656_1165_2047	NM_006155
034687_0196_2241	AK026929
034687_2653_3428	NM_000090
034747_1092_1897	NM_014258
034761_0897_1894	NM_152724
034770_3057_2758	NM_001664
034799_0283_2837	NM_181357
034838_2159_1929	NM_032288
034846_0869_2094	NM_012307
034858_2299_0315	NM_203437
034896_1913_2854	NM_017651
034933_1086_1964	NM_213662
034948_0751_0686	NM_005531
035061_0535_0721	NM_002696
035071_0645_1415	NM_020648
035075_1816_0495	NM_212472
035112_0821_0403	NM_002812
035203_0825_1698	NM_004344
035283_1921_2489	NM_001781
035319_0918_2048	NM_014112
035332_0199_2629	NM_006726
035414_1108_0632	NM_176806
035604_1215_3510	NM_014665
035647_0504_2541	NM_032208
035668_0959_2174	NM_031901
035693_3566_0719	NM_012255
035717_1015_1117	NM_014485
035876_1026_3123	NM_003292
035890_1998_3086	NM_004034
035977_0731_3068	NM_021069
036027_2613_0717	NM_000108
036121_1065_1925	NM_015001
036218_1888_3220	NM_152317
036259_2765_3087	AK026756
036303_0575_2697	NM_006023
036314_3329_0982	NM_207118
036362_0641_1004	NM_025195
036425_0964_0243	NM_005926
036553_1273_2043	NM_006815
036565_1421_2130	NM_000332
036580_0597_1754	NM_145729
036582_0518_1502	NM_018269
036600_3095_0322	NM_130898
036601_0666_1877	NM_004515
036716_0227_2175	NM_020974
036726_1043_0607	NM_020679
036738_1734_2613	NM_145897
036819_3694_1263	NM_053024
036843_1657_1312	NM_174952
036872_0287_2320	NM_024120
036904_1640_2897	NM_020235
036924_0769_1924	NM_020202
036997_3596_2006	NM_144981
037133_0906_1444	NM_182926
037191_1244_0692	NM_005080
037201_0651_1062	NM_147134
037219_3153_0373	NM_000925
037221_1083_4072	NM_024532
037255_3682_0315	NM_006475
037320_0927_3269	NM_015213
037339_1834_1364	NM_052997
037356_3249_2025	NM_012341
037357_0472_1237	NM_004034
037361_3279_0915	NM_017969
037381_0500_1449	NM_138781
037389_1845_2254	NM_003793
037413_1060_2481	BC061915
037429_0397_2674	AK095151
037467_1389_1958	NM_004521
037524_3595_0565	NM_006895
037759_1373_1764	NM_145265
037778_1038_2789	NM_078480
037800_0315_0088	NM_033546
037848_0823_2939	NM_001398
037884_3806_2471	NM_174931
037927_1305_1827	NM_131916
037934_0966_1918	NM_001748
037940_3623_1918	NM_006666
038031_3133_0775	NM_005872
038045_3181_2336	NM_014577
038106_1968_3236	NM_000849
038141_1800_3662	NM_003384
038165_2324_3812	NM_003617
038184_3739_0912	NM_199246
038205_0286_3453	NM_004850
038349_0201_2018	NM_207521
038388_1641_3666	NM_032168
038439_3600_2292	NM_000089
038440_1530_1258	NM_004048
038491_1953_1649	AF222858
038529_1300_2552	NM_005381
038628_0371_0464	NM_000249
038633_1149_1760	NM_004832
038758_0563_1728	NM_003870
038760_0319_0474	NM_001343
038797_1424_3830	NM_018319
038815_0492_2626	NM_000146
038824_1222_2119	NM_006567
038901_3081_3194	NM_025188
038929_0605_2141	NM_003217
038970_2439_0492	NM_207521
039043_1006_1522	NM_004853
039082_3826_0304	NM_001762
039158_0635_1177	NM_138792
039164_1448_2399	NM_030666
039201_1631_1541	NM_032027
039203_3838_3697	NM_144644
039271_3353_3715	NM_032360
039314_1475_1072	NM_031953
039318_0334_0918	NM_015907
039320_0523_0039	NM_000014
039474_0950_1243	AF001542
039492_2677_1094	NM_005998
039530_1131_1711	NM_014035
039556_0806_0040	NM_032468
039647_1054_2251	NM_020365
039701_2584_0753	NM_173165
039713_0598_4018	NM_052990
039747_2205_2445	NM_181836
039806_3368_2626	NM_016322
039973_1248_1882	NM_002690
040007_0211_2060	NM_004877
040007_2747_1285	NM_024056
040072_2538_2845	NM_015888
040081_0489_2553	NM_175861
040123_0743_2493	NM_033307
040136_1647_0262	NM_031407
040156_0378_1568	NM_016009
040187_2255_1690	NM_017847
040210_0817_1910	NM_021005
040315_1085_4070	NM_024532
040337_0964_0750	NM_003851
040363_0943_1374	NM_015208
040514_1092_0037	NM_003761
040583_1911_0663	NM_022734
040600_1948_2107	NM_006098
040619_2520_0637	NM_014166
040644_3693_3562	NM_015888
040667_3899_1128	NM_015702
040673_3896_2014	NM_183057
040718_2743_2664	NM_006113
040819_1671_2185	NM_004447
040820_2860_0486	NM_006098
040876_0112_1973	NM_001040060
041067_1582_1959	NM_003246
041128_0684_0323	NM_000090
041130_0661_1127	NM_014829
041140_2197_2082	NM_017651
041184_3309_1131	NM_182692
041191_1402_1257	AJ515553
041259_1747_0171	NM_015917
041361_3036_2700	NM_014248
041370_1506_1150	NM_015338
041380_3296_3772	NM_000849
041402_1427_4049	NM_021105
041429_1463_1307	NM_000014
041442_0689_1159	NM_175921
041496_0822_3847	NM_018090
041506_2710_0725	NM_001184
041529_0297_3882	NM_015260
041548_3483_0910	NM_006233
041558_1288_1356	NM_004356
041644_1140_2536	NM_023080
041658_0438_0916	NM_024613
041664_0230_0719	NM_001239
041690_0890_3380	NM_021641
041699_0074_1015	NM_005002
041779_3066_0861	NM_152573
041805_2990_1939	NM_006629
041818_1573_2652	NM_003761
041871_1258_0812	NM_017786
041874_1842_1898	NM_004526
041924_2573_3426	NM_015932
041995_1455_0129	NM_213622
042002_1252_1864	NM_004568
042047_2261_1534	NM_006870
042063_3628_1817	NM_003096
042101_3368_3408	NM_002859
042118_0294_1411	NM_022488
042144_1237_3627	NM_133477
042186_1593_1684	NM_212482
042226_0446_0423	BC044807
042239_0967_1837	NM_012071
042269_3963_1696	NM_016617
042278_0802_0592	NM_144977
042287_0418_3778	NM_183419
042321_1309_3327	NM_004238
042343_0974_2224	NM_006621
042358_2906_0759	NM_207040
042365_1277_2953	NM_006472
042383_3979_0879	NM_173074
042403_3876_0887	NM_147185
042418_2294_0744	NM_015917
042431_1783_2772	BC005845
042456_0653_1283	NM_006332
042467_0690_3569	NM_003217
042523_1466_1755	NM_003105
042576_0615_2266	NM_016004
042593_0800_3361	NM_002079
042594_0969_1889	NM_001344
042613_1061_0424	NM_176878
042671_1137_2415	NM_178812
042693_0313_0297	NM_003642
042732_3225_1522	NM_194453
042746_0105_1804	NM_024744
042807_1487_2185	NM_001030018
042813_1232_2788	NM_001542
042820_1153_3367	NM_194292
042821_3433_2177	NM_007007
042878_1178_2277	NM_004568
042882_2185_0756	NM_017569
042885_1022_1530	NM_212472
042916_3194_0870	NM_015932
042977_1752_2702	NM_001568
043034_0815_0574	NM_022900
043085_1365_1028	NM_032905
043165_3101_1141	NM_024834
043166_1578_2136	NM_014701
043212_3913_0621	NM_000064
043231_0416_3693	NM_007062
043260_3529_0185	NM_178586
043303_2296_1851	NM_016079
043313_3072_3159	NM_014176
043321_0525_0898	NM_017925
043352_1597_3634	AK057685
043369_2950_3404	NM_003380
043381_0091_0318	NM_004549
043417_3687_1028	NM_012083
043428_0851_1140	NM_003010
043526_0888_1088	NM_006311
043661_3692_2786	NM_021103
043686_0355_1701	NM_003217
043712_1336_3147	NM_014169
043722_0411_0869	NM_004279
043725_3158_3981	NM_004039
043819_1863_0990	NM_005778
043819_2415_1311	NM_133482
043849_1165_2575	NM_206925
043874_2502_4025	NM_016004
043883_1859_3745	NM_021821
043916_2282_0210	NM_020232
043963_1839_0695	NM_001042369
043998_1024_3502	NM_004946
044033_0907_3422	NM_002796
044044_1661_2556	NM_019592
044085_0850_1060	NM_025234
044094_1426_2721	NM_001516
044121_0524_0557	NM_005080
044131_0886_2862	NM_017771
044178_1858_3803	BC040979
044215_2534_2498	NM_006292
044251_0482_3141	NM_080650
044273_3850_1476	NM_003642
044283_2889_2918	NM_006868
044326_1541_0035	BC022385
044339_2624_1164	NM_033115
044356_1193_1905	NM_005496
044367_2660_3619	NM_001040445
044386_1096_2046	NM_001025
044411_0370_3536	NM_001110
044445_0322_2034	NM_020414
044537_2870_3563	NM_015040
044541_1933_3472	NM_198120
044594_0912_0630	NM_006835
044648_1334_0967	NM_006416
044685_1231_2165	NM_005863
044734_2567_2099	NM_021906
044950_1883_2202	NM_022734
044954_2424_1799	NM_004221
044955_1304_1531	NM_032263
044999_2189_1202	NM_025144
045006_1543_1324	NM_021145
045012_3919_0142	NM_175073
045033_3362_0953	NM_002826
045041_0916_1569	NM_032682
045056_2735_3970	NM_000454
045081_0996_2619	NM_025065
045198_1113_1582	NM_003906
045243_1640_1863	NM_001722
045244_3335_1541	NM_002896
045260_1810_3177	NM_015497
045334_0385_1520	NM_016302
045377_3556_2215	NM_016451
045386_0670_1288	NM_173809
045399_1743_1694	NM_212482
045435_0830_1123	NM_014713
045436_0709_1309	NM_174896
045473_0497_1087	NM_032476
045475_1308_1168	NM_018471
045503_0751_1532	NM_080632
045515_0105_2552	NM_001904
045516_1308_3826	NM_001685
045541_1282_4016	NM_017637
045578_0557_1347	NM_006825
045625_0876_1228	NM_001695
045742_3746_0725	NM_017972
045745_1242_1589	NM_002046
045861_2655_0859	NM_145689
045898_3356_1429	NM_138565
045899_1351_3652	NM_015057
045903_0113_2375	NM_016582
045916_1614_1943	NM_002710
045974_0427_1140	NM_006633
046009_2681_0864	NM_002789
046015_1099_1068	NM_152932
046039_0332_3914	NM_003642
046063_1633_1491	NM_153029
046074_2250_0964	NM_018460
046100_2219_0707	AF116636
046208_3245_1710	AB208948
046266_0857_2271	NM_016653
046296_2133_0848	NM_198439
046345_1891_2165	NM_016080
046383_2918_1393	NM_005001
046392_1900_0518	NM_002815
046410_1814_2863	NM_016210
046415_0208_1842	NM_006092
046416_1175_0539	NM_003366
046445_0333_3561	NM_005582
046540_3555_2416	NM_006023
046666_0085_1848	NM_001219
046670_1156_2334	NM_016406
046671_1438_1227	AF001893
046702_0255_2587	NM_000181
046753_2705_2342	NM_024809
046761_1132_0640	NM_148918
046783_1282_1604	NM_000416
046829_0742_3925	NM_018465
046905_3273_1063	NM_006349
046923_1040_1676	NM_005034
046957_3335_0533	NM_015199
046981_1666_1414	NM_004508
046992_0376_0127	NM_018559
047017_0689_1533	NM_002940
047032_0938_2629	NM_016039
047146_1063_2479	NM_006817
047165_0574_1273	NM_003760
047167_3085_0842	NM_032501
047218_1634_1863	AB210020
047248_0435_0667	NM_006280
047268_3140_0705	NM_001614
047282_1651_3299	NM_000414
047306_1954_1413	BC030115
047334_0232_1524	NM_001025
047363_2496_2428	NM_017837
047383_1070_2925	NM_003184
047467_1946_3055	NM_003350
047524_3277_0533	NM_031922
047580_2816_1982	NM_032476
047652_3336_2735	NM_003907
047762_1323_2895	AL133577
047767_1080_0808	CR616065
047838_0528_1567	NM_181652
047885_1882_3533	NM_000014
047913_0769_2091	NM_015040
047917_1614_2459	NM_017934
047918_2224_0374	BC012355
047921_2179_0273	NM_000853
047938_1250_1393	NM_019026
047948_2841_1075	NM_000014
047991_3175_0370	NM_004684
048043_3430_0654	NM_020130
048059_2590_2363	NM_005385
048075_3315_3536	NM_001046
048104_0711_2707	NM_002468
048105_2956_2948	NM_002789
048144_1740_0603	NM_015965
048219_4013_2184	NM_003129
048278_0132_1017	NM_000294
048278_1601_3855	NM_198976
048314_0541_2312	NM_053041
048351_0065_2701	NM_020365
048354_0086_1630	NM_018648
048422_4036_2318	NM_020207
048461_1821_1323	NM_001040021
048485_0726_0049	NM_006573
048563_0978_1507	NM_006406
048586_3831_1275	NM_012063
048598_2429_0230	NM_001005
048604_1385_1320	NM_016309
048609_2355_0301	NM_020240
048617_0941_0700	NM_198431
048679_0413_2097	NM_000925
048757_0533_2239	NM_003287
048773_2349_1281	NM_177952
048787_1833_1051	NM_006519
048807_0836_2722	NM_021831
048822_1820_0750	NM_000700
048851_1547_2183	NM_003730
048897_0959_3547	NM_018117
048986_3254_1919	NM_022060
049103_1765_3913	NM_001183
049137_3423_0546	NM_213651
049213_2174_1952	NM_203341
049231_0484_1361	NM_006197
049290_1838_3811	NM_016454
049339_1030_3036	NM_003291
049391_0073_1885	NM_002947
049433_1478_3767	NM_198220
049435_2900_1902	NM_145265
049502_0234_0526	NM_000884
049544_2594_2826	NM_002793
049571_0349_3772	NM_006768
049582_1862_3629	NM_006430
049682_0814_1350	NM_003462
049725_0810_1739	NM_024665
049769_0371_0129	NM_018559
049810_1201_2922	NM_002388
049819_2586_1242	NM_021814
049837_3807_3010	NM_006561
049849_1597_1245	NM_001521
049855_0809_0040	NM_032468
049869_2744_2793	NM_005998
050001_3862_0606	NM_006155
050168_3328_2070	NM_145035
050214_0673_0456	NM_000396
050351_2839_0955	NM_000700
050379_1019_1855	NM_139207
050402_0511_0853	AB023219
050445_0126_3113	NM_004728
050452_3060_1201	NM_001358
050544_3968_2321	NM_014112
050559_2217_0546	NM_000179
050563_0664_3065	NM_015496
050621_0278_1412	NM_007268
050630_2687_1710	NM_002793
050702_2113_1070	NM_024829
050714_1281_1151	NM_002818
050737_2762_3803	NM_174911
050767_1352_0472	NM_004853
050816_2554_1236	NM_173685
050853_0721_0988	NM_016134
050855_0978_2839	NM_006155
050873_0415_3141	NM_002092
050879_0497_3072	NM_021640
050946_1786_1267	NM_058237
051044_1355_2194	NM_005727
051060_0329_0396	NM_001010914
[truncated: 8,039 more rows]

## Sheet: Intra Unspliced_INTRONIC
Genomic Classification of Sequence Reads - Intragenic Unspliced Intronic
CLASS	LOCATION	TERM DIST	READ ID	TRANSCR.ID	CHR	START	END
INTRON	INTERNAL	nc	241190_2509_3001	AJ583819	chr6	100013205	100013311
INTRON	INTERNAL	nc	009382_0234_1232	NM_002285	chr2	100016678	100016754
INTRON	INTERNAL	nc	160931_1864_0083	NM_002285	chr2	100017442	100017488
INTRON	INTERNAL	nc	006389_3963_1314	NM_002285	chr2	100017725	100017827
INTRON	INTERNAL	nc	262241_1520_1963	NM_002285	chr2	100017878	100017975
INTRON	INTERNAL	nc	105558_0565_3610	NM_002285	chr2	100019637	100019715
INTRON	INTERNAL	nc	097390_1745_2544	AJ583819	chr6	100025568	100025614
INTRON	INTERNAL	nc	130693_2750_0138	NM_002285	chr2	100028677	100028767
INTRON	INTERNAL	nc	141109_2385_2147	NM_002285	chr2	100028683	100028749
INTRON	INTERNAL	nc	005694_1067_2261	NM_002285	chr2	100029052	100029140
INTRON	INTERNAL	nc	066523_1064_2261	NM_002285	chr2	100029057	100029140
INTRON	INTERNAL	nc	202543_1627_1026	NM_002285	chr2	100029104	100029191
INTRON	INTERNAL	nc	267046_1921_2649	NM_002285	chr2	100029119	100029192
INTRON	INTERNAL	nc	253806_0673_2744	NM_002285	chr2	100029660	100029722
INTRON	INTERNAL	nc	208839_0533_0059	NM_002285	chr2	100029787	100029858
INTRON	INTERNAL	nc	246099_1836_2452	NM_002285	chr2	100030442	100030559
INTRON	INTERNAL	nc	191786_0346_1873	NM_002285	chr2	100033996	100034109
INTRON	INTERNAL	nc	313520_3080_1930	NM_152334	chr15	100041557	100041664
INTRON	INTERNAL	nc	176249_1828_0467	NM_030962	chr11	10004168	10004238
INTRON	INTERNAL	nc	212305_3956_1261	NM_002285	chr2	100048676	100048773
INTRON	INTERNAL	nc	239671_1490_0729	NM_002285	chr2	100054268	100054353
INTRON	INTERNAL	nc	012800_1386_0499	NM_002285	chr2	100054371	100054477
INTRON	INTERNAL	nc	274905_1797_1409	NM_002285	chr2	100060869	100060980
INTRON	INTERNAL	nc	008396_0088_2015	NM_002285	chr2	100061110	100061201
INTRON	INTERNAL	nc	115512_1722_0921	NM_002285	chr2	100062284	100062389
INTRON	INTERNAL	nc	052488_3817_3972	NM_005190	chr6	100098822	100098916
INTRON	INTERNAL	nc	166969_3702_0197	NM_005190	chr6	100098835	100098947
INTRON	INTERNAL	nc	093081_0217_2226	NM_005190	chr6	100104926	100105030
INTRON	INTERNAL	nc	118993_3372_2210	NM_005190	chr6	100104926	100105030
INTRON	INTERNAL	nc	034916_1707_0576	NM_005190	chr6	100105704	100105795
INTRON	INTERNAL	nc	258887_1585_3224	NM_005190	chr6	100106523	100106647
INTRON	INTERNAL	nc	025842_1861_1501	NM_002285	chr2	100108425	100108504
INTRON	INTERNAL	nc	017640_2387_2811	NM_005190	chr6	100113566	100113695
INTRON	INTERNAL	nc	250976_0465_0272	NM_005190	chr6	100113668	100113774
INTRON	INTERNAL	nc	145077_0473_3110	NM_000646	chr1	100114958	100115029
INTRON	INTERNAL	nc	288281_1756_1993	NM_005190	chr6	100118664	100118765
INTRON	INTERNAL	nc	053944_2341_1140	NM_005190	chr6	100121097	100121202
INTRON	INTERNAL	nc	045461_1605_2872	NM_005190	chr6	100121898	100122000
INTRON	INTERNAL	nc	150833_0891_2558	NM_005190	chr6	100122076	100122192
INTRON	INTERNAL	nc	156317_0480_2584	NM_000646	chr1	100123289	100123402
INTRON	INTERNAL	nc	035570_0841_0885	NM_000646	chr1	100146855	100146932
INTRON	INTERNAL	nc	163834_3059_3581	NM_000646	chr1	100147493	100147598
INTRON	INTERNAL	nc	272377_1248_3002	NM_000646	chr1	100159241	100159328
INTRON	INTERNAL	nc	211820_1573_2510	NM_181661	chr8	100177537	100177616
INTRON	INTERNAL	nc	251963_1499_0572	NM_005668	chr5	100184522	100184627
INTRON	INTERNAL	nc	157671_1819_0847	NM_005668	chr5	100201459	100201560
INTRON	INTERNAL	nc	114779_3951_1597	NM_005668	chr5	100202144	100202253
INTRON	INTERNAL	nc	060104_0179_2344	AF230335	chr3	10020531	10020582
INTRON	INTERNAL	nc	004743_3992_0476	NM_000671	chr4	100212646	100212733
INTRON	INTERNAL	nc	153146_1535_1145	AF230335	chr3	10021398	10021468
INTRON	INTERNAL	nc	311673_1537_1143	AF230335	chr3	10021398	10021468
INTRON	INTERNAL	nc	246231_1892_2026	AF230335	chr3	10021481	10021587
INTRON	INTERNAL	nc	123134_1623_3033	AK093001	chr4	10022530	10022586
INTRON	INTERNAL	nc	005540_3421_0123	NM_201433	chr17	10022840	10022955
INTRON	INTERNAL	nc	042857_3418_0123	NM_201433	chr17	10022840	10022955
INTRON	INTERNAL	nc	003667_0829_2012	NM_014503	chr12	100230195	100230272
INTRON	INTERNAL	nc	255222_1669_0084	NM_201433	chr17	10023390	10023481
INTRON	INTERNAL	nc	233074_0209_2422	NM_005668	chr5	100235541	100235655
INTRON	INTERNAL	nc	144164_2989_2100	NM_201625	chr12	10023564	10023680
INTRON	INTERNAL	nc	114043_2494_3856	NM_005668	chr5	100245070	100245136
INTRON	INTERNAL	nc	242749_3761_0043	NM_152564	chr8	100267635	100267720
INTRON	INTERNAL	nc	117324_0338_2682	NM_152564	chr8	100267998	100268087
INTRON	INTERNAL	nc	023743_0318_1837	NM_198461	chr2	100288319	100288401
INTRON	INTERNAL	nc	214165_0595_0485	NM_198461	chr2	100288446	100288526
INTRON	INTERNAL	nc	148091_1634_3827	NM_198461	chr2	100288491	100288585
INTRON	INTERNAL	nc	054429_2905_0631	NM_152564	chr8	100290314	100290389
INTRON	INTERNAL	nc	196646_1880_3365	DQ020495	chr2	100300752	100300828
INTRON	INTERNAL	nc	091274_0519_2503	NM_033055	chr1	100309093	100309147
INTRON	INTERNAL	nc	154944_0638_1440	NM_033055	chr1	100310283	100310367
INTRON	INTERNAL	nc	031771_3729_1027	NM_152564	chr8	100363365	100363449
INTRON	INTERNAL	nc	155053_1452_1493	NM_019083	chr1	100381889	100381995
INTRON	INTERNAL	nc	186269_0989_1603	NM_019083	chr1	100381955	100382034
INTRON	INTERNAL	nc	143333_0715_2147	NM_152564	chr8	100383647	100383734
INTRON	INTERNAL	nc	030693_0690_1332	NM_004854	chr2	100385079	100385179
INTRON	INTERNAL	nc	047908_0205_1181	NM_019083	chr1	100385773	100385869
INTRON	INTERNAL	nc	241063_3041_3586	NM_144620	chr1	100388428	100388508
INTRON	INTERNAL	nc	290502_0692_0440	NM_144620	chr1	100388519	100388628
INTRON	INTERNAL	nc	140195_3673_1891	NM_005458	chr9	100409739	100409833
INTRON	INTERNAL	nc	232708_0867_1089	NM_000926	chr11	100423064	100423168
INTRON	INTERNAL	nc	134247_2686_3968	NM_000926	chr11	100431406	100431486
INTRON	INTERNAL	nc	046317_0416_0268	NM_000926	chr11	100431574	100431667
INTRON	INTERNAL	nc	031815_1171_2432	NM_000926	chr11	100431752	100431875
INTRON	INTERNAL	nc	199068_1168_2282	NM_000926	chr11	100431856	100431921
INTRON	INTERNAL	nc	005475_1708_0666	NM_000926	chr11	100437260	100437350
INTRON	INTERNAL	nc	249473_1153_0427	NM_000926	chr11	100437638	100437709
INTRON	INTERNAL	nc	127189_0408_2504	NM_152564	chr8	100440847	100440948
INTRON	INTERNAL	nc	281869_3013_3282	NM_000926	chr11	100453305	100453414
INTRON	INTERNAL	nc	301670_1138_3840	NM_152564	chr8	100474191	100474292
INTRON	INTERNAL	nc	021005_0466_0454	NM_000926	chr11	100474598	100474706
INTRON	INTERNAL	nc	025648_2840_1956	NM_000926	chr11	100474598	100474706
INTRON	INTERNAL	nc	022569_1417_3363	NM_000926	chr11	100474599	100474706
INTRON	INTERNAL	nc	006052_1472_3045	NM_152564	chr8	100476646	100476702
INTRON	INTERNAL	nc	051819_0223_2374	NM_152564	chr8	100483422	100483522
INTRON	INTERNAL	nc	080189_2847_2519	NM_152564	chr8	100484019	100484055
INTRON	INTERNAL	nc	171816_1951_2091	NM_000061	chrX	100497083	100497189
INTRON	INTERNAL	nc	254138_3378_3658	NM_000926	chr11	100502836	100502953
INTRON	INTERNAL	nc	032439_0954_0588	BC006217	chr7	100526955	100527064
INTRON	INTERNAL	nc	112565_1513_0712	NM_003729	chr1	100528006	100528109
INTRON	INTERNAL	nc	184425_1720_1634	NM_152564	chr8	100547222	100547317
INTRON	INTERNAL	nc	234109_1104_0237	NM_019597	chrX	100550222	100550319
INTRON	INTERNAL	nc	148021_3122_1002	NM_152564	chr8	100551273	100551322
INTRON	INTERNAL	nc	178563_0610_2112	NM_152564	chr8	100565522	100565638
INTRON	INTERNAL	nc	145668_1744_3703	NM_152564	chr8	100566034	100566092
INTRON	INTERNAL	nc	046690_0584_0898	NM_152564	chr8	100566164	100566250
INTRON	INTERNAL	nc	260724_1300_3955	NM_021828	chr10	100567244	100567356
INTRON	INTERNAL	nc	016044_2946_1460	NM_152564	chr8	100589985	100590099
INTRON	INTERNAL	nc	093093_1065_3411	BC061915	chrM	10059	10146
INTRON	INTERNAL	nc	049685_1400_3262	NM_033313	chr1	100595366	100595434
INTRON	INTERNAL	nc	222054_0436_2825	BC061915	chrM	10061	10180
INTRON	INTERNAL	nc	128245_1645_0428	CR933662	chrX	100617322	100617431
INTRON	INTERNAL	nc	301040_1589_2321	CR933662	chrX	100617326	100617433
INTRON	INTERNAL	nc	011044_1748_1856	NM_020244	chr12	100621300	100621401
INTRON	INTERNAL	nc	250513_3004_3918	CR933662	chrX	100626354	100626440
INTRON	INTERNAL	nc	088803_1447_1909	BC061915	chrM	10063	10099
INTRON	INTERNAL	nc	191234_0499_2268	BC061915	chrM	10063	10149
INTRON	INTERNAL	nc	308759_0243_2911	NM_020244	chr12	100635308	100635410
INTRON	INTERNAL	nc	134405_3716_1872	NM_020244	chr12	100636196	100636313
INTRON	INTERNAL	nc	285636_0530_3412	NM_152583	chrX	100636647	100636739
INTRON	INTERNAL	nc	011830_3825_0637	NM_152583	chrX	100637177	100637277
INTRON	INTERNAL	nc	096018_1099_2837	NM_020244	chr12	100643061	100643166
INTRON	INTERNAL	nc	003463_1091_2292	NM_020244	chr12	100643081	100643139
INTRON	INTERNAL	nc	287055_0556_1858	NM_020244	chr12	100644666	100644773
INTRON	INTERNAL	nc	213951_1077_3867	NM_020244	chr12	100644824	100644921
INTRON	INTERNAL	nc	007021_1580_0139	NM_020244	chr12	100644834	100644869
INTRON	INTERNAL	nc	061012_1582_0141	NM_020244	chr12	100644835	100644916
INTRON	INTERNAL	nc	301663_2173_2840	NM_031917	chr19	10064655	10064747
INTRON	INTERNAL	nc	125385_0680_1669	NM_153694	chr12	100646928	100646978
INTRON	INTERNAL	nc	262237_1025_0784	NM_153694	chr12	100647219	100647272
INTRON	INTERNAL	nc	028581_0344_0166	NM_153694	chr12	100654466	100654557
INTRON	INTERNAL	nc	097954_3169_3833	NM_153694	chr12	100654807	100654892
INTRON	INTERNAL	nc	125880_3889_0237	NM_033313	chr1	100658432	100658532
INTRON	INTERNAL	nc	285768_2477_1229	NM_024312	chr12	100667933	100668026
INTRON	INTERNAL	nc	259788_0313_3870	NM_024312	chr12	100669378	100669456
INTRON	INTERNAL	nc	187066_1323_0326	NM_024312	chr12	100669378	100669483
INTRON	INTERNAL	nc	201713_1151_3556	NM_024312	chr12	100675856	100675944
INTRON	INTERNAL	nc	248462_1910_2229	NM_152564	chr8	100676424	100676527
INTRON	INTERNAL	nc	253185_0373_0818	NM_024312	chr12	100680059	100680171
INTRON	INTERNAL	nc	279165_1340_1562	NM_024312	chr12	100680114	100680225
INTRON	INTERNAL	nc	184969_1732_3510	NM_024312	chr12	100680203	100680312
INTRON	INTERNAL	nc	267940_1622_1597	NM_152564	chr8	100699369	100699478
INTRON	INTERNAL	nc	080727_1947_2679	NM_024312	chr12	100702209	100702279
INTRON	INTERNAL	nc	005093_1172_1855	NM_033313	chr1	100707535	100707646
INTRON	INTERNAL	nc	006282_2996_1619	NM_033313	chr1	100707535	100707646
INTRON	INTERNAL	nc	228791_2287_1840	NM_152564	chr8	100731056	100731103
INTRON	INTERNAL	nc	265721_3127_0179	AK096400	chr12	100791435	100791503
INTRON	INTERNAL	nc	280644_2448_1340	NM_152564	chr8	100793348	100793462
INTRON	INTERNAL	nc	104426_1593_0175	NM_152564	chr8	100793623	100793707
INTRON	INTERNAL	nc	263561_3018_2554	NM_152564	chr8	100793919	100794007
INTRON	INTERNAL	nc	183758_0580_0437	NM_152564	chr8	100794112	100794162
INTRON	INTERNAL	nc	272756_0325_0686	NM_152564	chr8	100828139	100828216
INTRON	INTERNAL	nc	016010_1222_3239	AK096400	chr12	100842535	100842630
INTRON	INTERNAL	nc	142845_0750_2262	NM_020351	chr3	100846427	100846507
INTRON	INTERNAL	nc	185589_1912_1239	NM_152564	chr8	100848478	100848564
INTRON	INTERNAL	nc	059324_3472_3414	NM_020351	chr3	100850220	100850292
INTRON	INTERNAL	nc	249027_1133_0191	NM_020351	chr3	100850553	100850657
INTRON	INTERNAL	nc	088516_0396_0494	NM_152564	chr8	100868336	100868405
INTRON	INTERNAL	nc	265102_3068_3593	NM_152564	chr8	100868703	100868780
INTRON	INTERNAL	nc	008403_1335_3319	NM_020351	chr3	100879432	100879487
INTRON	INTERNAL	nc	166330_3754_3245	NM_152564	chr8	100888840	100888958
INTRON	INTERNAL	nc	206513_1320_0347	NM_004612	chr9	100916561	100916638
INTRON	INTERNAL	nc	118890_0657_0062	NM_004612	chr9	100916749	100916789
INTRON	INTERNAL	nc	165847_0489_3867	NM_004612	chr9	100916877	100916953
INTRON	INTERNAL	nc	266965_2194_0727	NM_004612	chr9	100917395	100917501
INTRON	INTERNAL	nc	119064_1509_1051	NM_004612	chr9	100917611	100917702
INTRON	INTERNAL	nc	038161_0647_2356	NM_004612	chr9	100917859	100917992
INTRON	INTERNAL	nc	005480_2743_0309	NM_152564	chr8	100923436	100923528
INTRON	INTERNAL	nc	041091_1405_1261	NM_152564	chr8	100923522	100923602
INTRON	INTERNAL	nc	014572_2902_2161	NM_152564	chr8	100923652	100923747
INTRON	INTERNAL	nc	131469_1533_2827	NM_020351	chr3	100923654	100923771
INTRON	INTERNAL	nc	133188_0879_0818	NM_030962	chr11	10092861	10092948
INTRON	INTERNAL	nc	068973_0358_1725	NM_004612	chr9	100929481	100929555
INTRON	INTERNAL	nc	261185_2971_0880	NM_004612	chr9	100950368	100950491
INTRON	INTERNAL	nc	250548_0258_1200	NM_152564	chr8	100954489	100954592
INTRON	INTERNAL	nc	006299_1213_0199	NM_004621	chr11	100955430	100955483
INTRON	INTERNAL	nc	052102_1215_0202	NM_004621	chr11	100955431	100955483
INTRON	INTERNAL	nc	301933_3174_1606	NM_016053	chr12	100958465	100958539
INTRON	INTERNAL	nc	004996_1570_1659	NM_004791	chr13	100958696	100958797
INTRON	INTERNAL	nc	162789_3855_0651	NM_004374	chr8	100959688	100959745
INTRON	INTERNAL	nc	182538_3450_0908	NM_004374	chr8	100960276	100960392
INTRON	INTERNAL	nc	328237_3450_0905	NM_004374	chr8	100960276	100960392
INTRON	INTERNAL	nc	188978_2471_0636	NM_020351	chr3	100960660	100960765
INTRON	INTERNAL	nc	187861_1488_2046	NM_030962	chr11	10096194	10096299
INTRON	INTERNAL	nc	086492_0258_1492	NM_030962	chr11	10096244	10096318
INTRON	INTERNAL	nc	308811_0767_0414	NM_014395	chr4	100965533	100965593
INTRON	INTERNAL	nc	043457_1462_3964	NM_021828	chr10	100971797	100971865
INTRON	INTERNAL	nc	130296_1547_2239	NM_007063	chr2	100994444	100994513
INTRON	INTERNAL	nc	238398_2590_2832	NM_007063	chr2	101002164	101002273
INTRON	INTERNAL	nc	112321_1340_1182	NM_007063	chr2	101003247	101003312
INTRON	INTERNAL	nc	121635_0069_1503	NM_006808	chr9	101025090	101025186
INTRON	INTERNAL	nc	304453_3319_2472	NM_004791	chr13	101025568	101025666
INTRON	INTERNAL	nc	041819_2503_2242	AK093581	chr4	101036464	101036567
INTRON	INTERNAL	nc	261491_0914_1170	AK093581	chr4	101036680	101036767
INTRON	INTERNAL	nc	063589_3415_1126	NM_030962	chr11	10103980	10104037
INTRON	INTERNAL	nc	172236_1164_2010	NM_024920	chr4	101053825	101053887
INTRON	INTERNAL	nc	025803_0260_0115	NM_024920	chr4	101064656	101064782
INTRON	INTERNAL	nc	106943_0219_2052	NM_024920	chr4	101064845	101064920
INTRON	INTERNAL	nc	034424_0897_2568	NM_006828	chr6	101064934	101065039
INTRON	INTERNAL	nc	297119_1809_0839	NM_001011657	chrX	101070554	101070662
INTRON	INTERNAL	nc	131315_0735_0779	NM_001031723	chr4	101081141	101081197
INTRON	INTERNAL	nc	193727_3800_0677	NM_006828	chr6	101085210	101085279
INTRON	INTERNAL	nc	219784_1499_2875	NM_006828	chr6	101085211	101085279
INTRON	INTERNAL	nc	205053_1138_0236	NM_182909	chr3	101086959	101087089
INTRON	INTERNAL	nc	236690_1584_0992	NM_006828	chr6	101104801	101104912
INTRON	INTERNAL	nc	138422_0382_3356	NM_182909	chr3	101120979	101121058
INTRON	INTERNAL	nc	119095_2311_2738	NM_015668	chr8	101126046	101126106
INTRON	INTERNAL	nc	107241_1383_1010	NM_015668	chr8	101126210	101126264
INTRON	INTERNAL	nc	211632_0836_2908	NM_182909	chr3	101136020	101136112
INTRON	INTERNAL	nc	018373_2882_3646	BC061915	chrM	10114	10235
INTRON	INTERNAL	nc	262457_0087_2515	NM_133496	chr1	101144432	101144515
INTRON	INTERNAL	nc	266559_3124_3140	NM_006828	chr6	101145990	101146090
INTRON	INTERNAL	nc	021954_0203_3138	NM_133496	chr1	101147293	101147384
INTRON	INTERNAL	nc	307447_2730_0460	NM_133496	chr1	101147769	101147880
INTRON	INTERNAL	nc	133203_3767_0753	NM_015668	chr8	101154402	101154510
INTRON	INTERNAL	nc	044681_3667_1351	NM_006828	chr6	101159114	101159170
INTRON	INTERNAL	nc	081014_1389_0578	NM_133496	chr1	101162050	101162154
INTRON	INTERNAL	nc	100833_1956_3407	NM_133496	chr1	101162382	101162478
INTRON	INTERNAL	nc	072951_1310_1683	NM_015668	chr8	101164179	101164256
INTRON	INTERNAL	nc	049936_2966_2784	NM_006828	chr6	101168534	101168617
INTRON	INTERNAL	nc	234648_2475_3085	NM_006828	chr6	101168798	101168906
INTRON	INTERNAL	nc	229099_0672_3127	NM_030962	chr11	10117378	10117453
INTRON	INTERNAL	nc	038920_0928_3035	NM_015668	chr8	101175303	101175384
INTRON	INTERNAL	nc	009239_1768_3045	NM_133496	chr1	101177171	101177239
INTRON	INTERNAL	nc	289321_1487_2289	NM_015668	chr8	101178552	101178654
INTRON	INTERNAL	nc	173196_3205_3533	NM_015668	chr8	101180943	101181054
INTRON	INTERNAL	nc	089336_0309_1462	NM_175929	chr13	101186788	101186886
INTRON	INTERNAL	nc	163298_1385_2253	NM_133496	chr1	101205856	101205950
INTRON	INTERNAL	nc	097694_1816_2729	NM_133496	chr1	101208578	101208667
INTRON	INTERNAL	nc	023542_2617_3478	NM_133496	chr1	101208579	101208665
INTRON	INTERNAL	nc	017196_0052_1641	NM_016511	chr12	10122046	10122114
INTRON	INTERNAL	nc	169306_0906_3501	NM_006828	chr6	101230073	101230174
INTRON	INTERNAL	nc	004397_3713_0412	NM_182909	chr3	101230379	101230426
INTRON	INTERNAL	nc	040692_2290_3540	NM_006828	chr6	101230842	101230947
INTRON	INTERNAL	nc	127420_0370_1225	NM_015958	chr1	101242237	101242342
INTRON	INTERNAL	nc	027709_3616_2448	NM_017546	chr2	101243910	101244033
INTRON	INTERNAL	nc	254125_1366_2837	NM_006828	chr6	101245714	101245815
INTRON	INTERNAL	nc	116336_1164_0084	NM_006828	chr6	101247549	101247649
INTRON	INTERNAL	nc	002067_0164_2809	NM_006828	chr6	101247625	101247693
INTRON	INTERNAL	nc	074609_0357_2228	NM_015958	chr1	101258626	101258678
INTRON	INTERNAL	nc	293206_0671_3292	NM_006828	chr6	101259571	101259677
INTRON	INTERNAL	nc	089640_2355_2344	NM_182909	chr3	101261069	101261161
INTRON	INTERNAL	nc	243146_1953_2154	NM_173647	chr2	101261234	101261314
INTRON	INTERNAL	nc	013572_1316_3196	NM_173647	chr2	101261347	101261464
INTRON	INTERNAL	nc	293604_1425_0108	NM_006828	chr6	101261468	101261572
INTRON	INTERNAL	nc	009460_2277_2283	NM_173647	chr2	101275892	101275930
INTRON	INTERNAL	nc	105841_0989_2631	NM_172218	chr8	101276026	101276084
INTRON	INTERNAL	nc	289142_3923_2951	NM_173647	chr2	101276467	101276576
INTRON	INTERNAL	nc	163425_0507_1646	NM_173647	chr2	101276565	101276669
INTRON	INTERNAL	nc	258211_0539_1912	NM_030962	chr11	10128173	10128270
INTRON	INTERNAL	nc	191220_1657_0546	AK131391	chr14	101302142	101302245
INTRON	INTERNAL	nc	191220_1657_0546	AK131391	chr14	101302142	101302245
INTRON	INTERNAL	nc	305182_2451_3133	AK131391	chr14	101302144	101302234
INTRON	INTERNAL	nc	305182_2451_3133	AK131391	chr14	101302144	101302234
INTRON	INTERNAL	nc	027232_1249_0100	AK131391	chr14	101302312	101302394
INTRON	INTERNAL	nc	027232_1249_0100	AK131391	chr14	101302312	101302394
INTRON	INTERNAL	nc	294907_3366_0706	AK131391	chr14	101302327	101302417
INTRON	INTERNAL	nc	294907_3366_0706	AK131391	chr14	101302327	101302417
INTRON	INTERNAL	nc	218052_0426_2325	AK131391	chr14	101302364	101302472
INTRON	INTERNAL	nc	218052_0426_2325	AK131391	chr14	101302364	101302472
INTRON	INTERNAL	nc	016214_3561_0143	AK131391	chr14	101302421	101302533
INTRON	INTERNAL	nc	016214_3561_0143	AK131391	chr14	101302421	101302533
INTRON	INTERNAL	nc	052873_0219_3759	AK131391	chr14	101302643	101302700
INTRON	INTERNAL	nc	052873_0219_3759	AK131391	chr14	101302643	101302700
INTRON	INTERNAL	nc	048973_1335_2789	AK131391	chr14	101302693	101302743
INTRON	INTERNAL	nc	048973_1335_2789	AK131391	chr14	101302693	101302743
INTRON	INTERNAL	nc	194845_1348_2298	NM_182909	chr3	101308983	101309091
INTRON	INTERNAL	nc	239255_2655_3379	BC045807	chr1	101313630	101313714
INTRON	INTERNAL	nc	182853_3275_3325	NM_182909	chr3	101313678	101313803
INTRON	INTERNAL	nc	200877_3909_1197	NM_182909	chr3	101314413	101314515
INTRON	INTERNAL	nc	101496_0949_0068	NM_020802	chr11	101326494	101326595
INTRON	INTERNAL	nc	184254_0283_2856	NM_181552	chr7	101330547	101330656
INTRON	INTERNAL	nc	087799_0192_2379	AK131391	chr14	101333445	101333504
INTRON	INTERNAL	nc	087799_0192_2379	AK131391	chr14	101333445	101333504
INTRON	INTERNAL	nc	053484_0770_0357	NM_032359	chr3	101334651	101334714
INTRON	INTERNAL	nc	129136_1849_3797	NM_000618	chr12	101336007	101336114
INTRON	INTERNAL	nc	003355_2115_3017	NM_000618	chr12	101342670	101342727
INTRON	INTERNAL	nc	196235_2699_1841	NM_183419	chr8	101349776	101349881
INTRON	INTERNAL	nc	002094_1377_0336	NM_183419	chr8	101349884	101349996
INTRON	INTERNAL	nc	197363_0343_0321	NM_183419	chr8	101351889	101351997
INTRON	INTERNAL	nc	206554_0473_3458	NM_183419	chr8	101352577	101352671
INTRON	INTERNAL	nc	248074_0448_3264	NM_183419	chr8	101353136	101353242
INTRON	INTERNAL	nc	163153_0160_1806	NM_183419	chr8	101353822	101353908
INTRON	INTERNAL	nc	027579_0491_2098	NM_178588	chr14	101359885	101359957
INTRON	INTERNAL	nc	261198_0379_2446	NM_178588	chr14	101360345	101360447
INTRON	INTERNAL	nc	008907_3310_1921	NM_031212	chr10	101361274	101361363
INTRON	INTERNAL	nc	139406_3124_1769	NM_178588	chr14	101361854	101361925
INTRON	INTERNAL	nc	213629_2416_1476	NM_183419	chr8	101373433	101373538
INTRON	INTERNAL	nc	015368_0416_3776	NM_183419	chr8	101373753	101373846
INTRON	INTERNAL	nc	287143_3291_1399	NM_183419	chr8	101373961	101374078
INTRON	INTERNAL	nc	258344_3373_3537	NM_178588	chr14	101374161	101374248
INTRON	INTERNAL	nc	094777_2763_1421	NM_183419	chr8	101375063	101375125
INTRON	INTERNAL	nc	259870_0376_2576	NM_183419	chr8	101375148	101375232
INTRON	INTERNAL	nc	113783_0811_3434	NM_183419	chr8	101375448	101375546
INTRON	INTERNAL	nc	030990_1682_0489	NM_183419	chr8	101378088	101378190
INTRON	INTERNAL	nc	135821_2992_3011	NM_178588	chr14	101382270	101382371
INTRON	INTERNAL	nc	121239_3045_0124	NM_000618	chr12	101395916	101395986
INTRON	INTERNAL	nc	207241_0392_3145	BC061915	chrM	10140	10264
INTRON	INTERNAL	nc	067065_0235_0470	NM_030962	chr11	10140466	10140542
INTRON	INTERNAL	nc	235441_0590_3523	NM_006828	chr6	101409163	101409276
INTRON	INTERNAL	nc	224584_2659_2895	NM_006828	chr6	101409199	101409306
INTRON	INTERNAL	nc	227052_3551_0331	NM_030962	chr11	10140966	10141039
INTRON	INTERNAL	nc	010849_3471_3875	NM_178588	chr14	101419147	101419252
INTRON	INTERNAL	nc	219765_3854_1955	NM_181552	chr7	101443240	101443284
INTRON	INTERNAL	nc	124016_3587_0841	NM_175929	chr13	101468886	101468961
INTRON	INTERNAL	nc	020006_2379_0648	NM_018309	chr3	101477070	101477155
INTRON	INTERNAL	nc	083236_3960_0562	NM_001376	chr14	101502077	101502182
INTRON	INTERNAL	nc	171336_0851_2710	NM_015960	chr10	101503925	101503993
INTRON	INTERNAL	nc	139228_3384_3048	NM_015960	chr10	101504135	101504232
INTRON	INTERNAL	nc	140989_2762_2988	NM_006106	chr11	101515889	101515991
INTRON	INTERNAL	nc	171013_2665_3179	NM_006106	chr11	101515889	101515991
INTRON	INTERNAL	nc	257996_2475_1383	NM_006106	chr11	101533127	101533222
INTRON	INTERNAL	nc	164501_0583_0999	AK093581	chr4	101535815	101535909
INTRON	INTERNAL	nc	241291_0055_1409	AK093581	chr4	101536159	101536221
INTRON	INTERNAL	nc	202311_1152_3313	NM_016242	chr4	101538730	101538831
INTRON	INTERNAL	nc	243766_3326_0714	NM_016242	chr4	101542311	101542380
INTRON	INTERNAL	nc	240238_3670_1566	NM_006106	chr11	101545030	101545093
INTRON	INTERNAL	nc	190728_1387_2918	NM_001376	chr14	101547627	101547718
INTRON	INTERNAL	nc	280293_2421_2551	NM_006106	chr11	101552177	101552281
INTRON	INTERNAL	nc	218676_0703_2076	NM_014820	chr3	101574263	101574360
INTRON	INTERNAL	nc	054849_0314_0646	NM_006106	chr11	101579099	101579199
INTRON	INTERNAL	nc	264425_1616_3432	NM_006106	chr11	101579244	101579337
INTRON	INTERNAL	nc	290944_1617_3429	NM_006106	chr11	101579245	101579337
INTRON	INTERNAL	nc	079027_0512_3280	NM_006106	chr11	101584887	101584964
INTRON	INTERNAL	nc	181946_3148_1819	NM_030962	chr11	10159049	10159156
INTRON	INTERNAL	nc	115489_1086_2595	NM_181552	chr7	101591888	101591964
INTRON	INTERNAL	nc	063997_0694_0323	NM_181552	chr7	101596831	101596908
INTRON	INTERNAL	nc	104909_3658_1500	NM_030962	chr11	10159838	10159946
INTRON	INTERNAL	nc	234723_0749_0201	NM_198401	chr8	101610284	101610398
INTRON	INTERNAL	nc	002975_0064_1301	BC061915	chrM	10162	10252
INTRON	INTERNAL	nc	078914_0599_3048	NM_005348	chr14	101621275	101621352
INTRON	INTERNAL	nc	017981_1960_2558	NM_175929	chr13	101622457	101622576
INTRON	INTERNAL	nc	196100_1158_4001	NM_016242	chr4	101625551	101625602
INTRON	INTERNAL	nc	291787_1296_0869	NM_173199	chr9	101628152	101628239
INTRON	INTERNAL	nc	151447_0161_2253	NM_173199	chr9	101628482	101628576
INTRON	INTERNAL	nc	215158_2776_0386	NM_198401	chr8	101633031	101633115
INTRON	INTERNAL	nc	258159_1886_3739	NM_198401	chr8	101633118	101633217
INTRON	INTERNAL	nc	115664_2998_0230	NM_016242	chr4	101636543	101636601
INTRON	INTERNAL	nc	208657_2892_0796	NM_016242	chr4	101644026	101644091
INTRON	INTERNAL	nc	040046_3408_0593	BC061915	chrM	10167	10236
INTRON	INTERNAL	nc	065377_2955_2295	NM_181500	chr7	101687519	101687591
INTRON	INTERNAL	nc	025948_1499_3702	NM_181500	chr7	101688127	101688225
INTRON	INTERNAL	nc	026847_2955_3645	NM_181500	chr7	101688128	101688225
INTRON	INTERNAL	nc	093724_1282_1950	NM_197953	chr12	10169726	10169833
INTRON	INTERNAL	nc	145987_1554_1429	NM_182962	chr11	101697904	101698016
INTRON	INTERNAL	nc	214236_1668_3499	NM_182962	chr11	101697943	101698042
INTRON	INTERNAL	nc	055698_2846_0739	NM_182962	chr11	101697967	101698076
INTRON	INTERNAL	nc	153046_3260_0980	NM_182962	chr11	101698059	101698143
INTRON	INTERNAL	nc	152527_0619_2706	NM_182962	chr11	101698153	101698229
INTRON	INTERNAL	nc	155110_3637_2539	NM_182962	chr11	101698153	101698229
INTRON	INTERNAL	nc	266030_3533_0267	NM_182962	chr11	101698173	101698283
INTRON	INTERNAL	nc	090804_0969_2020	NM_182962	chr11	101698179	101698244
INTRON	INTERNAL	nc	024255_1020_2749	NM_182962	chr11	101698287	101698404
INTRON	INTERNAL	nc	267132_0445_2380	NM_182962	chr11	101698358	101698474
INTRON	INTERNAL	nc	036464_1488_1935	NM_182962	chr11	101698379	101698496
INTRON	INTERNAL	nc	052259_1319_3700	NM_182962	chr11	101698538	101698620
INTRON	INTERNAL	nc	123894_0409_0576	NM_182962	chr11	101698575	101698649
INTRON	INTERNAL	nc	213656_1369_2664	NM_182962	chr11	101698609	101698703
INTRON	INTERNAL	nc	108520_3796_0396	NM_182962	chr11	101698650	101698718
INTRON	INTERNAL	nc	208776_2477_3656	NM_182962	chr11	101698652	101698716
INTRON	INTERNAL	nc	258080_1416_2484	NM_197953	chr12	10170177	10170287
INTRON	INTERNAL	nc	242974_1039_0800	BC061915	chrM	10175	10264
INTRON	INTERNAL	nc	217333_1851_1591	NM_017919	chr9	101755984	101756066
INTRON	INTERNAL	nc	182480_2573_2942	NM_017919	chr9	101756954	101757025
INTRON	INTERNAL	nc	283253_1840_2763	NM_017919	chr9	101757973	101758045
INTRON	INTERNAL	nc	263365_0836_2960	NM_145687	chr2	101765540	101765629
INTRON	INTERNAL	nc	054007_2701_2607	BC039048	chr9	101776263	101776317
INTRON	INTERNAL	nc	327928_2699_2605	BC039048	chr9	101776264	101776321
INTRON	INTERNAL	nc	060225_1063_3203	BC039048	chr9	101776369	101776503
INTRON	INTERNAL	nc	243948_1564_2597	BC039048	chr9	101776400	101776447
INTRON	INTERNAL	nc	018296_1361_3488	NM_052932	chr11	101778269	101778384
INTRON	INTERNAL	nc	018296_1361_3488	NM_052932	chr11	101778269	101778384
INTRON	INTERNAL	nc	156421_3557_1204	NM_015051	chr9	101789721	101789790
INTRON	INTERNAL	nc	076726_3430_3174	NM_002568	chr8	101799328	101799429
INTRON	INTERNAL	nc	059716_0673_0387	NM_145687	chr2	101807055	101807136
INTRON	INTERNAL	nc	191161_3046_0085	NM_145687	chr2	101815151	101815251
INTRON	INTERNAL	nc	233719_1615_0582	NM_015051	chr9	101829558	101829657
INTRON	INTERNAL	nc	090316_0699_0272	NM_015051	chr9	101829560	101829653
INTRON	INTERNAL	nc	247434_0643_0402	NM_015051	chr9	101829937	101830000
INTRON	INTERNAL	nc	277655_3770_1870	NM_015051	chr9	101830052	101830144
INTRON	INTERNAL	nc	194935_0330_1971	NM_024653	chr7	101833125	101833202
INTRON	INTERNAL	nc	132872_3289_3337	BC061915	chrM	10189	10249
INTRON	INTERNAL	nc	121147_3126_2114	BC061915	chrM	10189	10256
INTRON	INTERNAL	nc	187538_1554_3423	NM_006070	chr3	101914359	101914464
INTRON	INTERNAL	nc	084259_0115_0540	NM_006070	chr3	101924316	101924400
INTRON	INTERNAL	nc	244308_0686_3128	NM_006070	chr3	101924783	101924846
INTRON	INTERNAL	nc	189067_2337_0842	NM_006459	chr10	101932468	101932526
INTRON	INTERNAL	nc	019172_1571_0534	NM_001278	chr10	101942470	101942524
INTRON	INTERNAL	nc	087332_1703_2993	NM_006070	chr3	101944696	101944779
INTRON	INTERNAL	nc	046836_2785_1046	NM_006070	chr3	101944894	101945014
INTRON	INTERNAL	nc	083291_1589_3365	NM_006070	chr3	101945533	101945610
INTRON	INTERNAL	nc	252578_0513_0845	NM_006070	chr3	101945947	101946027
INTRON	INTERNAL	nc	057759_1292_2168	NM_001278	chr10	101946484	101946580
INTRON	INTERNAL	nc	070899_3714_0646	NM_183245	chr9	101948722	101948809
INTRON	INTERNAL	nc	250204_0692_1360	NM_183245	chr9	101949511	101949613
INTRON	INTERNAL	nc	111655_0826_1583	NM_015429	chr3	101958493	101958561
INTRON	INTERNAL	nc	214201_1373_2804	NM_183245	chr9	101971092	101971168
INTRON	INTERNAL	nc	163465_2540_3220	BC061915	chrM	10198	10294
INTRON	INTERNAL	nc	181560_2908_2595	NM_004771	chr11	101983920	101983973
INTRON	INTERNAL	nc	303184_2327_3319	NM_018294	chr10	101986967	101987044
INTRON	INTERNAL	nc	196069_1085_2378	NM_018294	chr10	101989845	101989917
INTRON	INTERNAL	nc	199849_1229_1125	AF074984	chr8	101996762	101996868
INTRON	INTERNAL	nc	128895_0234_0131	NM_145690	chr8	102002933	102002996
INTRON	INTERNAL	nc	000655_2746_0935	NM_145690	chr8	102004740	102004798
INTRON	INTERNAL	nc	076532_2743_0935	NM_145690	chr8	102004741	102004798
INTRON	INTERNAL	nc	004124_3217_2724	NM_015429	chr3	102015404	102015475
INTRON	INTERNAL	nc	315473_3175_3481	NM_145690	chr8	102018860	102018958
INTRON	INTERNAL	nc	126499_1904_3229	NM_145690	chr8	102018877	102018952
INTRON	INTERNAL	nc	063247_2924_0770	NM_145690	chr8	102019825	102019947
INTRON	INTERNAL	nc	094915_0357_2989	NM_015429	chr3	102027971	102028085
INTRON	INTERNAL	nc	303416_0689_1709	NM_003406	chr8	102034316	102034386
INTRON	INTERNAL	nc	297740_1828_0537	NM_015429	chr3	102047575	102047675
INTRON	INTERNAL	nc	251244_0432_1617	NM_183245	chr9	102068816	102068919
INTRON	INTERNAL	nc	009202_2738_1893	NM_003291	chr13	102069723	102069788
INTRON	INTERNAL	nc	255066_1469_3571	NM_183245	chr9	102079789	102079893
INTRON	INTERNAL	nc	065548_0779_2975	NM_003291	chr13	102086103	102086176
INTRON	INTERNAL	nc	258013_0104_3462	NM_003291	chr13	102086908	102087003
INTRON	INTERNAL	nc	271195_0596_3358	NM_003291	chr13	102087142	102087244
INTRON	INTERNAL	nc	259655_3618_1791	NM_003291	chr13	102087193	102087303
INTRON	INTERNAL	nc	154147_2710_1040	NM_003291	chr13	102087236	102087336
INTRON	INTERNAL	nc	215625_2665_0613	NM_003291	chr13	102103494	102103581
INTRON	INTERNAL	nc	294642_0065_2605	NM_017746	chr9	102104756	102104833
INTRON	INTERNAL	nc	162697_0273_1901	NM_003291	chr13	102107800	102107896
INTRON	INTERNAL	nc	275455_0212_0589	BC061915	chrM	10214	10301
INTRON	INTERNAL	nc	045918_1822_0685	NM_000944	chr4	102167708	102167777
INTRON	INTERNAL	nc	186780_0534_1409	NM_000944	chr4	102182427	102182499
INTRON	INTERNAL	nc	152141_1358_1507	NM_000944	chr4	102182631	102182725
INTRON	INTERNAL	nc	161193_1229_2564	NM_000944	chr4	102182714	102182825
INTRON	INTERNAL	nc	047140_1122_2663	NM_000944	chr4	102182997	102183105
INTRON	INTERNAL	nc	146264_3309_1200	NM_000944	chr4	102183085	102183169
INTRON	INTERNAL	nc	215837_0162_3793	NM_000944	chr4	102183213	102183310
INTRON	INTERNAL	nc	130381_1247_0729	BC061915	chrM	10219	10281
INTRON	INTERNAL	nc	221787_3274_3919	NM_000944	chr4	102203793	102203896
INTRON	INTERNAL	nc	244434_3043_2171	NM_002422	chr11	102217992	102218074
INTRON	INTERNAL	nc	182906_1845_2254	NM_000944	chr4	102218523	102218630
INTRON	INTERNAL	nc	025652_1709_3941	NM_000944	chr4	102218690	102218764
INTRON	INTERNAL	nc	230029_2960_0134	NM_000944	chr4	102226501	102226616
INTRON	INTERNAL	nc	071355_1036_1500	NM_080655	chr9	102231736	102231802
INTRON	INTERNAL	nc	153096_1159_2266	NM_138822	chr5	102233547	102233572
INTRON	INTERNAL	nc	005780_2837_0875	NM_145032	chr7	102252797	102252887
INTRON	INTERNAL	nc	109625_3051_0177	AL831919	chr9	102253573	102253680
INTRON	INTERNAL	nc	109625_3051_0177	AL831919	chr9	102253573	102253680
INTRON	INTERNAL	nc	191252_0256_0456	NM_017693	chr13	102254209	102254308
INTRON	INTERNAL	nc	204406_0971_2167	NM_000944	chr4	102259733	102259818
INTRON	INTERNAL	nc	183886_1971_1328	NM_000944	chr4	102260531	102260599
INTRON	INTERNAL	nc	165960_1590_3849	NM_145032	chr7	102277249	102277348
INTRON	INTERNAL	nc	170435_3731_2812	AB209312	chr13	102294334	102294430
INTRON	INTERNAL	nc	309809_3466_3561	NM_000944	chr4	102297068	102297183
INTRON	INTERNAL	nc	282509_1693_0367	NM_000944	chr4	102297971	102298044
INTRON	INTERNAL	nc	096576_0655_0462	NM_016232	chr2	102301835	102301865
INTRON	INTERNAL	nc	011451_0639_2015	NM_000944	chr4	102305182	102305279
INTRON	INTERNAL	nc	098621_0710_0585	NM_000944	chr4	102306045	102306125
INTRON	INTERNAL	nc	178166_1251_1130	NM_000944	chr4	102306128	102306233
INTRON	INTERNAL	nc	224486_0637_1009	NM_016232	chr2	102315906	102315974
INTRON	INTERNAL	nc	027745_3435_2423	BC061915	chrM	10232	10345
INTRON	INTERNAL	nc	234300_0738_0082	NM_000123	chr13	102325518	102325586
INTRON	INTERNAL	nc	049713_1220_0388	NM_138822	chr5	102351792	102351896
INTRON	INTERNAL	nc	190226_1545_1451	NM_000944	chr4	102357152	102357252
INTRON	INTERNAL	nc	171393_1231_3397	NM_000944	chr4	102360963	102361075
INTRON	INTERNAL	nc	220423_3041_2571	NM_000944	chr4	102361136	102361229
INTRON	INTERNAL	nc	180129_2948_0813	NM_000944	chr4	102361494	102361587
INTRON	INTERNAL	nc	252614_1809_0862	NM_145032	chr7	102361599	102361690
INTRON	INTERNAL	nc	172991_1233_0109	NM_000944	chr4	102361634	102361705
INTRON	INTERNAL	nc	128695_2833_3256	NM_145032	chr7	102362029	102362133
INTRON	INTERNAL	nc	194255_1168_1797	NM_145032	chr7	102367174	102367268
INTRON	INTERNAL	nc	026470_3657_0803	NM_000944	chr4	102369140	102369211
INTRON	INTERNAL	nc	067990_0115_0664	NM_138822	chr5	102371369	102371488
INTRON	INTERNAL	nc	217047_1336_1128	NM_145032	chr7	102372053	102372139
INTRON	INTERNAL	nc	089854_1480_2498	NM_145032	chr7	102372095	102372177
INTRON	INTERNAL	nc	268312_0076_1325	NM_000944	chr4	102373942	102374042
INTRON	INTERNAL	nc	018202_1783_0914	NM_000944	chr4	102383173	102383283
INTRON	INTERNAL	nc	237553_3151_2085	NM_138822	chr5	102386596	102386699
INTRON	INTERNAL	nc	160609_0052_1190	NM_138822	chr5	102386922	102387029
INTRON	INTERNAL	nc	174625_0989_1554	NM_138822	chr5	102386928	102387034
INTRON	INTERNAL	nc	151503_2725_1090	NM_138822	chr5	102388768	102388869
INTRON	INTERNAL	nc	064301_2412_2707	NM_138822	chr5	102388786	102388889
INTRON	INTERNAL	nc	210964_2862_1600	NM_138822	chr5	102388843	102388910
INTRON	INTERNAL	nc	264651_0347_3028	NM_000944	chr4	102397600	102397693
INTRON	INTERNAL	nc	273865_1201_3490	NM_000944	chr4	102397940	102398043
INTRON	INTERNAL	nc	071911_0732_1396	NM_000944	chr4	102398511	102398587
INTRON	INTERNAL	nc	134330_3779_3593	NM_000944	chr4	102398605	102398676
INTRON	INTERNAL	nc	260184_0687_0051	NM_000944	chr4	102427961	102428049
INTRON	INTERNAL	nc	300009_2770_2586	NM_000944	chr4	102439902	102440002
INTRON	INTERNAL	nc	081269_3611_2478	NM_030962	chr11	10244400	10244487
INTRON	INTERNAL	nc	229032_0914_1325	NM_000944	chr4	102446171	102446246
INTRON	INTERNAL	nc	012728_0429_1159	NM_000944	chr4	102453487	102453561
INTRON	INTERNAL	nc	233354_3789_3998	NM_030962	chr11	10245787	10245894
INTRON	INTERNAL	nc	094599_2337_3056	NM_002472	chr17	10246260	10246344
INTRON	INTERNAL	nc	211290_1830_2055	NM_000944	chr4	102463727	102463812
INTRON	INTERNAL	nc	252737_1183_0256	NM_030962	chr11	10246862	10246982
INTRON	INTERNAL	nc	095189_0238_0762	BC061915	chrM	10247	10357
INTRON	INTERNAL	nc	297234_2184_2217	NM_030962	chr11	10247288	10247357
INTRON	INTERNAL	nc	022574_3826_2219	NM_000944	chr4	102477196	102477306
INTRON	INTERNAL	nc	093320_1608_1076	NM_000944	chr4	102481503	102481611
INTRON	INTERNAL	nc	139189_3223_3658	NM_000944	chr4	102481560	102481660
INTRON	INTERNAL	nc	021308_1148_1168	NM_000944	chr4	102481897	102481990
INTRON	INTERNAL	nc	021719_0688_3766	NM_000944	chr4	102482209	102482320
INTRON	INTERNAL	nc	192323_1021_2220	AB231766	chr11	102497616	102497707
INTRON	INTERNAL	nc	192323_1021_2220	AB231766	chr11	102497616	102497707
INTRON	INTERNAL	nc	174845_0267_2924	NM_030962	chr11	10250150	10250211
INTRON	INTERNAL	nc	242976_3736_2637	NM_015216	chr5	102502801	102502919
INTRON	INTERNAL	nc	026257_0393_0309	NM_015216	chr5	102502991	102503054
INTRON	INTERNAL	nc	138024_1518_3086	NM_015216	chr5	102503664	102503749
INTRON	INTERNAL	nc	104500_1519_2961	NM_015216	chr5	102507075	102507148
INTRON	INTERNAL	nc	059626_0626_2032	AB231766	chr11	102510918	102510974
INTRON	INTERNAL	nc	059626_0626_2032	AB231766	chr11	102510918	102510974
INTRON	INTERNAL	nc	093425_0377_2413	NM_015216	chr5	102520547	102520628
INTRON	INTERNAL	nc	200771_0804_0631	NM_031905	chr7	102520928	102521014
INTRON	INTERNAL	nc	251711_2844_0699	NM_198990	chr7	102530823	102530927
INTRON	INTERNAL	nc	102092_1129_2080	NM_198990	chr7	102530954	102531049
INTRON	INTERNAL	nc	077623_1074_0075	NM_198990	chr7	102531564	102531620
INTRON	INTERNAL	nc	116503_1541_2502	NM_020654	chr3	102534481	102534594
INTRON	INTERNAL	nc	184532_3748_3375	NM_198990	chr7	102548862	102548955
INTRON	INTERNAL	nc	224635_1780_2529	AB231766	chr11	102561623	102561700
INTRON	INTERNAL	nc	224635_1780_2529	AB231766	chr11	102561623	102561700
INTRON	INTERNAL	nc	104053_1709_0148	AB231766	chr11	102562338	102562430
INTRON	INTERNAL	nc	104053_1709_0148	AB231766	chr11	102562338	102562430
INTRON	INTERNAL	nc	129146_0453_2030	NM_024915	chr8	102584775	102584876
INTRON	INTERNAL	nc	094657_0692_1515	NM_024915	chr8	102585765	102585837
INTRON	INTERNAL	nc	009891_1104_2553	NM_024915	chr8	102587002	102587095
INTRON	INTERNAL	nc	199452_0243_2840	NM_024915	chr8	102587392	102587492
INTRON	INTERNAL	nc	088291_1237_1259	NM_024915	chr8	102587711	102587816
INTRON	INTERNAL	nc	129402_0825_2323	NM_024915	chr8	102587770	102587845
INTRON	INTERNAL	nc	277921_2743_3858	NM_012331	chr8	10259241	10259323
INTRON	INTERNAL	nc	008352_3703_1382	AB082528	chr11	102612628	102612749
INTRON	INTERNAL	nc	008352_3703_1382	AB082528	chr11	102612628	102612749
INTRON	INTERNAL	nc	025401_3890_3844	NM_024915	chr8	102619524	102619597
INTRON	INTERNAL	nc	174008_2142_1412	NM_024915	chr8	102625902	102625992
INTRON	INTERNAL	nc	285165_0688_2044	NM_024915	chr8	102626669	102626759
INTRON	INTERNAL	nc	272899_3675_2166	NM_024915	chr8	102632914	102633000
INTRON	INTERNAL	nc	009550_0292_2346	NM_183416	chr1	10264592	10264705
INTRON	INTERNAL	nc	123805_1163_3304	AB082528	chr11	102655531	102655624
INTRON	INTERNAL	nc	123805_1163_3304	AB082528	chr11	102655531	102655624
INTRON	INTERNAL	nc	259303_0217_0666	NM_018121	chr10	102663562	102663630
INTRON	INTERNAL	nc	001387_3945_1855	NM_024915	chr8	102671444	102671503
INTRON	INTERNAL	nc	247166_3518_3909	NM_024915	chr8	102671523	102671617
INTRON	INTERNAL	nc	084097_0327_2954	NM_024915	chr8	102685109	102685194
INTRON	INTERNAL	nc	156814_2545_1981	NM_024915	chr8	102685304	102685352
INTRON	INTERNAL	nc	206439_0728_3700	BC061915	chrM	10269	10345
INTRON	INTERNAL	nc	279581_2191_1077	NM_024915	chr8	102694475	102694534
INTRON	INTERNAL	nc	016693_2769_3955	NM_024915	chr8	102702214	102702315
INTRON	INTERNAL	nc	228538_1852_2418	NM_024915	chr8	102713560	102713629
INTRON	INTERNAL	nc	131545_1350_0611	NM_024915	chr8	102713920	102713992
INTRON	INTERNAL	nc	176163_0172_0296	NM_024915	chr8	102714498	102714610
INTRON	INTERNAL	nc	137930_3299_1381	NM_024915	chr8	102720650	102720699
INTRON	INTERNAL	nc	002188_3348_2972	NM_024915	chr8	102724592	102724700
INTRON	INTERNAL	nc	006761_0645_3004	NM_024915	chr8	102724592	102724700
INTRON	INTERNAL	nc	004963_1079_1162	NM_176794	chr10	102736209	102736278
INTRON	INTERNAL	nc	043439_0305_3879	NM_176794	chr10	102736336	102736405
INTRON	INTERNAL	nc	123057_3230_3004	NM_176794	chr10	102736348	102736411
INTRON	INTERNAL	nc	101421_1434_0387	NM_014377	chr7	102750023	102750110
INTRON	INTERNAL	nc	136143_2211_3012	NM_002803	chr7	102779849	102779901
INTRON	INTERNAL	nc	215128_0768_3200	NM_206885	chr7	102794862	102794950
INTRON	INTERNAL	nc	033435_3829_3979	NM_206885	chr7	102795641	102795733
INTRON	INTERNAL	nc	303901_2791_3062	NM_206885	chr7	102795667	102795777
INTRON	INTERNAL	nc	003929_0814_1439	NM_206885	chr7	102795713	102795771
INTRON	INTERNAL	nc	231845_2692_2202	NM_206885	chr7	102796260	102796369
INTRON	INTERNAL	nc	131962_1306_1540	NM_206885	chr7	102796313	102796397
INTRON	INTERNAL	nc	204020_0422_3065	NM_032041	chr8	102805711	102805803
INTRON	INTERNAL	nc	299028_3034_2340	NM_183416	chr1	10280579	10280681
INTRON	INTERNAL	nc	249082_0392_1595	AB082528	chr11	102806611	102806721
INTRON	INTERNAL	nc	249082_0392_1595	AB082528	chr11	102806611	102806721
INTRON	INTERNAL	nc	291695_0261_2172	AK055805	chr10	102810153	102810254
INTRON	INTERNAL	nc	117173_1710_3719	NM_183416	chr1	10281167	10281254
INTRON	INTERNAL	nc	200240_0376_1290	NM_012286	chrX	102823138	102823190
INTRON	INTERNAL	nc	060779_1138_2653	NM_012286	chrX	102823342	102823424
INTRON	INTERNAL	nc	131111_1466_2573	NM_012286	chrX	102823369	102823475
INTRON	INTERNAL	nc	116737_3987_1080	NM_012286	chrX	102823430	102823529
INTRON	INTERNAL	nc	028765_1902_1444	NM_012286	chrX	102823716	102823810
INTRON	INTERNAL	nc	014741_1912_2372	NM_012286	chrX	102823869	102823973
INTRON	INTERNAL	nc	315952_2251_1053	NM_032041	chr8	102852295	102852362
INTRON	INTERNAL	nc	142767_1762_3330	AB082528	chr11	102854632	102854694
INTRON	INTERNAL	nc	142767_1762_3330	AB082528	chr11	102854632	102854694
INTRON	INTERNAL	nc	239499_0241_3776	NM_032041	chr8	102870824	102870932
INTRON	INTERNAL	nc	080981_1151_1042	AK024037	chr12	102871321	102871394
INTRON	INTERNAL	nc	161388_2468_2752	NM_000986	chr3	102882857	102882952
INTRON	INTERNAL	nc	061082_3772_2159	NM_000986	chr3	102888096	102888205
INTRON	INTERNAL	nc	168626_1751_3734	NM_031302	chr12	102915130	102915234
INTRON	INTERNAL	nc	208808_0781_0181	NM_145037	chr3	103003979	103004083
INTRON	INTERNAL	nc	086878_0278_0107	NM_145037	chr3	103005678	103005798
INTRON	INTERNAL	nc	146705_0583_0955	NM_145037	chr3	103007622	103007694
INTRON	INTERNAL	nc	000769_3993_1306	NM_145037	chr3	103015564	103015630
INTRON	INTERNAL	nc	164491_0737_0274	NM_031419	chr3	103060300	103060392
INTRON	INTERNAL	nc	092416_3117_1094	NM_031419	chr3	103060748	103060851
INTRON	INTERNAL	nc	181812_1621_2244	NM_017935	chr4	103096095	103096180
INTRON	INTERNAL	nc	041411_1348_1294	NM_001040630	chr8	103128632	103128693
INTRON	INTERNAL	nc	283625_2823_3024	NM_033637	chr10	103138895	103138947
INTRON	INTERNAL	nc	230522_2829_1883	NM_012073	chr5	10315074	10315189
INTRON	INTERNAL	nc	284197_3134_3814	AY057105	chr12	103183421	103183534
INTRON	INTERNAL	nc	053861_0422_0897	AY057105	chr12	103183598	103183700
INTRON	INTERNAL	nc	108622_0571_1087	NM_033637	chr10	103204671	103204784
INTRON	INTERNAL	nc	263402_0247_3253	NM_182923	chr14	103217371	103217458
INTRON	INTERNAL	nc	263402_0247_3253	NM_182923	chr14	103217371	103217458
INTRON	INTERNAL	nc	010810_1572_1775	NM_182923	chr14	103222088	103222196
INTRON	INTERNAL	nc	010810_1572_1775	NM_182923	chr14	103222088	103222196
INTRON	INTERNAL	nc	187124_1487_2619	NM_182923	chr14	103222151	103222256
INTRON	INTERNAL	nc	187124_1487_2619	NM_182923	chr14	103222151	103222256
INTRON	INTERNAL	nc	013701_1287_0487	NM_033637	chr10	103236008	103236091
INTRON	INTERNAL	nc	128997_1750_3236	NM_033637	chr10	103238895	103238999
INTRON	INTERNAL	nc	300664_3213_1909	NM_033637	chr10	103251161	103251236
INTRON	INTERNAL	nc	118535_1932_1594	NM_001012755	chrX	103251337	103251411
INTRON	INTERNAL	nc	219683_3609_2181	NM_033637	chr10	103252049	103252125
INTRON	INTERNAL	nc	032195_1447_0145	NM_001012755	chrX	103253737	103253786
INTRON	INTERNAL	nc	175345_3418_0304	NM_001012755	chrX	103254273	103254343
INTRON	INTERNAL	nc	009289_1881_3593	NM_033637	chr10	103254588	103254651
INTRON	INTERNAL	nc	216868_0675_2512	NM_033637	chr10	103257465	103257567
INTRON	INTERNAL	nc	155140_1892_3492	NM_001012755	chrX	103261374	103261480
INTRON	INTERNAL	nc	277548_0476_2035	NM_033637	chr10	103279970	103280067
INTRON	INTERNAL	nc	221323_3814_1495	NM_033637	chr10	103296746	103296802
INTRON	INTERNAL	nc	194886_3826_2320	NM_207318	chrX	103300470	103300568
INTRON	INTERNAL	nc	272701_0690_3647	NM_033135	chr11	103302616	103302719
INTRON	INTERNAL	nc	148276_2165_0379	NM_207318	chrX	103302938	103303022
INTRON	INTERNAL	nc	008123_0929_0983	NM_013274	chr10	103332737	103332795
INTRON	INTERNAL	nc	297509_1591_3740	NM_015902	chr8	103336235	103336326
INTRON	INTERNAL	nc	003907_2337_0263	NM_033135	chr11	103346111	103346208
INTRON	INTERNAL	nc	060449_2334_0262	NM_033135	chr11	103346112	103346208
INTRON	INTERNAL	nc	053595_2335_0265	NM_033135	chr11	103346114	103346208
INTRON	INTERNAL	nc	264236_1164_2407	NM_015902	chr8	103349090	103349196
INTRON	INTERNAL	nc	237327_2630_3973	NM_019592	chr9	103358432	103358538
INTRON	INTERNAL	nc	287114_3702_0167	NM_015074	chr1	10335891	10335968
INTRON	INTERNAL	nc	017608_0447_1270	NM_022039	chr10	103364394	103364469
INTRON	INTERNAL	nc	141762_2353_2829	NM_018413	chr12	103377334	103377382
INTRON	INTERNAL	nc	067153_0185_2074	NM_015902	chr8	103384063	103384156
INTRON	INTERNAL	nc	016091_0992_2517	NM_018413	chr12	103389747	103389839
INTRON	INTERNAL	nc	282047_1786_3221	NM_033135	chr11	103399070	103399182
INTRON	INTERNAL	nc	092181_1480_3168	NM_015902	chr8	103412848	103412951
INTRON	INTERNAL	nc	250824_1569_1672	NM_015902	chr8	103415586	103415672
INTRON	INTERNAL	nc	151258_1336_0562	NM_018413	chr12	103443174	103443257
INTRON	INTERNAL	nc	142135_0869_1795	NM_018413	chr12	103443230	103443343
INTRON	INTERNAL	nc	010932_1767_3002	NM_018413	chr12	103443553	103443674
INTRON	INTERNAL	nc	017570_2371_3157	NM_015902	chr8	103448654	103448735
INTRON	INTERNAL	nc	052506_2750_2165	NM_015902	chr8	103448662	103448735
INTRON	INTERNAL	nc	237007_3716_2043	NM_015902	chr8	103448688	103448796
INTRON	INTERNAL	nc	065252_0583_2355	NM_015902	chr8	103449048	103449109
INTRON	INTERNAL	nc	070422_1397_0085	NM_015902	chr8	103453850	103453919
INTRON	INTERNAL	nc	011730_4022_1750	NM_015902	chr8	103463268	103463379
INTRON	INTERNAL	nc	109391_1167_2914	NM_015902	chr8	103482590	103482676
INTRON	INTERNAL	nc	000621_0147_1559	NM_015902	chr8	103492415	103492500
INTRON	INTERNAL	nc	101865_0763_0210	NM_018413	chr12	103522765	103522872
INTRON	INTERNAL	nc	292648_0319_3533	NM_033135	chr11	103527722	103527834
INTRON	INTERNAL	nc	223807_2690_3827	NM_012215	chr10	103546793	103546844
INTRON	INTERNAL	nc	113238_2957_1529	NM_012215	chr10	103546905	103546976
INTRON	INTERNAL	nc	169736_0673_2479	NM_012215	chr10	103546930	103546985
INTRON	INTERNAL	nc	235854_3087_3570	NM_012215	chr10	103546931	103547020
INTRON	INTERNAL	nc	083110_3795_3893	NM_012215	chr10	103547342	103547407
INTRON	INTERNAL	nc	130842_0991_1275	NM_012215	chr10	103547471	103547577
INTRON	INTERNAL	nc	106112_3174_2428	NM_012215	chr10	103547579	103547643
INTRON	INTERNAL	nc	141428_2946_2051	NM_002553	chr7	103554775	103554803
INTRON	INTERNAL	nc	075757_0243_2086	NM_002553	chr7	103555489	103555597
INTRON	INTERNAL	nc	026298_0811_3408	NM_170784	chr20	10356208	10356288
INTRON	INTERNAL	nc	144531_0119_1465	NM_012215	chr10	103566682	103566786
INTRON	INTERNAL	nc	182778_1457_3053	NM_012215	chr10	103566682	103566786
INTRON	INTERNAL	nc	163117_3337_1404	NM_012215	chr10	103566726	103566786
INTRON	INTERNAL	nc	298567_3591_3622	NM_002553	chr7	103567428	103567523
INTRON	INTERNAL	nc	001432_0155_0135	NM_018413	chr12	103567506	103567559
INTRON	INTERNAL	nc	085370_1902_1795	NM_181747	chr7	103597590	103597695
INTRON	INTERNAL	nc	077960_0070_1630	NM_018413	chr12	103603423	103603479
INTRON	INTERNAL	nc	201892_1930_3502	NM_181747	chr7	103607423	103607514
INTRON	INTERNAL	nc	234740_1587_0040	NM_181747	chr7	103608619	103608697
INTRON	INTERNAL	nc	281210_0378_1438	NM_018413	chr12	103610291	103610396
INTRON	INTERNAL	nc	207603_3450_3491	NM_181747	chr7	103622439	103622538
INTRON	INTERNAL	nc	231086_0953_2475	NM_003998	chr4	103644400	103644490
INTRON	INTERNAL	nc	237740_1633_1062	NM_134421	chr2	10365912	10366000
INTRON	INTERNAL	nc	258923_3595_0292	NM_003998	chr4	103664082	103664176
INTRON	INTERNAL	nc	010551_3233_1248	NM_003998	chr4	103666434	103666489
INTRON	INTERNAL	nc	125317_2582_2237	NM_003998	chr4	103714339	103714439
INTRON	INTERNAL	nc	286101_0464_3950	NM_003998	chr4	103719965	103720032
INTRON	INTERNAL	nc	248193_1802_3169	NM_003998	chr4	103727549	103727642
INTRON	INTERNAL	nc	264876_1456_3513	NM_003998	chr4	103728155	103728268
INTRON	INTERNAL	nc	190717_0260_0985	NM_003998	chr4	103728577	103728636
INTRON	INTERNAL	nc	305463_0611_3842	NM_003998	chr4	103729949	103730010
INTRON	INTERNAL	nc	245428_2750_1913	NM_005655	chr8	103734474	103734591
INTRON	INTERNAL	nc	265985_1564_3551	NM_024541	chr10	103737327	103737401
INTRON	INTERNAL	nc	133928_0965_1954	NM_024541	chr10	103739727	103739808
INTRON	INTERNAL	nc	054325_2275_1573	NM_005908	chr4	103773030	103773081
INTRON	INTERNAL	nc	083214_1236_0510	AK093414	chr16	10388833	10388894
INTRON	INTERNAL	nc	083214_1236_0510	AK093414	chr16	10388833	10388894
INTRON	INTERNAL	nc	183312_1380_1161	AK098632	chr4	103934622	103934660
INTRON	INTERNAL	nc	104718_2688_0335	AK098632	chr4	103934628	103934696
INTRON	INTERNAL	nc	027742_2803_0583	AK098632	chr4	103935098	103935211
INTRON	INTERNAL	nc	310485_3309_2659	AK098632	chr4	103935316	103935398
INTRON	INTERNAL	nc	172436_2098_0479	AK098632	chr4	103935429	103935536
INTRON	INTERNAL	nc	204005_1813_2078	AK098632	chr4	103935674	103935772
INTRON	INTERNAL	nc	081455_0846_1016	AK098632	chr4	103936074	103936138
INTRON	INTERNAL	nc	131652_0813_2836	NM_148174	chr8	103937742	103937843
INTRON	INTERNAL	nc	169857_3851_3695	NM_148174	chr8	103938054	103938168
INTRON	INTERNAL	nc	093354_1939_1635	NM_148174	chr8	103938656	103938741
INTRON	INTERNAL	nc	291710_1860_1674	NM_148174	chr8	103938777	103938893
INTRON	INTERNAL	nc	073753_0767_1626	NM_181893	chr4	103946558	103946670
INTRON	INTERNAL	nc	132672_1138_3335	NM_181893	chr4	103947085	103947162
INTRON	INTERNAL	nc	019842_2616_2562	NM_181893	chr4	103950975	103951052
INTRON	INTERNAL	nc	079433_2858_3500	NM_181893	chr4	103952803	103952896
INTRON	INTERNAL	nc	150542_3196_0111	NM_181893	chr4	103953204	103953312
INTRON	INTERNAL	nc	238120_0514_0560	NM_181893	chr4	103954065	103954173
INTRON	INTERNAL	nc	172516_0248_3624	NM_181893	chr4	103966861	103966930
INTRON	INTERNAL	nc	090282_1723_0588	NM_181893	chr4	103968264	103968353
INTRON	INTERNAL	nc	192343_0965_2780	NM_181893	chr4	103983652	103983732
INTRON	INTERNAL	nc	280524_2640_2929	NM_181893	chr4	103983667	103983747
INTRON	INTERNAL	nc	290588_1388_3479	NM_181893	chr4	103983668	103983756
INTRON	INTERNAL	nc	173652_1258_2033	NM_181893	chr4	103983669	103983761
INTRON	INTERNAL	nc	225788_1330_0616	NM_181893	chr4	103983788	103983885
INTRON	INTERNAL	nc	279735_0907_2190	NM_181893	chr4	103984055	103984155
INTRON	INTERNAL	nc	241196_0631_0708	NM_005885	chr5	10408530	10408627
INTRON	INTERNAL	nc	160313_0367_1679	NM_018171	chr12	104092674	104092731
INTRON	INTERNAL	nc	210908_0368_1342	NM_018171	chr12	104094279	104094375
INTRON	INTERNAL	nc	061414_3252_2423	NM_018171	chr12	104095184	104095277
INTRON	INTERNAL	nc	287837_1273_0475	NM_018171	chr12	104095456	104095550
INTRON	INTERNAL	nc	290629_2475_0666	NM_018171	chr12	104096239	104096344
INTRON	INTERNAL	nc	055996_0294_1152	NM_199000	chr7	104098221	104098291
INTRON	INTERNAL	nc	257035_1832_0480	NM_018171	chr12	104116147	104116208
INTRON	INTERNAL	nc	203711_1679_3852	NM_001695	chr8	104127877	104127937
INTRON	INTERNAL	nc	206934_0096_2680	NM_001695	chr8	104127886	104127982
INTRON	INTERNAL	nc	022769_2394_3934	NM_001695	chr8	104130442	104130506
INTRON	INTERNAL	nc	329406_2943_3339	NM_033291	chrX	10420827	10420905
INTRON	INTERNAL	nc	173340_2945_3341	NM_033291	chrX	10420828	10420905
INTRON	INTERNAL	nc	066592_2434_0531	NM_005885	chr5	10421073	10421132
INTRON	INTERNAL	nc	111390_1678_2787	NM_020139	chr4	104226384	104226446
INTRON	INTERNAL	nc	023704_3105_1304	NM_020139	chr4	104226489	104226559
INTRON	INTERNAL	nc	196592_3433_0182	NM_020139	chr4	104226766	104226847
INTRON	INTERNAL	nc	027351_1070_1378	NM_020139	chr4	104240098	104240159
INTRON	INTERNAL	nc	086411_1213_3513	NM_001813	chr4	104303527	104303616
INTRON	INTERNAL	nc	032047_1525_0478	NM_033307	chr11	104320817	104320902
INTRON	INTERNAL	nc	164994_2397_2634	NM_033307	chr11	104325849	104325952
INTRON	INTERNAL	nc	202000_0469_3698	NM_033307	chr11	104331286	104331407
INTRON	INTERNAL	nc	130294_0972_1127	NM_001813	chr4	104334136	104334244
INTRON	INTERNAL	nc	018065_1409_0529	NM_024997	chr16	10435178	10435266
INTRON	INTERNAL	nc	215989_1774_0469	NM_007360	chr12	10436070	10436160
INTRON	INTERNAL	nc	272234_2937_3410	NM_005885	chr5	10436676	10436794
INTRON	INTERNAL	nc	126367_1518_0811	NM_003506	chr8	104386684	104386815
INTRON	INTERNAL	nc	258956_1463_1117	NM_003506	chr8	104395992	104396090
INTRON	INTERNAL	nc	235031_1042_2632	NM_003506	chr8	104403119	104403225
INTRON	INTERNAL	nc	173438_2335_0642	NM_003506	chr8	104403305	104403417
INTRON	INTERNAL	nc	110880_0759_2363	NM_003506	chr8	104403307	104403411
INTRON	INTERNAL	nc	137468_3950_1581	NM_033295	chr11	104405707	104405772
INTRON	INTERNAL	nc	275227_0376_2482	NM_033295	chr11	104405737	104405828
INTRON	INTERNAL	nc	092915_3263_3397	NM_182931	chr7	104452648	104452743
INTRON	INTERNAL	nc	157832_0844_2691	NM_182931	chr7	104457751	104457858
INTRON	INTERNAL	nc	194952_0472_3009	NM_182931	chr7	104467468	104467546
INTRON	INTERNAL	nc	024071_0287_1649	NM_182931	chr7	104468092	104468155
INTRON	INTERNAL	nc	194425_1888_0409	NM_007360	chr12	10447078	10447178
INTRON	INTERNAL	nc	020597_1342_0463	NM_007360	chr12	10447162	10447231
INTRON	INTERNAL	nc	225173_1430_1502	NM_001007232	chr11	104474102	104474192
INTRON	INTERNAL	nc	110242_1823_3737	NM_001007232	chr11	104475047	104475109
INTRON	INTERNAL	nc	159410_3246_0397	NM_001007232	chr11	104475047	104475109
INTRON	INTERNAL	nc	126049_2654_2441	NM_182931	chr7	104482585	104482653
INTRON	INTERNAL	nc	245442_2227_1900	NM_007360	chr12	10448845	10448910
INTRON	INTERNAL	nc	066786_0156_1639	NM_182931	chr7	104489124	104489209
INTRON	INTERNAL	nc	059257_0212_2347	NM_030780	chr8	104491582	104491654
INTRON	INTERNAL	nc	138110_0640_1163	NM_182931	chr7	104491979	104492054
INTRON	INTERNAL	nc	264668_1654_4054	NM_182931	chr7	104493711	104493817
INTRON	INTERNAL	nc	236568_1157_3212	NM_182931	chr7	104493730	104493840
INTRON	INTERNAL	nc	074498_0497_1425	NM_182931	chr7	104494185	104494292
INTRON	INTERNAL	nc	073609_0159_3190	NM_007360	chr12	10449422	10449496
INTRON	INTERNAL	nc	006956_2145_0202	NM_182931	chr7	104501450	104501508
INTRON	INTERNAL	nc	274174_3868_0813	NM_015420	chr8	104503721	104503804
INTRON	INTERNAL	nc	271337_2349_1789	NM_015420	chr8	104503912	104504031
INTRON	INTERNAL	nc	236036_3237_0893	NM_015420	chr8	104509420	104509495
INTRON	INTERNAL	nc	131385_1444_3050	NM_178578	chr20	1045118	1045229
INTRON	INTERNAL	nc	074465_2226_1623	NM_182931	chr7	104518591	104518700
INTRON	INTERNAL	nc	214765_1953_1965	NM_182931	chr7	104519041	104519136
INTRON	INTERNAL	nc	200901_1740_3688	NM_182931	chr7	104519254	104519361
INTRON	INTERNAL	nc	073846_2253_0867	NM_182931	chr7	104519323	104519398
INTRON	INTERNAL	nc	237662_1572_1433	NM_017787	chr10	104527022	104527087
INTRON	INTERNAL	nc	175041_0199_3089	NM_182931	chr7	104528107	104528178
INTRON	INTERNAL	nc	176287_1157_2434	NM_182931	chr7	104530149	104530263
INTRON	INTERNAL	nc	168002_0402_2267	NM_017787	chr10	104535456	104535533
INTRON	INTERNAL	nc	009893_1337_3594	NM_017787	chr10	104535535	104535584
INTRON	INTERNAL	nc	248988_1879_2239	NM_182931	chr7	104535705	104535836
INTRON	INTERNAL	nc	255937_0768_3510	NM_182931	chr7	104536114	104536218
INTRON	INTERNAL	nc	171816_0051_1789	NM_182931	chr7	104538311	104538436
INTRON	INTERNAL	nc	258295_1483_0952	NM_182692	chr7	104547130	104547231
INTRON	INTERNAL	nc	035507_0656_0540	NM_145701	chr14	104548404	104548503
INTRON	INTERNAL	nc	178073_0245_0958	NM_182692	chr7	104548471	104548567
INTRON	INTERNAL	nc	294511_1847_2986	NM_145701	chr14	104555703	104555811
INTRON	INTERNAL	nc	177344_0887_2187	NM_024997	chr16	10456050	10456151
INTRON	INTERNAL	nc	055130_0258_3947	NM_024997	chr16	10458019	10458072
INTRON	INTERNAL	nc	055198_0890_0850	BC002644	chr7	10459582	10459639
INTRON	INTERNAL	nc	006444_1279_2830	NM_144591	chr10	104611745	104611836
INTRON	INTERNAL	nc	109925_3263_1034	NM_144591	chr10	104613228	104613321
INTRON	INTERNAL	nc	190118_1042_1544	NM_144591	chr10	104613268	104613351
INTRON	INTERNAL	nc	226430_1327_3306	NM_182692	chr7	104614576	104614631
INTRON	INTERNAL	nc	219848_3587_0499	NM_020682	chr10	104630061	104630134
INTRON	INTERNAL	nc	223187_0673_2866	NM_182692	chr7	104648630	104648747
INTRON	INTERNAL	nc	124417_0342_1726	NM_182692	chr7	104649164	104649252
INTRON	INTERNAL	nc	013860_3285_1582	AK126939	chr8	104650161	104650256
INTRON	INTERNAL	nc	013860_3285_1582	AK126939	chr8	104650161	104650256
INTRON	INTERNAL	nc	030492_0330_0366	NM_182692	chr7	104650390	104650432
INTRON	INTERNAL	nc	154836_1527_0257	NM_182692	chr7	104696661	104696735
INTRON	INTERNAL	nc	219012_1526_3703	NM_182692	chr7	104734740	104734865
INTRON	INTERNAL	nc	137704_0688_2758	NM_024997	chr16	10474702	10474790
INTRON	INTERNAL	nc	191436_3313_2382	NM_024997	chr16	10474702	10474792
INTRON	INTERNAL	nc	043944_3890_2278	NM_024997	chr16	10475768	10475848
INTRON	INTERNAL	nc	004726_3888_2276	NM_024997	chr16	10475769	10475848
INTRON	INTERNAL	nc	096135_1395_2246	NM_182692	chr7	104764115	104764197
INTRON	INTERNAL	nc	210798_1967_3213	NM_012229	chr10	104866673	104866785
INTRON	INTERNAL	nc	294797_1529_1865	NM_012229	chr10	104866799	104866930
INTRON	INTERNAL	nc	090324_3836_2529	NM_012229	chr10	104868023	104868080
INTRON	INTERNAL	nc	229130_3228_3423	NM_012229	chr10	104873842	104873949
INTRON	INTERNAL	nc	161041_1299_2831	NM_019042	chr7	104918133	104918214
INTRON	INTERNAL	nc	007820_2643_1178	NM_182640	chr2	105042832	105042905
INTRON	INTERNAL	nc	166252_1641_0943	NM_198465	chrX	105049583	105049649
INTRON	INTERNAL	nc	211413_3992_1087	AB033044	chr7	105054389	105054447
INTRON	INTERNAL	nc	211413_3992_1087	AB033044	chr7	105054389	105054447
INTRON	INTERNAL	nc	238265_0466_2640	NM_182640	chr2	105054424	105054527
INTRON	INTERNAL	nc	022742_3666_3937	AB033044	chr7	105055855	105055927
INTRON	INTERNAL	nc	023256_0293_0455	AB033044	chr7	105055855	105055927
INTRON	INTERNAL	nc	022742_3666_3937	AB033044	chr7	105055855	105055927
INTRON	INTERNAL	nc	023256_0293_0455	AB033044	chr7	105055855	105055927
INTRON	INTERNAL	nc	222984_1808_3700	NM_004565	chr1	10506365	10506464
INTRON	INTERNAL	nc	257202_2305_2155	AB033044	chr7	105069636	105069735
INTRON	INTERNAL	nc	257202_2305_2155	AB033044	chr7	105069636	105069735
INTRON	INTERNAL	nc	049231_1707_1476	NM_182640	chr2	105069696	105069746
INTRON	INTERNAL	nc	025495_3236_1958	NM_182640	chr2	105070549	105070658
INTRON	INTERNAL	nc	249910_0607_1930	NM_182640	chr2	105081775	105081864
INTRON	INTERNAL	nc	064783_0788_0777	NM_003220	chr6	10509206	10509308
INTRON	INTERNAL	nc	030726_1146_0742	NM_003220	chr6	10509360	10509457
INTRON	INTERNAL	nc	283373_2232_2887	NM_001009608	chr20	10512388	10512518
INTRON	INTERNAL	nc	320733_3491_0147	NM_001009608	chr20	10512674	10512769
INTRON	INTERNAL	nc	231278_0270_4045	NM_003220	chr6	10514466	10514593
INTRON	INTERNAL	nc	053491_0776_3833	NM_003220	chr6	10514667	10514767
INTRON	INTERNAL	nc	096063_1449_3058	NM_003220	chr6	10514739	10514844
INTRON	INTERNAL	nc	118503_1570_1582	NM_003220	chr6	10514859	10514966
INTRON	INTERNAL	nc	099439_0763_2104	NM_003220	chr6	10514860	10514966
INTRON	INTERNAL	nc	189850_2730_2474	NM_001009608	chr20	10515627	10515704
INTRON	INTERNAL	nc	011131_0910_2693	NM_001009608	chr20	10515723	10515767
INTRON	INTERNAL	nc	207445_0163_3055	NM_003220	chr6	10515897	10515966
INTRON	INTERNAL	nc	083197_3029_1483	NM_003220	chr6	10515904	10515979
INTRON	INTERNAL	nc	220437_2338_0293	NM_003220	chr6	10515915	10516022
INTRON	INTERNAL	nc	239690_2446_3184	NM_003220	chr6	10516134	10516234
INTRON	INTERNAL	nc	065762_0885_2868	NM_001009608	chr20	10516506	10516566
INTRON	INTERNAL	nc	220192_1718_0068	NM_003220	chr6	10516825	10516922
INTRON	INTERNAL	nc	154052_0333_0447	NM_003220	chr6	10517222	10517310
INTRON	INTERNAL	nc	276376_2759_2109	AB033044	chr7	105187189	105187248
INTRON	INTERNAL	nc	276376_2759_2109	AB033044	chr7	105187189	105187248
INTRON	INTERNAL	nc	285296_2192_2394	NM_152749	chr7	105243743	105243863
INTRON	INTERNAL	nc	089211_2549_1424	NM_003826	chr18	10524690	10524780
INTRON	INTERNAL	nc	063603_3942_3622	NM_152772	chr12	105248894	105248977
INTRON	INTERNAL	nc	144233_2729_0893	NM_152772	chr12	105249119	105249199
INTRON	INTERNAL	nc	006381_1220_0681	AK096403	chr16	10531753	10531851
INTRON	INTERNAL	nc	006622_0595_0843	NM_003826	chr18	10532448	10532516
INTRON	INTERNAL	nc	119410_0317_3806	NM_018082	chr12	105331690	105331802
INTRON	INTERNAL	nc	302748_0319_3804	NM_018082	chr12	105331691	105331788
INTRON	INTERNAL	nc	132234_1655_1518	BC036085	chr2	105338556	105338636
INTRON	INTERNAL	nc	227453_1863_0649	BC036085	chr2	105341106	105341209
INTRON	INTERNAL	nc	010812_3568_3801	NM_018082	chr12	105363263	105363320
INTRON	INTERNAL	nc	019642_2886_2450	NM_020771	chr6	105364255	105364369
INTRON	INTERNAL	nc	272411_2166_1732	NM_201557	chr2	105368142	105368238
INTRON	INTERNAL	nc	273990_2122_2638	NM_201557	chr2	105376693	105376770
INTRON	INTERNAL	nc	017883_2813_2391	NM_201557	chr2	105378094	105378190
INTRON	INTERNAL	nc	028627_3081_0229	NM_201557	chr2	105379923	105380005
INTRON	INTERNAL	nc	223269_1368_2202	NM_201557	chr2	105380219	105380328
INTRON	INTERNAL	nc	254111_0231_2742	NM_201557	chr2	105380342	105380438
INTRON	INTERNAL	nc	031919_0935_1604	NM_201557	chr2	105380598	105380684
INTRON	INTERNAL	nc	156492_0953_2978	NM_201557	chr2	105380792	105380833
INTRON	INTERNAL	nc	235000_2894_3828	NM_201557	chr2	105381186	105381304
INTRON	INTERNAL	nc	231952_0344_2754	NM_152750	chr7	105391355	105391454
INTRON	INTERNAL	nc	068632_3350_0697	AB004303	chr14	105391409	105391502
INTRON	INTERNAL	nc	272599_1338_1601	AB004303	chr14	105391455	105391561
INTRON	INTERNAL	nc	253600_0218_3261	NM_152750	chr7	105392149	105392253
INTRON	INTERNAL	nc	088629_0562_3870	AB004303	chr14	105392253	105392323
INTRON	INTERNAL	nc	179799_0265_2887	AB004303	chr14	105392637	105392723
INTRON	INTERNAL	nc	103663_0925_2131	NM_152750	chr7	105420979	105421056
INTRON	INTERNAL	nc	015948_1004_1639	NM_152750	chr7	105427597	105427660
INTRON	INTERNAL	nc	023474_0924_2541	NM_152750	chr7	105431398	105431497
INTRON	INTERNAL	nc	029491_2787_2807	NM_198439	chr11	105435520	105435603
INTRON	INTERNAL	nc	247916_0812_0051	NM_152750	chr7	105443954	105444055
INTRON	INTERNAL	nc	104795_1088_1053	NM_198439	chr11	105449507	105449615
INTRON	INTERNAL	nc	089417_1291_0493	NM_020233	chr17	10545092	10545194
INTRON	INTERNAL	nc	200353_3662_3869	NM_198439	chr11	105450960	105451048
INTRON	INTERNAL	nc	172801_3422_1333	NM_015423	chr11	105460173	105460250
INTRON	INTERNAL	nc	221618_3727_2402	NM_018968	chr2	1054693	1054787
INTRON	INTERNAL	nc	257178_2795_1489	NM_001424	chr16	10558275	10558339
INTRON	INTERNAL	nc	011552_0122_3101	NM_001004313	chr17	10560198	10560282
INTRON	INTERNAL	nc	015592_0742_0975	NM_001004313	chr17	10560199	10560275
INTRON	INTERNAL	nc	018814_1660_2706	NM_001004313	chr17	10560256	10560314
INTRON	INTERNAL	nc	253515_3911_3246	NM_024928	chr10	105636752	105636829
INTRON	INTERNAL	nc	016845_1034_3648	NM_024928	chr10	105637488	105637564
INTRON	INTERNAL	nc	288252_0494_3879	NM_005746	chr7	105688784	105688880
INTRON	INTERNAL	nc	006348_0800_2238	NM_005746	chr7	105688947	105689049
INTRON	INTERNAL	nc	041258_0798_2236	NM_005746	chr7	105688947	105689049
INTRON	INTERNAL	nc	097968_1476_3333	NM_005746	chr7	105697135	105697217
INTRON	INTERNAL	nc	284432_2707_0674	NM_005746	chr7	105697173	105697260
INTRON	INTERNAL	nc	256106_1060_0539	NM_005746	chr7	105697518	105697618
INTRON	INTERNAL	nc	232186_2361_0788	NM_005746	chr7	105697538	105697617
INTRON	INTERNAL	nc	021298_0592_3311	NM_005746	chr7	105698783	105698855
INTRON	INTERNAL	nc	250638_3146_0253	NM_005746	chr7	105698868	105698967
INTRON	INTERNAL	nc	079602_0794_0541	NM_005746	chr7	105698905	105698988
INTRON	INTERNAL	nc	276151_2171_2137	NM_005746	chr7	105698931	105699039
INTRON	INTERNAL	nc	191245_0540_3660	NM_005746	chr7	105699113	105699227
INTRON	INTERNAL	nc	080070_0817_1253	NM_005746	chr7	105699167	105699262
INTRON	INTERNAL	nc	027763_3242_0428	NM_005746	chr7	105699287	105699354
INTRON	INTERNAL	nc	241573_1225_1084	NM_005746	chr7	105699860	105699945
INTRON	INTERNAL	nc	096103_0615_1348	NM_005746	chr7	105700995	105701112
INTRON	INTERNAL	nc	109222_3621_2430	NM_014720	chr10	105753956	105754017
INTRON	INTERNAL	nc	075274_0144_0211	NM_130778	chr10	105781836	105781909
INTRON	INTERNAL	nc	110216_3008_1926	NM_130778	chr10	105798838	105798914
INTRON	INTERNAL	nc	056500_4015_1056	NM_018157	chr12	105802510	105802610
INTRON	INTERNAL	nc	056500_4015_1056	NM_018157	chr12	105802510	105802610
INTRON	INTERNAL	nc	218433_1653_2387	NM_018157	chr12	105802865	105802971
INTRON	INTERNAL	nc	218433_1653_2387	NM_018157	chr12	105802865	105802971
INTRON	INTERNAL	nc	325876_2953_1878	NM_003581	chr2	105830067	105830144
INTRON	INTERNAL	nc	012197_3421_0243	NM_002726	chr6	105871146	105871261
INTRON	INTERNAL	nc	243510_0869_0050	NM_002726	chr6	105872906	105872996
INTRON	INTERNAL	nc	230638_1202_2767	NM_002726	chr6	105872909	105872995
INTRON	INTERNAL	nc	014432_1411_3222	NM_000214	chr20	10588821	10588909
INTRON	INTERNAL	nc	041494_0965_3812	NM_002726	chr6	105912876	105912981
INTRON	INTERNAL	nc	105431_1733_2554	NM_002726	chr6	105913756	105913848
INTRON	INTERNAL	nc	174882_1710_0866	NM_004075	chr12	105944855	105944965
INTRON	INTERNAL	nc	208051_1798_2149	NM_183239	chr10	106037222	106037290
INTRON	INTERNAL	nc	152239_3845_3960	AB001733	chr14	106038787	106038855
INTRON	INTERNAL	nc	121710_3425_2980	AB001733	chr14	106039199	106039266
INTRON	INTERNAL	nc	012159_1002_2615	NM_000855	chr11	106083084	106083190
INTRON	INTERNAL	nc	247145_0345_2734	AB001733	chr14	106084124	106084227
INTRON	INTERNAL	nc	031553_3568_3540	AF086203	chr7	106085382	106085480
INTRON	INTERNAL	nc	158563_1632_1458	AF086203	chr7	106129713	106129818
INTRON	INTERNAL	nc	066679_1253_1162	NM_018301	chrX	106212652	106212728
INTRON	INTERNAL	nc	097356_1269_1132	NM_018301	chrX	106213722	106213801
INTRON	INTERNAL	nc	141384_0689_2892	NM_018301	chrX	106213942	106214017
INTRON	INTERNAL	nc	308697_3788_2435	NM_017628	chr4	106297564	106297669
INTRON	INTERNAL	nc	308697_3788_2435	NM_017628	chr4	106297564	106297669
INTRON	INTERNAL	nc	277150_3708_2043	NM_017628	chr4	106298905	106299008
INTRON	INTERNAL	nc	277150_3708_2043	NM_017628	chr4	106298905	106299008
INTRON	INTERNAL	nc	077722_1287_0352	NM_017628	chr4	106309084	106309142
INTRON	INTERNAL	nc	077722_1287_0352	NM_017628	chr4	106309084	106309142
INTRON	INTERNAL	nc	201565_2897_4019	NM_017628	chr4	106315981	106316040
INTRON	INTERNAL	nc	201565_2897_4019	NM_017628	chr4	106315981	106316040
INTRON	INTERNAL	nc	221520_0435_3581	NM_017628	chr4	106364415	106364472
INTRON	INTERNAL	nc	206527_2542_3169	NM_017628	chr4	106364560	106364670
INTRON	INTERNAL	nc	117797_0250_3041	NM_017628	chr4	106368678	106368774
INTRON	INTERNAL	nc	253123_0268_2284	NM_000855	chr11	106390910	106391012
INTRON	INTERNAL	nc	200114_0491_1896	AB046766	chr4	106407900	106408022
INTRON	INTERNAL	nc	015212_1519_1452	AB046766	chr4	106407918	106408034
INTRON	INTERNAL	nc	060715_0618_0451	NM_145649	chr6	10644064	10644124
INTRON	INTERNAL	nc	146979_0773_2482	NM_012082	chr8	106446008	106446053
INTRON	INTERNAL	nc	014292_1953_1142	NM_130385	chr11	10647272	10647381
INTRON	INTERNAL	nc	222407_2519_2606	NM_178579	chr20	1064898	1064963
INTRON	INTERNAL	nc	222345_1453_2634	NM_012082	chr8	106510043	106510124
INTRON	INTERNAL	nc	194521_2146_0208	NM_176869	chr4	106520772	106520873
INTRON	INTERNAL	nc	010107_0122_3618	NM_002736	chr7	106539361	106539473
INTRON	INTERNAL	nc	145762_2422_1079	NM_176869	chr4	106539920	106540010
INTRON	INTERNAL	nc	302324_3959_1264	NM_002736	chr7	106541639	106541720
INTRON	INTERNAL	nc	156451_1888_1816	NM_176869	chr4	106544836	106544926
INTRON	INTERNAL	nc	107820_0596_2349	NM_012082	chr8	106545803	106545904
INTRON	INTERNAL	nc	194158_1926_1514	NM_002736	chr7	106546056	106546133
INTRON	INTERNAL	nc	268984_1240_2188	NM_176869	chr4	106563090	106563192
INTRON	INTERNAL	nc	291144_2516_3916	NM_176869	chr4	106563471	106563575
INTRON	INTERNAL	nc	009850_0169_0745	NM_001627	chr3	106572559	106572683
INTRON	INTERNAL	nc	056829_0171_0747	NM_001627	chr3	106572560	106572683
INTRON	INTERNAL	nc	114805_0483_3473	NM_001627	chr3	106572600	106572702
INTRON	INTERNAL	nc	160538_0883_1638	NM_001627	chr3	106572633	106572703
INTRON	INTERNAL	nc	058539_2505_0593	NM_001627	chr3	106574425	106574518
INTRON	INTERNAL	nc	004076_3705_0811	BX647652	chr9	106576442	106576494
INTRON	INTERNAL	nc	298396_3203_1418	NM_001627	chr3	106578982	106579063
INTRON	INTERNAL	nc	239029_0039_0985	NM_001627	chr3	106580059	106580170
INTRON	INTERNAL	nc	128679_3293_3386	NM_001627	chr3	106580174	106580243
INTRON	INTERNAL	nc	230962_0434_0844	NM_001627	chr3	106580350	106580453
INTRON	INTERNAL	nc	065557_0907_2899	NM_001627	chr3	106580574	106580629
INTRON	INTERNAL	nc	167450_1955_1557	NM_001627	chr3	106580599	106580709
INTRON	INTERNAL	nc	008175_1457_2522	NM_001627	chr3	106580628	106580700
INTRON	INTERNAL	nc	195613_1145_1980	NM_001627	chr3	106580698	106580796
INTRON	INTERNAL	nc	126212_2707_3505	NM_001627	chr3	106580751	106580854
INTRON	INTERNAL	nc	145570_1894_2333	NM_001627	chr3	106580940	106581007
INTRON	INTERNAL	nc	205463_1787_1259	NM_176869	chr4	106581686	106581801
INTRON	INTERNAL	nc	021100_3836_0970	NM_176869	chr4	106586808	106586888
INTRON	INTERNAL	nc	026076_0754_1141	NM_001627	chr3	106598946	106599072
INTRON	INTERNAL	nc	029503_2153_2709	NM_001627	chr3	106598946	106599072
INTRON	INTERNAL	nc	293879_1118_3726	NM_176869	chr4	106601430	106601539
INTRON	INTERNAL	nc	123090_3284_3564	NM_001627	chr3	106608151	106608204
INTRON	INTERNAL	nc	053313_2475_2976	NM_007062	chr12	106612661	106612724
INTRON	INTERNAL	nc	040257_1624_2833	NM_007062	chr12	106614607	106614671
INTRON	INTERNAL	nc	046614_3739_3405	NM_001627	chr3	106614797	106614899
INTRON	INTERNAL	nc	018702_1737_1668	NM_001627	chr3	106615376	106615466
INTRON	INTERNAL	nc	202331_0216_2313	NM_001627	chr3	106615394	106615500
INTRON	INTERNAL	nc	079078_0976_3049	NM_001627	chr3	106615410	106615506
INTRON	INTERNAL	nc	164082_0465_1300	NM_001627	chr3	106619312	106619410
INTRON	INTERNAL	nc	227673_1888_1191	NM_001627	chr3	106619566	106619643
INTRON	INTERNAL	nc	294070_2552_2857	NM_001627	chr3	106619620	106619734
INTRON	INTERNAL	nc	280377_1132_2540	NM_001627	chr3	106619769	106619886
INTRON	INTERNAL	nc	050038_0236_0776	L10374	chr13	106623998	106624092
INTRON	INTERNAL	nc	050038_0236_0776	L10374	chr13	106623998	106624092
INTRON	INTERNAL	nc	254815_1501_3768	NM_001627	chr3	106624287	106624395
INTRON	INTERNAL	nc	227593_0813_0745	NM_001627	chr3	106624347	106624449
INTRON	INTERNAL	nc	132781_2445_1510	NM_001627	chr3	106624375	106624476
INTRON	INTERNAL	nc	257200_3414_0550	NM_001627	chr3	106624527	106624636
INTRON	INTERNAL	nc	016878_1547_2322	NM_001627	chr3	106624712	106624786
INTRON	INTERNAL	nc	255221_1023_1751	NM_001627	chr3	106624861	106624932
INTRON	INTERNAL	nc	218314_1637_1015	NM_001627	chr3	106628781	106628890
INTRON	INTERNAL	nc	063530_1872_1040	NM_001627	chr3	106628855	106628909
INTRON	INTERNAL	nc	290739_1816_1581	NM_001627	chr3	106628887	106628994
INTRON	INTERNAL	nc	172078_2672_3431	NM_001627	chr3	106629156	106629285
INTRON	INTERNAL	nc	255396_3979_0348	NM_001627	chr3	106629280	106629398
INTRON	INTERNAL	nc	037979_1387_2633	NM_001627	chr3	106629768	106629879
INTRON	INTERNAL	nc	026349_0464_1719	NM_001627	chr3	106631527	106631626
INTRON	INTERNAL	nc	164580_1580_0656	NM_001627	chr3	106632532	106632602
INTRON	INTERNAL	nc	141813_2793_0735	NM_001198	chr6	106647337	106647386
INTRON	INTERNAL	nc	248256_0134_0435	NM_001627	chr3	106651324	106651406
INTRON	INTERNAL	nc	024404_0217_2583	NM_001627	chr3	106659386	106659466
INTRON	INTERNAL	nc	123382_0542_1549	NM_012082	chr8	106678735	106678840
INTRON	INTERNAL	nc	073631_3981_3120	NM_012082	chr8	106679084	106679195
INTRON	INTERNAL	nc	024009_2504_1221	NM_001627	chr3	106688061	106688131
INTRON	INTERNAL	nc	164741_1450_0169	NM_181733	chr7	106689355	106689428
INTRON	INTERNAL	nc	137150_0474_0207	NM_017700	chr4	106693847	106693939
INTRON	INTERNAL	nc	008058_1015_1471	NM_017700	chr4	106693948	106694040
INTRON	INTERNAL	nc	028816_1964_2809	NM_001627	chr3	106694050	106694143
INTRON	INTERNAL	nc	100297_0677_1895	NM_017700	chr4	106694053	106694111
INTRON	INTERNAL	nc	148243_1127_3953	NM_001627	chr3	106694295	106694333
INTRON	INTERNAL	nc	288491_1104_1619	NM_181733	chr7	106694776	106694836
INTRON	INTERNAL	nc	046992_1414_3084	NM_181733	chr7	106694784	106694839
INTRON	INTERNAL	nc	100529_0416_2595	NM_145649	chr6	10669855	10669956
INTRON	INTERNAL	nc	132927_1815_2811	NM_181733	chr7	106698952	106699039
INTRON	INTERNAL	nc	226563_2499_1628	NM_017700	chr4	106699079	106699188
INTRON	INTERNAL	nc	113630_0587_0162	NM_012082	chr8	106704917	106704992
INTRON	INTERNAL	nc	001655_3903_2926	NM_181733	chr7	106725619	106725701
INTRON	INTERNAL	nc	261698_1128_0430	NM_001627	chr3	106726864	106726955
INTRON	INTERNAL	nc	125718_3886_2826	NM_001627	chr3	106727242	106727318
INTRON	INTERNAL	nc	216262_2475_3276	NM_001627	chr3	106727345	106727445
INTRON	INTERNAL	nc	099946_1488_3171	NM_001627	chr3	106727396	106727483
INTRON	INTERNAL	nc	013287_0416_2117	NM_001627	chr3	106729895	106729963
INTRON	INTERNAL	nc	229194_1639_3488	NM_001627	chr3	106730043	106730148
INTRON	INTERNAL	nc	301371_2998_0490	NM_181733	chr7	106730266	106730362
INTRON	INTERNAL	nc	232435_1810_0416	NM_181733	chr7	106730434	106730511
INTRON	INTERNAL	nc	177236_0781_2532	NM_181733	chr7	106730435	106730511
INTRON	INTERNAL	nc	220774_1114_3160	NM_001627	chr3	106730598	106730689
INTRON	INTERNAL	nc	003143_0565_2637	NM_017884	chr8	10674108	10674177
INTRON	INTERNAL	nc	116207_1651_2712	NM_017700	chr4	106751287	106751400
INTRON	INTERNAL	nc	025219_0057_1977	NM_152434	chr11	106765667	106765773
INTRON	INTERNAL	nc	243504_3301_1229	NM_012082	chr8	106768978	106769053
INTRON	INTERNAL	nc	142963_2325_1693	NM_002764	chrX	106775756	106775813
INTRON	INTERNAL	nc	028738_0060_0840	NM_024894	chr2	10682100	10682163
INTRON	INTERNAL	nc	156704_3009_3946	NM_024894	chr2	10682268	10682344
INTRON	INTERNAL	nc	056958_0120_3339	L10374	chr13	106824348	106824468
INTRON	INTERNAL	nc	056958_0120_3339	L10374	chr13	106824348	106824468
INTRON	INTERNAL	nc	257690_3930_3053	NM_012082	chr8	106825014	106825115
INTRON	INTERNAL	nc	260500_2209_2439	NM_181733	chr7	106828572	106828680
INTRON	INTERNAL	nc	225126_0639_2959	AK126881	chr11	106832385	106832493
INTRON	INTERNAL	nc	238522_0580_0457	NM_004849	chr6	106840598	106840651
INTRON	INTERNAL	nc	191230_0283_0506	NM_012082	chr8	106853166	106853269
INTRON	INTERNAL	nc	255451_2545_2199	L10374	chr13	106855154	106855227
INTRON	INTERNAL	nc	255451_2545_2199	L10374	chr13	106855154	106855227
INTRON	INTERNAL	nc	041134_2260_3392	NM_198057	chrX	106856553	106856606
INTRON	INTERNAL	nc	180353_0303_1692	NM_198057	chrX	106857194	106857296
INTRON	INTERNAL	nc	243221_0266_1986	NM_181733	chr7	106859368	106859459
INTRON	INTERNAL	nc	276171_0127_3693	NM_024751	chr4	106887070	106887168
INTRON	INTERNAL	nc	062341_0717_2517	NM_024751	chr4	106900472	106900570
INTRON	INTERNAL	nc	257026_1226_0780	NM_181733	chr7	106900823	106900946
INTRON	INTERNAL	nc	035760_2174_0695	NM_181733	chr7	106902341	106902447
INTRON	INTERNAL	nc	017297_3810_2359	NM_170662	chr3	106904654	106904763
INTRON	INTERNAL	nc	029878_0305_3532	NM_181733	chr7	106908925	106909023
INTRON	INTERNAL	nc	113478_1750_3002	NM_170662	chr3	106909731	106909825
INTRON	INTERNAL	nc	151686_0362_1566	NM_001962	chr5	106921985	106922045
INTRON	INTERNAL	nc	288331_1773_1233	NM_001962	chr5	106928374	106928476
INTRON	INTERNAL	nc	275079_0333_0338	NM_170662	chr3	106930055	106930151
INTRON	INTERNAL	nc	290794_0823_2422	NM_001962	chr5	106941599	106941703
INTRON	INTERNAL	nc	069365_1463_2976	NM_024751	chr4	106951023	106951070
INTRON	INTERNAL	nc	096105_3607_1901	NM_181733	chr7	106953696	106953768
INTRON	INTERNAL	nc	139255_0417_1717	NM_170662	chr3	106969177	106969301
INTRON	INTERNAL	nc	004807_0811_0347	NM_170662	chr3	106969613	106969710
INTRON	INTERNAL	nc	279201_3404_3465	L10374	chr13	106973852	106973959
INTRON	INTERNAL	nc	279201_3404_3465	L10374	chr13	106973852	106973959
INTRON	INTERNAL	nc	129519_3584_3840	NM_181733	chr7	106975273	106975374
INTRON	INTERNAL	nc	030571_3036_0968	NM_170662	chr3	106989415	106989526
INTRON	INTERNAL	nc	166246_2170_0761	L10374	chr13	107030831	107030930
INTRON	INTERNAL	nc	166246_2170_0761	L10374	chr13	107030831	107030930
INTRON	INTERNAL	nc	185613_1918_0176	NM_001008407	chr7	107049328	107049415
INTRON	INTERNAL	nc	025855_0703_1828	NM_001033047	chr4	107049698	107049749
INTRON	INTERNAL	nc	080895_2345_0870	NM_001033047	chr4	107049885	107049939
INTRON	INTERNAL	nc	193477_0369_0713	NM_001008407	chr7	107050230	107050327
INTRON	INTERNAL	nc	107995_2654_2497	NM_001008407	chr7	107050245	107050339
INTRON	INTERNAL	nc	154598_2896_1230	NM_001008407	chr7	107050246	107050323
INTRON	INTERNAL	nc	202263_1675_2793	NM_001033047	chr4	107050258	107050363
INTRON	INTERNAL	nc	258890_0456_2304	NM_001033047	chr4	107050445	107050534
INTRON	INTERNAL	nc	017074_2747_1119	NM_001033047	chr4	107050532	107050645
INTRON	INTERNAL	nc	179356_3179_3195	NM_001033047	chr4	107050713	107050828
INTRON	INTERNAL	nc	007073_3306_1074	NM_001033047	chr4	107058286	107058333
INTRON	INTERNAL	nc	123140_1146_3853	NM_170662	chr3	107058921	107059017
INTRON	INTERNAL	nc	116207_0265_0205	NM_001033047	chr4	107059686	107059781
INTRON	INTERNAL	nc	137043_2448_2926	NM_001033047	chr4	107060050	107060152
INTRON	INTERNAL	nc	041633_1033_3265	NM_001033047	chr4	107060153	107060236
INTRON	INTERNAL	nc	012259_0680_1715	NM_001033047	chr4	107060257	107060354
INTRON	INTERNAL	nc	191097_3242_3594	NM_001033047	chr4	107060293	107060386
INTRON	INTERNAL	nc	064333_0603_1529	NM_001033047	chr4	107060596	107060709
INTRON	INTERNAL	nc	168943_3876_3952	NM_170662	chr3	107063284	107063357
INTRON	INTERNAL	nc	154138_1457_0477	NM_170662	chr3	107064091	107064193
INTRON	INTERNAL	nc	076223_1163_3177	NM_170662	chr3	107064227	107064323
INTRON	INTERNAL	nc	271240_1264_2798	NM_001033047	chr4	107094772	107094876
INTRON	INTERNAL	nc	112944_3167_1602	NM_001624	chr6	107099823	107099909
INTRON	INTERNAL	nc	067282_2903_2930	NM_001033047	chr4	107105460	107105531
INTRON	INTERNAL	nc	192482_3748_1136	NM_001033047	chr4	107105495	107105604
INTRON	INTERNAL	nc	064134_1651_0687	NM_001033047	chr4	107106322	107106395
INTRON	INTERNAL	nc	297794_0767_3591	NM_001033047	chr4	107106504	107106604
INTRON	INTERNAL	nc	015670_1886_2812	L10374	chr13	107143970	107144046
INTRON	INTERNAL	nc	015670_1886_2812	L10374	chr13	107143970	107144046
INTRON	INTERNAL	nc	093879_0214_3761	L10374	chr13	107143970	107144048
INTRON	INTERNAL	nc	093879_0214_3761	L10374	chr13	107143970	107144048
INTRON	INTERNAL	nc	025498_0688_2026	NM_080546	chr9	107147752	107147819
INTRON	INTERNAL	nc	148136_2826_2369	NM_080546	chr9	107147885	107147968
INTRON	INTERNAL	nc	122869_1629_1621	NM_080546	chr9	107147957	107148074
INTRON	INTERNAL	nc	253366_1383_2999	L10374	chr13	107155118	107155188
INTRON	INTERNAL	nc	253366_1383_2999	L10374	chr13	107155118	107155188
INTRON	INTERNAL	nc	095589_2344_2397	L10374	chr13	107159734	107159825
INTRON	INTERNAL	nc	095589_2344_2397	L10374	chr13	107159734	107159825
INTRON	INTERNAL	nc	209182_3635_0492	AK092289	chr1	10717513	10717594
INTRON	INTERNAL	nc	066248_3080_3841	NM_080546	chr9	107177791	107177893
INTRON	INTERNAL	nc	014663_2748_3283	NM_080546	chr9	107178767	107178891
INTRON	INTERNAL	nc	057798_2315_1936	NM_018292	chr6	107187854	107187921
INTRON	INTERNAL	nc	037834_3177_2993	NM_033115	chr4	107190509	107190607
INTRON	INTERNAL	nc	253397_1906_0884	AK124926	chr9	107194255	107194363
INTRON	INTERNAL	nc	222619_0262_2524	AK124926	chr9	107196565	107196611
INTRON	INTERNAL	nc	015652_0743_1605	NM_033115	chr4	107197370	107197492
INTRON	INTERNAL	nc	173159_0558_0563	AK124926	chr9	107205447	107205527
INTRON	INTERNAL	nc	252648_0669_3031	NM_018292	chr6	107207546	107207650
INTRON	INTERNAL	nc	208400_0285_2780	AK127627	chr18	10721677	10721768
INTRON	INTERNAL	nc	009050_1707_0695	AK127627	chr18	10721726	10721791
INTRON	INTERNAL	nc	280416_3153_3456	BC043519	chr13	107254852	107254910
INTRON	INTERNAL	nc	095299_0068_1575	BC043519	chr13	107254911	107255008
INTRON	INTERNAL	nc	023820_0327_2678	NM_022824	chr5	107258847	107258897
INTRON	INTERNAL	nc	167613_0530_1837	BC043519	chr13	107263635	107263734
INTRON	INTERNAL	nc	154560_3322_3826	BC043519	chr13	107278230	107278319
INTRON	INTERNAL	nc	056208_0116_2758	NM_178271	chrX	107278295	107278357
INTRON	INTERNAL	nc	214373_1582_2264	L10374	chr13	107300510	107300611
INTRON	INTERNAL	nc	214373_1582_2264	L10374	chr13	107300510	107300611
INTRON	INTERNAL	nc	253996_2335_0501	NM_022824	chr5	107308129	107308246
INTRON	INTERNAL	nc	036010_0401_3154	NM_033115	chr4	107316269	107316334
INTRON	INTERNAL	nc	020211_2152_3025	NM_207647	chr9	107322994	107323048
INTRON	INTERNAL	nc	239416_0347_0222	NM_022824	chr5	107325959	107326040
INTRON	INTERNAL	nc	277113_2639_3379	NM_022824	chr5	107326546	107326666
INTRON	INTERNAL	nc	157470_3236_0255	NM_207647	chr9	107329100	107329184
INTRON	INTERNAL	nc	004486_3448_0254	NM_000108	chr7	107332520	107332606
INTRON	INTERNAL	nc	237344_1968_2954	NM_145655	chr6	10733606	10733726
INTRON	INTERNAL	nc	003835_2415_2811	NM_022824	chr5	107337176	107337281
INTRON	INTERNAL	nc	255632_1822_1165	NM_022824	chr5	107337298	107337390
INTRON	INTERNAL	nc	162015_3639_0632	NM_033115	chr4	107340154	107340211
INTRON	INTERNAL	nc	253032_3811_0980	NM_033115	chr4	107341277	107341371
INTRON	INTERNAL	nc	037822_1767_2317	NM_002291	chr7	107359541	107359622
INTRON	INTERNAL	nc	176845_0756_0156	NM_002291	chr7	107363555	107363654
INTRON	INTERNAL	nc	051643_0817_1236	NM_022824	chr5	107368928	107369001
INTRON	INTERNAL	nc	239783_2954_3812	NM_022824	chr5	107375488	107375593
INTRON	INTERNAL	nc	056414_2635_0512	NM_014633	chr11	10737723	10737760
INTRON	INTERNAL	nc	063966_2385_1138	NM_033115	chr4	107377697	107377813
INTRON	INTERNAL	nc	012639_0539_3170	NM_033115	chr4	107397532	107397643
INTRON	INTERNAL	nc	061639_0091_2207	NM_006731	chr9	107419471	107419579
INTRON	INTERNAL	nc	262597_0770_1130	NM_033641	chrX	107421992	107422070
INTRON	INTERNAL	nc	188681_0641_2880	NM_033115	chr4	107455571	107455694
INTRON	INTERNAL	nc	098071_2391_3697	NM_033115	chr4	107456407	107456459
INTRON	INTERNAL	nc	198004_1669_1123	NM_004757	chr4	107458495	107458617
INTRON	INTERNAL	nc	209194_1325_3564	NM_014917	chr1	107484730	107484832
INTRON	INTERNAL	nc	170101_2567_0258	NM_022824	chr5	107497191	107497269
INTRON	INTERNAL	nc	231834_3097_3012	NM_007356	chr7	107500010	107500083
INTRON	INTERNAL	nc	204009_0630_2198	NM_022824	chr5	107505366	107505464
INTRON	INTERNAL	nc	066265_1288_2802	NM_000019	chr11	107513388	107513474
INTRON	INTERNAL	nc	220883_3402_0587	NM_022824	chr5	107515705	107515827
INTRON	INTERNAL	nc	143641_1368_3335	NM_003651	chr12	10752580	10752686
INTRON	INTERNAL	nc	283851_0599_3739	BC113808	chr12	107553887	107553982
INTRON	INTERNAL	nc	278447_0656_3463	NM_003651	chr12	10755782	10755850
INTRON	INTERNAL	nc	284952_0343_1624	NM_003651	chr12	10756057	10756134
INTRON	INTERNAL	nc	132795_0780_2497	NM_022824	chr5	107567022	107567090
INTRON	INTERNAL	nc	208320_3104_3240	NM_022824	chr5	107584579	107584681
INTRON	INTERNAL	nc	004765_0268_3817	NM_014325	chr12	107589257	107589344
INTRON	INTERNAL	nc	079213_0943_2944	NM_000051	chr11	107611492	107611554
INTRON	INTERNAL	nc	274527_1558_2830	NM_033381	chrX	107622827	107622921
INTRON	INTERNAL	nc	108056_3579_3627	NM_003651	chr12	10763291	10763381
INTRON	INTERNAL	nc	039104_0196_1143	NM_022824	chr5	107662209	107662313
INTRON	INTERNAL	nc	122638_0415_0706	NM_022824	chr5	107672846	107672929
INTRON	INTERNAL	nc	125854_3458_0659	NM_138292	chr11	107674204	107674300
INTRON	INTERNAL	nc	232605_2557_0900	NM_020381	chr6	107695862	107695947
INTRON	INTERNAL	nc	124288_2280_2713	NM_022824	chr5	107704738	107704835
INTRON	INTERNAL	nc	005000_3583_3766	NM_022824	chr5	107705743	107705796
INTRON	INTERNAL	nc	190445_3072_3428	NM_018984	chr12	107725349	107725392
INTRON	INTERNAL	nc	060125_3880_2756	NM_033381	chrX	107732612	107732662
INTRON	INTERNAL	nc	257758_1355_3930	AK096148	chr8	107737330	107737435
INTRON	INTERNAL	nc	257758_1355_3930	AK096148	chr8	107737330	107737435
INTRON	INTERNAL	nc	204804_2491_2258	NM_033381	chrX	107739102	107739213
INTRON	INTERNAL	nc	195615_1761_0569	NM_152587	chr11	107741281	107741378
INTRON	INTERNAL	nc	005047_0185_1692	NM_152587	chr11	107743826	107743912
INTRON	INTERNAL	nc	038542_1381_1537	NM_152587	chr11	107743854	107743963
INTRON	INTERNAL	nc	133631_1280_3624	NM_152587	chr11	107744005	107744069
INTRON	INTERNAL	nc	109399_3509_0075	NM_152587	chr11	107744344	107744400
INTRON	INTERNAL	nc	283105_2781_1136	NM_152587	chr11	107744833	107744951
INTRON	INTERNAL	nc	292257_3531_3648	NM_152587	chr11	107744952	107745033
INTRON	INTERNAL	nc	017783_0429_0340	NM_181354	chr8	107748802	107748909
INTRON	INTERNAL	nc	223157_0401_3979	NM_181354	chr8	107748974	107749076
INTRON	INTERNAL	nc	222334_0290_3154	NM_181354	chr8	107766341	107766428
INTRON	INTERNAL	nc	213107_0702_3876	NM_181354	chr8	107766505	107766554
INTRON	INTERNAL	nc	198100_1858_2138	NM_181354	chr8	107766506	107766554
INTRON	INTERNAL	nc	004545_3395_3024	NM_181354	chr8	107766763	107766852
INTRON	INTERNAL	nc	004587_0875_2759	NM_181354	chr8	107766893	107766981
INTRON	INTERNAL	nc	228664_0444_3293	NM_181354	chr8	107772244	107772351
INTRON	INTERNAL	nc	059103_3745_3369	NM_181354	chr8	107778166	107778211
INTRON	INTERNAL	nc	218196_1554_3753	NM_181354	chr8	107779197	107779295
INTRON	INTERNAL	nc	064471_1398_3302	NM_181354	chr8	107779281	107779338
INTRON	INTERNAL	nc	252826_1020_1791	NM_001418	chr11	10777957	10778061
INTRON	INTERNAL	nc	022801_0267_1766	NM_020381	chr6	107787793	107787878
INTRON	INTERNAL	nc	000655_0181_1420	NM_033381	chrX	107802019	107802091
INTRON	INTERNAL	nc	217900_1809_3350	NM_020381	chr6	107802987	107803029
INTRON	INTERNAL	nc	296902_3624_3346	NM_181354	chr8	107807717	107807826
INTRON	INTERNAL	nc	179230_1244_1165	NM_033381	chrX	107808964	107809013
INTRON	INTERNAL	nc	009361_3866_1184	NM_181354	chr8	107809444	107809504
INTRON	INTERNAL	nc	267417_1592_0457	NM_181354	chr8	107809893	107809973
INTRON	INTERNAL	nc	252951_1691_3508	NM_181354	chr8	107810979	107811051
INTRON	INTERNAL	nc	280331_0040_1326	NM_181354	chr8	107812038	107812095
INTRON	INTERNAL	nc	287017_3757_1790	NM_181354	chr8	107817749	107817879
INTRON	INTERNAL	nc	319300_3063_0611	NM_181354	chr8	107825770	107825872
INTRON	INTERNAL	nc	009183_3242_1336	NM_181354	chr8	107825833	107825942
INTRON	INTERNAL	nc	139440_1546_2601	NM_015065	chr11	107906951	107906998
INTRON	INTERNAL	nc	040451_0457_0136	NM_015723	chr7	107919771	107919813
INTRON	INTERNAL	nc	139498_1645_1305	NM_006113	chr1	107920676	107920762
INTRON	INTERNAL	nc	206199_2394_2313	NM_015723	chr7	107921414	107921533
INTRON	INTERNAL	nc	011745_1295_3866	NM_006113	chr1	107922638	107922736
INTRON	INTERNAL	nc	209175_0161_3385	NM_006113	chr1	107923506	107923605
INTRON	INTERNAL	nc	070713_2321_2412	NM_004394	chr5	10792848	10792904
INTRON	INTERNAL	nc	182213_1330_1667	NM_006113	chr1	107943453	107943566
INTRON	INTERNAL	nc	084082_0747_1355	NM_006113	chr1	107944846	107944940
INTRON	INTERNAL	nc	051559_1674_2463	NM_006113	chr1	107948241	107948326
INTRON	INTERNAL	nc	213631_2311_3541	NM_006113	chr1	107948249	107948360
INTRON	INTERNAL	nc	156014_0243_0667	NM_006113	chr1	107948624	107948705
INTRON	INTERNAL	nc	183956_0920_3553	NM_006113	chr1	107948921	107949029
INTRON	INTERNAL	nc	010671_3754_1069	NM_006113	chr1	107949038	107949146
INTRON	INTERNAL	nc	304642_2800_2287	NM_006113	chr1	107949099	107949196
INTRON	INTERNAL	nc	196086_3874_3911	NM_006113	chr1	107950975	107951053
INTRON	INTERNAL	nc	019544_1762_2985	NM_006113	chr1	107951615	107951710
INTRON	INTERNAL	nc	124073_0350_1308	NM_004508	chr10	1079612	1079698
INTRON	INTERNAL	nc	197502_1893_0957	NM_006113	chr1	107966102	107966198
INTRON	INTERNAL	nc	178537_2491_2787	NM_006113	chr1	107970140	107970195
INTRON	INTERNAL	nc	017244_1344_3112	NM_006113	chr1	107989704	107989814
INTRON	INTERNAL	nc	301978_2802_2312	NM_006113	chr1	107989813	107989904
INTRON	INTERNAL	nc	016128_1018_1403	NM_006113	chr1	107989867	107989966
INTRON	INTERNAL	nc	014663_2914_0439	NM_006113	chr1	107990111	107990167
INTRON	INTERNAL	nc	166337_1457_2636	NM_006113	chr1	107990308	107990419
INTRON	INTERNAL	nc	305531_3021_3215	NM_006113	chr1	107990640	107990760
INTRON	INTERNAL	nc	163017_0560_3960	NM_006113	chr1	108006033	108006157
INTRON	INTERNAL	nc	160237_0643_3433	NM_006113	chr1	108008240	108008315
INTRON	INTERNAL	nc	078708_1898_1087	NM_006113	chr1	108008787	108008851
INTRON	INTERNAL	nc	058035_0423_2745	NM_006113	chr1	108013525	108013638
INTRON	INTERNAL	nc	153278_0424_1821	NM_006113	chr1	108014106	108014199
INTRON	INTERNAL	nc	304714_1396_2610	NM_006113	chr1	108014338	108014431
INTRON	INTERNAL	nc	030027_2468_1373	NM_006113	chr1	108014947	108015009
INTRON	INTERNAL	nc	002840_2346_2531	NM_001001655	chr12	108015036	108015096
INTRON	INTERNAL	nc	296896_0859_2133	NM_006113	chr1	108015151	108015260
INTRON	INTERNAL	nc	090894_2895_1302	NM_006113	chr1	108015290	108015398
INTRON	INTERNAL	nc	212092_0798_2477	NM_006113	chr1	108020758	108020838
INTRON	INTERNAL	nc	268408_2665_3740	NM_006113	chr1	108020968	108021069
INTRON	INTERNAL	nc	041563_0945_0129	NM_006113	chr1	108027457	108027508
INTRON	INTERNAL	nc	105652_2456_2059	NM_006113	chr1	108029086	108029178
INTRON	INTERNAL	nc	216406_0803_3189	NM_018013	chr6	108030400	108030463
INTRON	INTERNAL	nc	318363_1051_1407	NM_006113	chr1	108032109	108032174
INTRON	INTERNAL	nc	020990_1049_1409	NM_006113	chr1	108032110	108032174
INTRON	INTERNAL	nc	016389_3728_1704	NM_006113	chr1	108032146	108032218
INTRON	INTERNAL	nc	236552_0470_0919	NM_006113	chr1	108032566	108032644
INTRON	INTERNAL	nc	011513_0114_0598	NM_006113	chr1	108034010	108034066
INTRON	INTERNAL	nc	231496_1910_2971	NM_006113	chr1	108034197	108034300
INTRON	INTERNAL	nc	183539_0207_3660	NM_006113	chr1	108034386	108034499
INTRON	INTERNAL	nc	008082_3154_0453	NM_006113	chr1	108034422	108034483
INTRON	INTERNAL	nc	013247_1820_0173	NM_006113	chr1	108034423	108034483
INTRON	INTERNAL	nc	286178_0387_1632	NM_006113	chr1	108069241	108069314
INTRON	INTERNAL	nc	261614_2886_2551	NM_006113	chr1	108099026	108099129
INTRON	INTERNAL	nc	258210_3341_3829	NM_004398	chr11	108103260	108103331
INTRON	INTERNAL	nc	291465_2212_2638	NM_006113	chr1	108106423	108106528
INTRON	INTERNAL	nc	153557_3984_2510	NM_006113	chr1	108121733	108121811
INTRON	INTERNAL	nc	231049_0943_1994	NM_006113	chr1	108128762	108128844
INTRON	INTERNAL	nc	036715_0501_2712	NM_006113	chr1	108141236	108141327
INTRON	INTERNAL	nc	220230_1088_3479	NM_006113	chr1	108174997	108175108
INTRON	INTERNAL	nc	142218_3274_3428	NM_006113	chr1	108176114	108176206
INTRON	INTERNAL	nc	288230_1764_0884	NM_005246	chr5	108182896	108182983
INTRON	INTERNAL	nc	225891_0154_1775	NM_006113	chr1	108186798	108186877
INTRON	INTERNAL	nc	200442_1168_1459	NM_006113	chr1	108197608	108197721
INTRON	INTERNAL	nc	201168_2286_0512	NM_006113	chr1	108203657	108203784
INTRON	INTERNAL	nc	044333_0733_3127	NM_006113	chr1	108203730	108203832
INTRON	INTERNAL	nc	198014_3689_0821	NM_006113	chr1	108204164	108204265
INTRON	INTERNAL	nc	211922_0478_0507	AK074125	chr6	108225196	108225282
INTRON	INTERNAL	nc	051461_1318_3256	NM_006113	chr1	108230123	108230166
INTRON	INTERNAL	nc	017381_0100_1127	NM_006113	chr1	108238318	108238418
INTRON	INTERNAL	nc	276930_0228_0502	NM_006113	chr1	108277435	108277519
INTRON	INTERNAL	nc	260241_0413_3801	NM_006113	chr1	108291049	108291142
INTRON	INTERNAL	nc	122234_1320_1050	NM_007214	chr6	108308341	108308429
INTRON	INTERNAL	nc	262231_1967_3613	NM_005246	chr5	108327616	108327722
INTRON	INTERNAL	nc	107536_2744_2399	NM_005246	chr5	108328910	108328960
INTRON	INTERNAL	nc	045532_0560_0329	NM_021211	chr11	10833647	10833718
INTRON	INTERNAL	nc	251110_1594_2377	NM_052918	chr10	108339653	108339716
INTRON	INTERNAL	nc	123941_2094_0667	NM_052918	chr10	108343207	108343280
INTRON	INTERNAL	nc	005389_1023_1701	NM_052918	chr10	108343444	108343524
INTRON	INTERNAL	nc	222786_1382_3143	NM_052918	chr10	108354915	108355013
INTRON	INTERNAL	nc	273140_1424_0627	AK127230	chr11	10836345	10836416
INTRON	INTERNAL	nc	084779_1087_1986	AK127230	chr11	10836397	10836487
INTRON	INTERNAL	nc	125338_0324_3377	AK127230	chr11	10836401	10836435
INTRON	INTERNAL	nc	191232_3621_1986	AK127230	chr11	10836443	10836486
INTRON	INTERNAL	nc	173328_3163_1910	AK127230	chr11	10836446	10836486
INTRON	INTERNAL	nc	028210_1587_2252	NM_173817	chr18	10841208	10841295
INTRON	INTERNAL	nc	004454_1099_0827	NM_173817	chr18	10841441	10841510
INTRON	INTERNAL	nc	219586_2815_3416	NM_173817	chr18	10841454	10841544
INTRON	INTERNAL	nc	195433_3054_2178	BC036229	chr3	108419410	108419502
INTRON	INTERNAL	nc	224823_0756_2537	NM_005246	chr5	108420712	108420821
INTRON	INTERNAL	nc	042790_0991_1841	AY660579	chrX	10843151	10843193
INTRON	INTERNAL	nc	032248_0913_3473	NM_005246	chr5	108445542	108445645
INTRON	INTERNAL	nc	254884_0238_3584	NM_052918	chr10	108453062	108453164
INTRON	INTERNAL	nc	178704_2538_3187	NM_005246	chr5	108455074	108455163
INTRON	INTERNAL	nc	225720_1908_2534	NM_181453	chr2	108455835	108455943
INTRON	INTERNAL	nc	194355_1786_3096	NM_181453	chr2	108455849	108455955
INTRON	INTERNAL	nc	178415_2489_2842	NM_181453	chr2	108469944	108470060
INTRON	INTERNAL	nc	194866_2524_1726	NM_181453	chr2	108475049	108475103
INTRON	INTERNAL	nc	308383_2251_3383	NM_005246	chr5	108479747	108479855
INTRON	INTERNAL	nc	189322_1656_0290	NM_213651	chr1	108498452	108498534
INTRON	INTERNAL	nc	138367_3092_2223	NM_213651	chr1	108498748	108498851
INTRON	INTERNAL	nc	331402_2178_3052	NM_005742	chr2	10850227	10850311
INTRON	INTERNAL	nc	129295_2176_3054	NM_005742	chr2	10850228	10850311
INTRON	INTERNAL	nc	287632_1547_1904	NM_005246	chr5	108511043	108511101
INTRON	INTERNAL	nc	113968_3104_2500	NM_213651	chr1	108514196	108514259
INTRON	INTERNAL	nc	026440_1383_2191	NM_005246	chr5	108516485	108516604
INTRON	INTERNAL	nc	028765_2171_2275	NM_005246	chr5	108516485	108516604
INTRON	INTERNAL	nc	029232_0539_1028	NM_005246	chr5	108516485	108516604
INTRON	INTERNAL	nc	029404_2924_3323	NM_005246	chr5	108516485	108516604
INTRON	INTERNAL	nc	035994_3549_2486	NM_005246	chr5	108516485	108516604
INTRON	INTERNAL	nc	027043_1393_2269	NM_005246	chr5	108516486	108516604
INTRON	INTERNAL	nc	034695_2526_1650	NM_005246	chr5	108516486	108516604
INTRON	INTERNAL	nc	034832_2797_3862	NM_005246	chr5	108516488	108516604
INTRON	INTERNAL	nc	175654_1330_1647	NM_005246	chr5	108521607	108521653
INTRON	INTERNAL	nc	212499_0811_3092	NM_013386	chr1	108540429	108540523
INTRON	INTERNAL	nc	217845_0509_2216	NM_052918	chr10	108542067	108542191
INTRON	INTERNAL	nc	024503_0974_3555	AF338198	chr1	108545304	108545376
INTRON	INTERNAL	nc	296567_0154_3928	AK127230	chr11	10856550	10856604
INTRON	INTERNAL	nc	151554_1799_1197	AK127230	chr11	10856742	10856843
INTRON	INTERNAL	nc	220363_1036_3907	AK127230	chr11	10856796	10856883
INTRON	INTERNAL	nc	165864_0126_3929	AK127230	chr11	10856810	10856915
INTRON	INTERNAL	nc	002725_1665_1100	AK127230	chr11	10856861	10856919
INTRON	INTERNAL	nc	277090_2517_0206	AK127230	chr11	10856959	10857051
INTRON	INTERNAL	nc	293164_3847_2490	AK127230	chr11	10857006	10857105
INTRON	INTERNAL	nc	188239_0718_3986	AK127230	chr11	10857061	10857113
INTRON	INTERNAL	nc	109503_0618_2265	AK127230	chr11	10857104	10857184
INTRON	INTERNAL	nc	069146_1736_0342	NM_004987	chr2	108571846	108571963
INTRON	INTERNAL	nc	064818_2768_0456	AK127230	chr11	10857318	10857392
INTRON	INTERNAL	nc	069049_2168_2965	NM_052918	chr10	108575891	108575984
INTRON	INTERNAL	nc	043713_0387_0147	NM_004987	chr2	108597163	108597256
INTRON	INTERNAL	nc	107066_3225_2094	NM_052918	chr10	108609723	108609820
INTRON	INTERNAL	nc	053090_1117_2307	NM_004987	chr2	108613596	108613640
INTRON	INTERNAL	nc	214159_0502_1770	NM_015011	chr13	108651211	108651311
INTRON	INTERNAL	nc	212722_2585_3924	AF338198	chr1	108655335	108655416
INTRON	INTERNAL	nc	227217_1205_1023	AF338198	chr1	108655947	108656047
INTRON	INTERNAL	nc	018287_1228_1839	AF338198	chr1	108655989	108656048
INTRON	INTERNAL	nc	198828_1974_1067	AF338198	chr1	108656004	108656100
INTRON	INTERNAL	nc	058754_0716_0783	AF338198	chr1	108656569	108656656
INTRON	INTERNAL	nc	178907_2498_0565	AF338198	chr1	108671656	108671751
INTRON	INTERNAL	nc	259579_1199_1459	AF338198	chr1	108671890	108671957
INTRON	INTERNAL	nc	193006_2879_3352	AF338198	chr1	108672505	108672577
INTRON	INTERNAL	nc	082447_2546_2681	AF338198	chr1	108672520	108672624
INTRON	INTERNAL	nc	084729_0513_0868	NM_052918	chr10	108674546	108674653
INTRON	INTERNAL	nc	276246_0949_1810	NM_052918	chr10	108674552	108674658
INTRON	INTERNAL	nc	297142_3333_3067	NM_052918	chr10	108674552	108674658
INTRON	INTERNAL	nc	303775_0444_1413	NM_052918	chr10	108674814	108674914
INTRON	INTERNAL	nc	253875_0459_1574	NM_052918	chr10	108675003	108675091
INTRON	INTERNAL	nc	177719_2490_3379	AF338198	chr1	108677897	108678000
INTRON	INTERNAL	nc	108880_1943_2791	AF338198	chr1	108677898	108677962
INTRON	INTERNAL	nc	301185_3060_2287	AF338198	chr1	108680965	108681047
INTRON	INTERNAL	nc	223414_2656_2307	AF338198	chr1	108681610	108681738
INTRON	INTERNAL	nc	129496_1489_1911	AF338198	chr1	108700119	108700171
INTRON	INTERNAL	nc	168286_0043_0472	AF338198	chr1	108700204	108700273
INTRON	INTERNAL	nc	013871_1410_2667	AF338198	chr1	108700571	108700673
INTRON	INTERNAL	nc	314231_1408_2669	AF338198	chr1	108700571	108700673
INTRON	INTERNAL	nc	205443_0413_0894	AF338198	chr1	108700578	108700684
INTRON	INTERNAL	nc	015502_3822_0056	AF338198	chr1	108700579	108700684
INTRON	INTERNAL	nc	282271_0656_1725	AF338198	chr1	108700580	108700686
INTRON	INTERNAL	nc	096612_0611_2950	AF338198	chr1	108700588	108700691
INTRON	INTERNAL	nc	035597_3850_3367	AF338198	chr1	108700698	108700769
INTRON	INTERNAL	nc	011059_2317_3075	AF338198	chr1	108700935	108700983
INTRON	INTERNAL	nc	106658_1128_2945	AF338198	chr1	108701021	108701065
INTRON	INTERNAL	nc	177244_2813_3896	AF338198	chr1	108701034	108701113
INTRON	INTERNAL	nc	252144_0651_0182	AF338198	chr1	108701044	108701115
INTRON	INTERNAL	nc	247848_0743_2931	AF338198	chr1	108701046	108701113
INTRON	INTERNAL	nc	005216_3551_3438	AF338198	chr1	108701062	108701115
INTRON	INTERNAL	nc	242883_2157_3833	AF338198	chr1	108701505	108701596
INTRON	INTERNAL	nc	106109_2563_3713	NM_014819	chr5	108751133	108751193
INTRON	INTERNAL	nc	001761_3995_0738	NM_014819	chr5	108754019	108754128
INTRON	INTERNAL	nc	059092_3997_0740	NM_014819	chr5	108754020	108754128
INTRON	INTERNAL	nc	075134_3472_3082	NM_014819	chr5	108754285	108754355
INTRON	INTERNAL	nc	233028_2817_0326	NM_014819	chr5	108754775	108754878
INTRON	INTERNAL	nc	242513_1292_3084	NM_014819	chr5	108754775	108754878
INTRON	INTERNAL	nc	054428_2176_1413	NM_005443	chr4	108758206	108758266
INTRON	INTERNAL	nc	302220_3886_2391	NM_005443	chr4	108758313	108758415
INTRON	INTERNAL	nc	170894_0939_3518	NM_020235	chr3	108760575	108760686
INTRON	INTERNAL	nc	166799_3230_2836	NM_052918	chr10	108761307	108761386
INTRON	INTERNAL	nc	290994_1286_3518	NM_052918	chr10	108761577	108761656
INTRON	INTERNAL	nc	235357_1288_3516	NM_052918	chr10	108761579	108761657
INTRON	INTERNAL	nc	006259_0373_1864	NM_006267	chr2	108766360	108766449
INTRON	INTERNAL	nc	010245_1954_0722	NM_020235	chr3	108769571	108769632
INTRON	INTERNAL	nc	025325_1484_3698	NM_016433	chr12	108785703	108785812
INTRON	INTERNAL	nc	008561_0795_2345	NM_052918	chr10	108790309	108790408
INTRON	INTERNAL	nc	145060_2471_2373	NM_145315	chr6	108792268	108792381
INTRON	INTERNAL	nc	134691_1667_3438	AY660579	chrX	10879928	10880019
INTRON	INTERNAL	nc	144001_0636_1227	NM_052918	chr10	108801593	108801694
INTRON	INTERNAL	nc	211594_2392_0445	AK097706	chr9	108814833	108814917
INTRON	INTERNAL	nc	158639_2521_1052	AK097706	chr9	108814943	108815051
INTRON	INTERNAL	nc	172376_0793_2020	AK097706	chr9	108815230	108815282
INTRON	INTERNAL	nc	010842_1569_3143	NM_022977	chrX	108815768	108815889
INTRON	INTERNAL	nc	040854_0531_2548	NM_052918	chr10	108817290	108817337
INTRON	INTERNAL	nc	211703_2243_3488	NM_005443	chr4	108823502	108823615
INTRON	INTERNAL	nc	126206_0800_1889	NM_144978	chr2	108832094	108832134
INTRON	INTERNAL	nc	307316_1115_2033	NM_145315	chr6	108849960	108850092
INTRON	INTERNAL	nc	030977_2711_0847	NM_020235	chr3	108859664	108859705
INTRON	INTERNAL	nc	302633_3668_0040	NM_020235	chr3	108861839	108861953
INTRON	INTERNAL	nc	133334_0801_3405	NM_020235	chr3	108861982	108862041
INTRON	INTERNAL	nc	084336_1456_0976	NM_057170	chr12	108868606	108868684
INTRON	INTERNAL	nc	020765_1181_2504	NM_052918	chr10	108882883	108882979
INTRON	INTERNAL	nc	201851_3584_2295	NM_052918	chr10	108895533	108895618
INTRON	INTERNAL	nc	297009_3553_0516	NM_052918	chr10	108896181	108896284
INTRON	INTERNAL	nc	206581_0423_2093	NM_001010883	chr1	108906928	108906991
INTRON	INTERNAL	nc	170930_1928_1569	NM_001010883	chr1	108917662	108917731
INTRON	INTERNAL	nc	130279_3786_1426	NM_007244	chr12	10892554	10892659
INTRON	INTERNAL	nc	196517_1933_2974	NM_033121	chr12	108932729	108932826
INTRON	INTERNAL	nc	286600_1443_1189	BC071692	chr12	10894675	10894778
INTRON	INTERNAL	nc	034099_0140_1609	NM_001010883	chr1	108947247	108947304
INTRON	INTERNAL	nc	130526_0740_2285	NM_033121	chr12	108947741	108947827
INTRON	INTERNAL	nc	209819_0845_1838	NM_001010883	chr1	108957332	108957434
INTRON	INTERNAL	nc	027645_1240_3460	NM_001010883	chr1	108957334	108957395
INTRON	INTERNAL	nc	027775_0431_0646	NM_001010883	chr1	108964810	108964899
INTRON	INTERNAL	nc	208989_1586_3727	NM_001010883	chr1	108965671	108965751
INTRON	INTERNAL	nc	027331_0272_1369	NM_001010883	chr1	108968272	108968322
INTRON	INTERNAL	nc	074516_0795_0427	NM_001010883	chr1	108968488	108968577
INTRON	INTERNAL	nc	097811_0450_3099	NM_001010883	chr1	108969447	108969502
INTRON	INTERNAL	nc	138935_2555_0535	NM_005906	chr6	10897460	10897563
INTRON	INTERNAL	nc	194460_2587_1629	NM_005906	chr6	10898200	10898319
INTRON	INTERNAL	nc	211589_0738_1943	NM_005906	chr6	10898465	10898548
INTRON	INTERNAL	nc	193397_0134_2696	NM_201559	chr6	109002539	109002649
INTRON	INTERNAL	nc	021990_1725_3160	NM_201559	chr6	109002704	109002776
INTRON	INTERNAL	nc	257800_0644_0050	NM_201559	chr6	109022863	109022970
INTRON	INTERNAL	nc	171252_1242_0910	NM_201559	chr6	109024126	109024198
INTRON	INTERNAL	nc	220014_0851_1318	NM_201559	chr6	109032231	109032359
INTRON	INTERNAL	nc	277779_3277_3264	NM_201559	chr6	109032231	109032359
INTRON	INTERNAL	nc	219652_2661_2373	NM_201559	chr6	109032394	109032499
INTRON	INTERNAL	nc	239984_0598_2390	NM_201559	chr6	109032394	109032499
INTRON	INTERNAL	nc	122964_1651_1079	NM_006987	chr17	109037	109129
INTRON	INTERNAL	nc	016769_3164_1445	NM_018061	chr1	109040082	109040154
INTRON	INTERNAL	nc	284006_2786_3589	NM_018061	chr1	109041062	109041175
INTRON	INTERNAL	nc	177074_3240_0514	NM_018061	chr1	109041559	109041635
INTRON	INTERNAL	nc	029545_0632_2889	NM_201559	chr6	109043412	109043493
INTRON	INTERNAL	nc	253998_1720_1112	NM_201559	chr6	109054435	109054498
INTRON	INTERNAL	nc	024127_2149_2851	NM_201559	chr6	109054919	109054981
INTRON	INTERNAL	nc	032701_1325_2856	NM_201559	chr6	109054919	109054981
INTRON	INTERNAL	nc	011320_3939_3128	NM_201559	chr6	109054976	109055055
INTRON	INTERNAL	nc	018806_0964_0164	NM_201559	chr6	109054977	109055055
INTRON	INTERNAL	nc	046680_3941_3130	NM_201559	chr6	109054977	109055055
INTRON	INTERNAL	nc	004391_4009_1033	NM_201559	chr6	109055258	109055316
INTRON	INTERNAL	nc	007890_0155_1952	NM_201559	chr6	109061032	109061126
INTRON	INTERNAL	nc	010481_1063_1791	NM_201559	chr6	109061032	109061126
INTRON	INTERNAL	nc	093549_3050_3705	NM_183075	chr4	109075700	109075795
INTRON	INTERNAL	nc	133790_0977_2925	NM_002372	chr5	109081730	109081834
INTRON	INTERNAL	nc	268789_0765_2546	NM_002372	chr5	109081910	109081983
INTRON	INTERNAL	nc	133835_2721_3902	NM_002372	chr5	109082308	109082396
INTRON	INTERNAL	nc	113316_1351_0481	NM_007269	chr1	109091677	109091763
INTRON	INTERNAL	nc	154359_0755_2859	NM_201559	chr6	109092985	109093071
INTRON	INTERNAL	nc	005965_3076_2890	NM_201559	chr6	109093208	109093309
INTRON	INTERNAL	nc	301674_3857_3720	NM_007269	chr1	109132643	109132725
INTRON	INTERNAL	nc	144969_0362_1838	NM_032227	chrX	109150511	109150590
INTRON	INTERNAL	nc	144969_0362_1838	NM_032227	chrX	109150511	109150590
INTRON	INTERNAL	nc	282636_3698_1107	NM_032227	chrX	109150668	109150774
INTRON	INTERNAL	nc	282636_3698_1107	NM_032227	chrX	109150668	109150774
INTRON	INTERNAL	nc	233118_3566_3251	NM_002372	chr5	109150689	109150737
INTRON	INTERNAL	nc	008956_0598_3354	NM_002372	chr5	109151139	109151225
INTRON	INTERNAL	nc	236130_1298_2921	NM_002372	chr5	109151254	109151361
INTRON	INTERNAL	nc	217151_1358_1769	NM_002372	chr5	109151662	109151771
INTRON	INTERNAL	nc	289448_2835_3585	NM_007269	chr1	109152526	109152620
INTRON	INTERNAL	nc	278158_1651_2898	NM_005906	chr6	10917262	10917374
INTRON	INTERNAL	nc	230488_0875_2923	BC071692	chr12	10917472	10917548
INTRON	INTERNAL	nc	230129_0742_1568	NM_032227	chrX	109185777	109185877
INTRON	INTERNAL	nc	230129_0742_1568	NM_032227	chrX	109185777	109185877
INTRON	INTERNAL	nc	063332_0717_0618	NM_002372	chr5	109187686	109187777
INTRON	INTERNAL	nc	006171_1898_2431	NM_002372	chr5	109201144	109201206
INTRON	INTERNAL	nc	303763_0686_1824	BC071692	chr12	10920937	10921024
INTRON	INTERNAL	nc	111878_1087_1732	NM_170665	chr12	109223609	109223721
INTRON	INTERNAL	nc	149480_0268_3520	NM_016269	chr4	109226046	109226140
INTRON	INTERNAL	nc	297491_1686_0779	NM_016269	chr4	109229958	109230068
INTRON	INTERNAL	nc	301024_1121_1363	NM_016269	chr4	109248592	109248668
INTRON	INTERNAL	nc	233740_1347_0266	NM_198793	chr3	109248852	109248958
INTRON	INTERNAL	nc	210807_3874_3023	NM_198793	chr3	109249163	109249260
INTRON	INTERNAL	nc	334481_3876_3025	NM_198793	chr3	109249163	109249260
INTRON	INTERNAL	nc	257583_0585_3184	NM_016269	chr4	109249524	109249598
INTRON	INTERNAL	nc	085739_0148_2903	NM_170665	chr12	109261974	109262080
INTRON	INTERNAL	nc	271325_3909_3530	NM_016269	chr4	109264829	109264929
INTRON	INTERNAL	nc	015385_0292_0146	NM_016269	chr4	109269128	109269238
INTRON	INTERNAL	nc	016827_1905_1149	NM_016269	chr4	109269128	109269241
INTRON	INTERNAL	nc	056062_1751_1650	NM_016269	chr4	109269129	109269241
INTRON	INTERNAL	nc	000603_0081_1397	NM_198793	chr3	109271069	109271124
INTRON	INTERNAL	nc	007762_1747_0683	NM_198793	chr3	109271069	109271124
INTRON	INTERNAL	nc	074308_2597_3323	NM_198793	chr3	109271314	109271417
INTRON	INTERNAL	nc	045083_1712_0157	NM_198793	chr3	109271414	109271485
INTRON	INTERNAL	nc	054861_0095_2471	NM_001681	chr12	109272144	109272203
INTRON	INTERNAL	nc	193727_1332_2011	NM_001681	chr12	109272161	109272258
INTRON	INTERNAL	nc	253788_3033_2086	NM_016269	chr4	109276799	109276910
INTRON	INTERNAL	nc	217259_2925_1343	NM_001568	chr8	109283385	109283464
INTRON	INTERNAL	nc	005426_2549_3022	NM_004235	chr9	109288453	109288547
INTRON	INTERNAL	nc	054602_2547_3020	NM_004235	chr9	109288453	109288547
INTRON	INTERNAL	nc	014187_1696_0065	NM_001568	chr8	109293071	109293154
INTRON	INTERNAL	nc	051841_1694_0063	NM_001568	chr8	109293072	109293154
INTRON	INTERNAL	nc	045246_3031_1545	NM_015127	chr1	109293276	109293368
INTRON	INTERNAL	nc	032385_1113_4008	NM_015127	chr1	109294342	109294425
INTRON	INTERNAL	nc	012696_0377_1081	NM_001568	chr8	109298302	109298391
INTRON	INTERNAL	nc	283068_1504_3639	NM_016238	chr12	109299897	109299995
INTRON	INTERNAL	nc	212127_2960_2892	NM_001568	chr8	109304867	109304956
INTRON	INTERNAL	nc	193146_1933_3179	NM_016238	chr12	109309655	109309753
INTRON	INTERNAL	nc	021986_4019_2343	NM_001568	chr8	109311677	109311780
INTRON	INTERNAL	nc	050076_3423_0318	NM_001568	chr8	109312348	109312402
INTRON	INTERNAL	nc	180615_0556_1391	NM_001568	chr8	109313954	109314047
INTRON	INTERNAL	nc	099602_3342_2141	BC031043	chr12	10933412	10933482
INTRON	INTERNAL	nc	086159_2944_0191	NM_032131	chr6	109335493	109335575
INTRON	INTERNAL	nc	038636_0134_2691	NM_032131	chr6	109335497	109335573
INTRON	INTERNAL	nc	120939_3511_0305	NM_032131	chr6	109335740	109335792
INTRON	INTERNAL	nc	081754_1115_2395	NM_015365	chrX	109346634	109346710
INTRON	INTERNAL	nc	049262_1762_1284	NM_015365	chrX	109348449	109348514
INTRON	INTERNAL	nc	217533_0460_1808	NM_014015	chr16	10935643	10935710
INTRON	INTERNAL	nc	229793_0358_1407	NM_005719	chr12	109359395	109359455
INTRON	INTERNAL	nc	155028_2977_0848	NM_015365	chrX	109366071	109366150
INTRON	INTERNAL	nc	046597_1407_3012	NM_015365	chrX	109366137	109366226
INTRON	INTERNAL	nc	133776_1605_2746	NM_032131	chr6	109370601	109370708
INTRON	INTERNAL	nc	177827_1368_2638	BC031043	chr12	10937686	10937762
INTRON	INTERNAL	nc	195769_0932_3379	BC031043	chr12	10938244	10938345
INTRON	INTERNAL	nc	118082_1288_1616	NM_014015	chr16	10938290	10938388
INTRON	INTERNAL	nc	202624_1563_1079	NM_015365	chrX	109389225	109389287
INTRON	INTERNAL	nc	306970_1124_2713	BC031043	chr12	10939469	10939568
INTRON	INTERNAL	nc	212853_1495_3714	NM_015365	chrX	109400431	109400492
INTRON	INTERNAL	nc	299927_1838_2480	NM_015365	chrX	109400644	109400747
INTRON	INTERNAL	nc	256209_0134_2484	NM_015365	chrX	109400677	109400791
INTRON	INTERNAL	nc	305313_2888_1187	NM_057180	chr12	109418708	109418799
INTRON	INTERNAL	nc	019507_2653_0417	NM_057180	chr12	109420505	109420613
INTRON	INTERNAL	nc	137516_3403_1812	NM_057180	chr12	109420790	109420884
INTRON	INTERNAL	nc	170360_1622_1121	NM_057180	chr12	109421008	109421114
INTRON	INTERNAL	nc	115326_0455_3109	NM_057180	chr12	109421350	109421426
INTRON	INTERNAL	nc	068026_1468_2871	NM_057180	chr12	109422027	109422098
INTRON	INTERNAL	nc	149657_2363_2987	NM_014454	chr6	109426875	109426942
INTRON	INTERNAL	nc	236691_0176_3133	NM_014454	chr6	109435779	109435899
INTRON	INTERNAL	nc	013526_0150_3581	NM_014454	chr6	109442766	109442856
INTRON	INTERNAL	nc	225864_0411_0721	NM_014454	chr6	109497863	109497961
INTRON	INTERNAL	nc	281629_0347_3918	NM_020775	chr1	109520521	109520630
INTRON	INTERNAL	nc	254688_1865_3400	AB051513	chr11	109530491	109530615
INTRON	INTERNAL	nc	087229_0843_2731	NM_006513	chr1	109559595	109559671
INTRON	INTERNAL	nc	009454_1757_3007	NM_006513	chr1	109568680	109568728
INTRON	INTERNAL	nc	055461_2866_2862	NM_006513	chr1	109568681	109568727
INTRON	INTERNAL	nc	025400_1338_1710	NM_024549	chr12	109569153	109569228
INTRON	INTERNAL	nc	120350_0988_0830	NM_006513	chr1	109575550	109575640
INTRON	INTERNAL	nc	020619_0606_2780	NM_173830	chr6	109584324	109584441
INTRON	INTERNAL	nc	115692_0432_0832	NM_002906	chr11	109624466	109624570
INTRON	INTERNAL	nc	132085_0796_3061	NM_002906	chr11	109624466	109624570
INTRON	INTERNAL	nc	228963_0251_2862	AY660577	chrX	10964162	10964232
INTRON	INTERNAL	nc	230606_3342_2996	NM_002710	chr12	109644000	109644062
INTRON	INTERNAL	nc	163176_2891_1720	BC031043	chr12	10964418	10964510
INTRON	INTERNAL	nc	249870_2676_0189	BC031043	chr12	10964774	10964897
INTRON	INTERNAL	nc	153394_0679_2657	BC031043	chr12	10964997	10965122
INTRON	INTERNAL	nc	184856_1028_1777	BC031043	chr12	10969507	10969561
INTRON	INTERNAL	nc	169511_2139_1803	NM_002959	chr1	109706475	109706580
INTRON	INTERNAL	nc	310456_3473_1858	NM_002790	chr1	109756440	109756552
INTRON	INTERNAL	nc	278637_0199_0990	NM_002790	chr1	109770024	109770140
INTRON	INTERNAL	nc	216349_1137_0448	NM_021227	chr4	109803654	109803745
INTRON	INTERNAL	nc	016316_0262_1947	NM_021227	chr4	109804458	109804535
INTRON	INTERNAL	nc	057962_3784_3305	NM_014648	chr3	109805762	109805839
INTRON	INTERNAL	nc	228915_2422_3531	NM_001039763	chr5	109808747	109808817
INTRON	INTERNAL	nc	178151_2809_2131	NM_004109	chr11	109831256	109831327
INTRON	INTERNAL	nc	050761_3220_2917	AK123548	chr12	10983495	10983594
INTRON	INTERNAL	nc	050761_3220_2917	AK123548	chr12	10983495	10983594
INTRON	INTERNAL	nc	326115_3220_2914	AK123548	chr12	10983495	10983595
INTRON	INTERNAL	nc	326115_3220_2914	AK123548	chr12	10983495	10983595
INTRON	INTERNAL	nc	146996_1765_2681	AK123548	chr12	10983917	10984003
INTRON	INTERNAL	nc	146996_1765_2681	AK123548	chr12	10983917	10984003
INTRON	INTERNAL	nc	265484_1129_1900	AK123548	chr12	10984192	10984269
INTRON	INTERNAL	nc	265484_1129_1900	AK123548	chr12	10984192	10984269
INTRON	INTERNAL	nc	118013_0078_0386	NM_001039763	chr5	109842593	109842650
INTRON	INTERNAL	nc	030517_0388_0379	NM_014648	chr3	109849705	109849798
INTRON	INTERNAL	nc	040176_1734_2618	NM_014648	chr3	109851962	109852065
INTRON	INTERNAL	nc	317070_1732_2616	NM_014648	chr3	109851963	109852066
INTRON	INTERNAL	nc	009206_1661_0199	NM_014648	chr3	109856339	109856409
INTRON	INTERNAL	nc	290034_1046_3560	NM_014660	chr7	10993103	10993206
INTRON	INTERNAL	nc	166165_1281_1230	AK123548	chr12	10993364	10993450
INTRON	INTERNAL	nc	166165_1281_1230	AK123548	chr12	10993364	10993450
INTRON	INTERNAL	nc	083265_1623_3087	AK123548	chr12	10993696	10993763
INTRON	INTERNAL	nc	083265_1623_3087	AK123548	chr12	10993696	10993763
INTRON	INTERNAL	nc	118938_1085_2119	NM_001846	chr13	109944603	109944659
INTRON	INTERNAL	nc	132979_1603_3074	AK123548	chr12	10994987	10995088
INTRON	INTERNAL	nc	132979_1603_3074	AK123548	chr12	10994987	10995088
INTRON	INTERNAL	nc	006725_1700_1041	AK123548	chr12	10996055	10996112
INTRON	INTERNAL	nc	006725_1700_1041	AK123548	chr12	10996055	10996112
INTRON	INTERNAL	nc	146856_1377_2478	NM_017817	chr13	110001844	110001923
INTRON	INTERNAL	nc	091449_2612_2638	NM_146421	chr1	110034601	110034700
INTRON	INTERNAL	nc	302117_0589_2281	NM_014660	chr7	11007784	11007862
INTRON	INTERNAL	nc	003508_1313_1002	AK123548	chr12	11008695	11008799
INTRON	INTERNAL	nc	003508_1313_1002	AK123548	chr12	11008695	11008799
INTRON	INTERNAL	nc	225995_1788_0844	NM_015226	chr16	11009241	11009353
INTRON	INTERNAL	nc	235873_3636_3982	NM_145025	chr6	110099155	110099206
INTRON	INTERNAL	nc	017943_1990_1360	NM_138773	chr5	110112364	110112459
INTRON	INTERNAL	nc	137637_3295_2681	NM_138773	chr5	110112587	110112681
INTRON	INTERNAL	nc	008467_3064_2794	NM_006610	chr1	11012552	11012656
INTRON	INTERNAL	nc	014512_3924_1249	NM_032549	chr7	110152867	110152950
INTRON	INTERNAL	nc	021251_0624_1541	AK123548	chr12	11015439	11015537
INTRON	INTERNAL	nc	021251_0624_1541	AK123548	chr12	11015439	11015537
INTRON	INTERNAL	nc	027288_1647_2212	NM_032549	chr7	110195325	110195419
INTRON	INTERNAL	nc	159277_3650_1714	NM_032549	chr7	110200697	110200787
INTRON	INTERNAL	nc	070370_0595_1630	NM_000272	chr2	110240989	110241043
INTRON	INTERNAL	nc	064275_1901_1474	NM_032549	chr7	110241472	110241588
INTRON	INTERNAL	nc	063278_2787_1363	NM_002578	chrX	110253309	110253407
INTRON	INTERNAL	nc	300005_3084_0169	NM_002578	chrX	110254525	110254627
INTRON	INTERNAL	nc	081323_0125_0964	NM_002578	chrX	110257891	110257976
INTRON	INTERNAL	nc	022620_1911_2652	AK057970	chr13	110260536	110260635
INTRON	INTERNAL	nc	142010_0473_0886	NM_032549	chr7	110269622	110269711
INTRON	INTERNAL	nc	308136_0475_0884	NM_032549	chr7	110269623	110269711
INTRON	INTERNAL	nc	285170_1889_0373	NM_032549	chr7	110299152	110299227
INTRON	INTERNAL	nc	198570_3220_3219	NM_032549	chr7	110310135	110310238
INTRON	INTERNAL	nc	010050_1628_3153	NM_032549	chr7	110310485	110310565
INTRON	INTERNAL	nc	007040_0224_2038	NM_032549	chr7	110310486	110310565
INTRON	INTERNAL	nc	042592_0226_2036	NM_032549	chr7	110310486	110310565
INTRON	INTERNAL	nc	012644_3150_3958	NM_032549	chr7	110310487	110310565
INTRON	INTERNAL	nc	258725_0679_0780	NM_032549	chr7	110310552	110310653
INTRON	INTERNAL	nc	073034_1547_1072	NM_032549	chr7	110310665	110310780
INTRON	INTERNAL	nc	284074_1268_1875	NM_032549	chr7	110311147	110311247
INTRON	INTERNAL	nc	277531_3241_3438	NM_032549	chr7	110318940	110319031
INTRON	INTERNAL	nc	314828_3247_3495	NM_032549	chr7	110327236	110327337
INTRON	INTERNAL	nc	037200_0098_2462	NM_032549	chr7	110327271	110327354
INTRON	INTERNAL	nc	007034_3372_2023	NM_017664	chr13	110330704	110330804
INTRON	INTERNAL	nc	223630_2200_3967	NM_032869	chr8	110333428	110333492
INTRON	INTERNAL	nc	026757_1759_1802	NM_032869	chr8	110336741	110336824
INTRON	INTERNAL	nc	183937_1356_3859	NM_006621	chr1	110341565	110341666
INTRON	INTERNAL	nc	189428_3254_0048	NM_017664	chr13	110343045	110343089
INTRON	INTERNAL	nc	126444_0595_0820	NM_017664	chr13	110343045	110343102
INTRON	INTERNAL	nc	116290_2651_3793	NM_017664	chr13	110343049	110343129
INTRON	INTERNAL	nc	058326_1584_1920	NM_017664	chr13	110343283	110343347
INTRON	INTERNAL	nc	160134_0380_1638	NM_017664	chr13	110343634	110343699
INTRON	INTERNAL	nc	021961_0358_2764	NM_017664	chr13	110343824	110343900
INTRON	INTERNAL	nc	145207_0272_2633	NM_017664	chr13	110344222	110344299
INTRON	INTERNAL	nc	006543_1694_2397	NM_017664	chr13	110344249	110344378
INTRON	INTERNAL	nc	114973_0716_1473	NM_017664	chr13	110346085	110346159
INTRON	INTERNAL	nc	235079_2389_3734	NM_017664	chr13	110346271	110346382
INTRON	INTERNAL	nc	051365_0789_1875	NM_017664	chr13	110346521	110346620
INTRON	INTERNAL	nc	006878_0787_1873	NM_017664	chr13	110346521	110346622
INTRON	INTERNAL	nc	111320_2721_1658	NM_017664	chr13	110346764	110346816
INTRON	INTERNAL	nc	258770_3048_2507	NM_017664	chr13	110348464	110348539
INTRON	INTERNAL	nc	130423_1789_1746	NM_006621	chr1	110348507	110348608
INTRON	INTERNAL	nc	217244_2482_1723	NM_006621	chr1	110349492	110349584
INTRON	INTERNAL	nc	163026_1268_1321	NM_006621	chr1	110349509	110349552
INTRON	INTERNAL	nc	239044_0866_2733	NM_017664	chr13	110349816	110349940
INTRON	INTERNAL	nc	190948_0675_1386	NM_017664	chr13	110350568	110350676
INTRON	INTERNAL	nc	248481_1913_3573	NM_017664	chr13	110350902	110351006
INTRON	INTERNAL	nc	127739_0910_2108	NM_017664	chr13	110350954	110351041
INTRON	INTERNAL	nc	005902_1139_1634	NM_017664	chr13	110351342	110351431
INTRON	INTERNAL	nc	089438_1455_2351	NM_017664	chr13	110351799	110351912
INTRON	INTERNAL	nc	018950_3190_1510	NM_017664	chr13	110351816	110351932
INTRON	INTERNAL	nc	121521_0677_1880	NM_017664	chr13	110353980	110354064
INTRON	INTERNAL	nc	057052_1765_0364	NM_032549	chr7	110358542	110358609
INTRON	INTERNAL	nc	138080_3207_1568	NM_014660	chr7	11036063	11036158
INTRON	INTERNAL	nc	103529_3648_0472	NM_032549	chr7	110383559	110383630
INTRON	INTERNAL	nc	161881_1525_0238	NM_198721	chr4	110383922	110383975
INTRON	INTERNAL	nc	010181_3216_0306	NM_002973	chr12	110388984	110389075
INTRON	INTERNAL	nc	277330_0317_3841	NM_002973	chr12	110389953	110390017
INTRON	INTERNAL	nc	007583_2537_1344	NM_002973	chr12	110390088	110390183
INTRON	INTERNAL	nc	135425_2546_2653	NM_032549	chr7	110390365	110390440
INTRON	INTERNAL	nc	137941_1438_2110	NM_033088	chr1	110394574	110394636
INTRON	INTERNAL	nc	006891_3835_0665	NM_002973	chr12	110405866	110405974
INTRON	INTERNAL	nc	080427_3882_1262	NM_020189	chr8	110421356	110421438
INTRON	INTERNAL	nc	157879_1978_3103	NM_020189	chr8	110421526	110421614
INTRON	INTERNAL	nc	182819_2909_1694	AK123548	chr12	11046487	11046563
INTRON	INTERNAL	nc	182819_2909_1694	AK123548	chr12	11046487	11046563
INTRON	INTERNAL	nc	094946_1901_2449	NM_014660	chr7	11048996	11049101
INTRON	INTERNAL	nc	109214_0439_1157	NM_014660	chr7	11049830	11049934
INTRON	INTERNAL	nc	287951_1166_0929	NM_014660	chr7	11049973	11050077
INTRON	INTERNAL	nc	005769_3830_1063	NM_032549	chr7	110518383	110518459
INTRON	INTERNAL	nc	193446_1719_2707	NM_032549	chr7	110523651	110523771
INTRON	INTERNAL	nc	260900_2842_3544	NM_032549	chr7	110550198	110550300
INTRON	INTERNAL	nc	101945_0484_3088	NM_032549	chr7	110551544	110551620
INTRON	INTERNAL	nc	185900_2304_2497	NM_032549	chr7	110554146	110554206
INTRON	INTERNAL	nc	052615_0594_2036	AK123548	chr12	11056131	11056221
INTRON	INTERNAL	nc	052615_0594_2036	AK123548	chr12	11056131	11056221
INTRON	INTERNAL	nc	015444_2851_1011	AK021975	chr12	110564755	110564867
INTRON	INTERNAL	nc	269206_0217_2345	AK021975	chr12	110564843	110564953
INTRON	INTERNAL	nc	012828_3030_0153	AK021975	chr12	110564868	110564937
INTRON	INTERNAL	nc	082025_0465_0889	AK021975	chr12	110565387	110565452
INTRON	INTERNAL	nc	000808_2917_0711	AK021975	chr12	110565403	110565457
INTRON	INTERNAL	nc	011498_2398_0675	NM_032549	chr7	110565683	110565794
INTRON	INTERNAL	nc	104027_3519_3323	NM_032549	chr7	110583364	110583475
INTRON	INTERNAL	nc	017222_1763_1371	NM_032549	chr7	110584211	110584276
INTRON	INTERNAL	nc	185410_1175_1950	NM_032549	chr7	110587322	110587368
INTRON	INTERNAL	nc	087262_0164_0435	NM_014660	chr7	11058890	11058964
INTRON	INTERNAL	nc	210884_3751_2129	NM_006768	chr12	110591757	110591843
INTRON	INTERNAL	nc	215095_3619_3787	NM_032549	chr7	110593148	110593236
INTRON	INTERNAL	nc	105832_3072_1317	NM_001744	chr5	110603495	110603584
INTRON	INTERNAL	nc	005979_1595_0673	NM_001744	chr5	110605287	110605352
INTRON	INTERNAL	nc	007626_1537_0789	NM_145735	chr13	110607465	110607543
INTRON	INTERNAL	nc	274636_0711_1995	NM_006323	chr4	110619627	110619731
INTRON	INTERNAL	nc	033390_0723_1306	NM_198120	chr8	110621570	110621644
INTRON	INTERNAL	nc	239538_1802_3799	NM_198120	chr8	110621595	110621654
INTRON	INTERNAL	nc	173500_2303_0384	NM_198120	chr8	110621733	110621826
INTRON	INTERNAL	nc	253327_1239_2119	NM_198120	chr8	110621756	110621853
INTRON	INTERNAL	nc	213706_1504_2223	NM_006323	chr4	110624603	110624649
INTRON	INTERNAL	nc	284828_0648_2941	NM_032549	chr7	110631157	110631272
INTRON	INTERNAL	nc	329133_3829_3884	NM_032549	chr7	110631168	110631280
INTRON	INTERNAL	nc	215637_2919_3229	NM_032549	chr7	110632070	110632152
INTRON	INTERNAL	nc	021477_1688_1272	NM_006323	chr4	110632350	110632456
INTRON	INTERNAL	nc	090505_4014_1910	NM_198120	chr8	110632517	110632603
INTRON	INTERNAL	nc	018025_1396_2181	NM_014660	chr7	11063330	11063412
INTRON	INTERNAL	nc	058847_3233_3240	NM_032549	chr7	110637069	110637130
INTRON	INTERNAL	nc	212765_1772_3825	NM_032549	chr7	110637607	110637720
INTRON	INTERNAL	nc	227166_1632_2676	NM_032549	chr7	110637607	110637724
INTRON	INTERNAL	nc	056453_2954_1963	NM_006323	chr4	110639748	110639870
INTRON	INTERNAL	nc	049654_3691_3410	NM_198120	chr8	110644658	110644702
INTRON	INTERNAL	nc	032006_0732_2221	NM_006323	chr4	110650874	110650942
INTRON	INTERNAL	nc	262240_1855_3336	AK123548	chr12	11065452	11065533
INTRON	INTERNAL	nc	262240_1855_3336	AK123548	chr12	11065452	11065533
INTRON	INTERNAL	nc	269543_1032_1731	NM_017786	chr8	110672665	110672735
INTRON	INTERNAL	nc	240918_0725_2600	NM_014660	chr7	11067765	11067878
INTRON	INTERNAL	nc	026993_1360_0550	NM_017786	chr8	110679365	110679470
INTRON	INTERNAL	nc	103597_1242_1060	NM_014660	chr7	11068378	11068476
INTRON	INTERNAL	nc	218213_0439_1343	NM_017786	chr8	110684319	110684415
INTRON	INTERNAL	nc	248147_3872_3081	NM_017786	chr8	110685038	110685124
INTRON	INTERNAL	nc	297326_1984_2120	NM_017786	chr8	110695015	110695129
INTRON	INTERNAL	nc	046544_0258_2561	NM_032549	chr7	110695625	110695700
INTRON	INTERNAL	nc	124012_0546_0127	NM_032549	chr7	110696362	110696440
INTRON	INTERNAL	nc	233977_3036_3534	NM_145735	chr13	110696543	110696651
INTRON	INTERNAL	nc	018131_0749_0563	NM_017786	chr8	110699268	110699365
INTRON	INTERNAL	nc	281245_2952_3087	NM_003640	chr9	110707186	110707280
INTRON	INTERNAL	nc	088082_1452_1173	NM_017786	chr8	110716279	110716333
INTRON	INTERNAL	nc	081895_0929_2428	NM_004696	chr1	110716936	110717044
INTRON	INTERNAL	nc	163486_0640_1734	NM_004696	chr1	110716936	110717050
INTRON	INTERNAL	nc	024875_0844_2789	NM_017786	chr8	110722758	110722863
INTRON	INTERNAL	nc	227310_1491_3287	NM_017786	chr8	110723055	110723134
INTRON	INTERNAL	nc	232468_1326_0304	NM_003640	chr9	110727265	110727372
INTRON	INTERNAL	nc	185148_0388_2137	NM_145735	chr13	110731203	110731304
INTRON	INTERNAL	nc	221108_0407_0752	NM_145735	chr13	110732744	110732862
INTRON	INTERNAL	nc	030921_1560_1321	NM_032549	chr7	110737797	110737916
INTRON	INTERNAL	nc	307200_3600_2609	NM_014660	chr7	11073801	11073879
INTRON	INTERNAL	nc	108634_0487_2086	NM_032549	chr7	110747029	110747094
INTRON	INTERNAL	nc	164331_1068_2854	NM_032549	chr7	110747071	110747158
INTRON	INTERNAL	nc	188388_3328_3610	NM_032549	chr7	110747489	110747580
INTRON	INTERNAL	nc	167626_1182_4058	NM_032549	chr7	110765967	110766041
INTRON	INTERNAL	nc	056615_2358_1367	NM_017918	chr4	110766784	110766909
INTRON	INTERNAL	nc	123148_1692_1270	NM_017918	chr4	110773623	110773707
INTRON	INTERNAL	nc	055140_3879_2583	NM_032549	chr7	110779926	110780021
INTRON	INTERNAL	nc	019130_1316_3496	NM_032549	chr7	110780385	110780476
INTRON	INTERNAL	nc	005285_3234_2721	NM_032549	chr7	110780539	110780650
INTRON	INTERNAL	nc	112197_1119_3522	AK127146	chr6	110781492	110781558
INTRON	INTERNAL	nc	112197_1119_3522	AK127146	chr6	110781492	110781558
INTRON	INTERNAL	nc	004564_1186_1895	NM_001744	chr5	110789461	110789522
INTRON	INTERNAL	nc	139046_0342_0093	NM_032549	chr7	110791028	110791141
INTRON	INTERNAL	nc	163531_0568_2469	NM_032549	chr7	110810478	110810592
INTRON	INTERNAL	nc	072612_0247_0362	NM_032549	chr7	110811085	110811156
INTRON	INTERNAL	nc	247778_2423_3359	NM_139078	chr12	110812019	110812121
INTRON	INTERNAL	nc	262682_2795_3072	NM_014660	chr7	11082306	11082405
INTRON	INTERNAL	nc	277460_0972_2976	AL833501	chr12	110825522	110825586
INTRON	INTERNAL	nc	117798_1694_2803	NM_032012	chr9	110826725	110826834
INTRON	INTERNAL	nc	004224_3657_1557	AL833501	chr12	110835155	110835218
INTRON	INTERNAL	nc	079754_3136_2804	AL833501	chr12	110850384	110850464
INTRON	INTERNAL	nc	253122_3876_0647	NM_030821	chr4	110869400	110869480
INTRON	INTERNAL	nc	293410_3791_3544	NM_032549	chr7	110870607	110870719
INTRON	INTERNAL	nc	049018_2558_3668	NM_001039210	chrX	110872406	110872497
INTRON	INTERNAL	nc	038561_3312_2042	NM_001039210	chrX	110873470	110873571
INTRON	INTERNAL	nc	015763_0694_2981	NM_032012	chr9	110881296	110881368
INTRON	INTERNAL	nc	063941_0696_2983	NM_032012	chr9	110881297	110881368
INTRON	INTERNAL	nc	120433_0410_0879	NM_032012	chr9	110890079	110890155
INTRON	INTERNAL	nc	241190_0515_3936	NM_032549	chr7	110919426	110919530
INTRON	INTERNAL	nc	184453_3088_2322	NM_006817	chr12	110941333	110941396
INTRON	INTERNAL	nc	047229_3073_1098	NM_006817	chr12	110941347	110941451
INTRON	INTERNAL	nc	068766_1580_0221	NM_014660	chr7	11094488	11094547
INTRON	INTERNAL	nc	035770_1550_1273	NM_032549	chr7	110959679	110959730
INTRON	INTERNAL	nc	197948_3987_2440	NM_017770	chr6	11096016	11096106
INTRON	INTERNAL	nc	257394_2402_2741	NM_024953	chr12	110961741	110961845
INTRON	INTERNAL	nc	264969_0562_3600	NM_024953	chr12	110961862	110961965
INTRON	INTERNAL	nc	059975_1310_0728	NM_024953	chr12	110962069	110962119
INTRON	INTERNAL	nc	137711_1376_1203	NM_024953	chr12	110962505	110962626
INTRON	INTERNAL	nc	235588_0932_2637	NM_024953	chr12	110962523	110962629
INTRON	INTERNAL	nc	264163_0587_3177	NM_032549	chr7	110968276	110968377
INTRON	INTERNAL	nc	196629_2196_2470	NM_024953	chr12	110971734	110971786
INTRON	INTERNAL	nc	210323_2392_1556	NM_024953	chr12	111000252	111000327
INTRON	INTERNAL	nc	014523_3327_0435	NM_015191	chr11	111001091	111001165
INTRON	INTERNAL	nc	093746_1338_0719	NM_014660	chr7	11101518	11101611
INTRON	INTERNAL	nc	281929_0512_2906	NM_014660	chr7	11102037	11102115
INTRON	INTERNAL	nc	030674_1952_2737	AK123548	chr12	11102245	11102341
INTRON	INTERNAL	nc	030674_1952_2737	AK123548	chr12	11102245	11102341
INTRON	INTERNAL	nc	283453_0651_3933	NM_015191	chr11	111023250	111023357
INTRON	INTERNAL	nc	139810_1884_2737	AK123548	chr12	11103435	11103487
INTRON	INTERNAL	nc	139810_1884_2737	AK123548	chr12	11103435	11103487
INTRON	INTERNAL	nc	191129_0188_1930	NM_006561	chr10	11103689	11103791
INTRON	INTERNAL	nc	060961_1159_1555	NM_019114	chr9	111043136	111043252
INTRON	INTERNAL	nc	009923_3843_1066	BX649051	chr5	111092286	111092382
INTRON	INTERNAL	nc	206249_3846_2753	NM_004772	chr5	111097112	111097188
INTRON	INTERNAL	nc	201236_0249_0732	NM_004772	chr5	111110334	111110413
INTRON	INTERNAL	nc	201173_1110_2608	NM_181699	chr11	111114085	111114180
INTRON	INTERNAL	nc	112710_3334_3622	NM_004336	chr2	111129386	111129456
INTRON	INTERNAL	nc	243508_0329_0414	AK127230	chr11	11113189	11113299
INTRON	INTERNAL	nc	164362_3495_3328	NM_004336	chr2	111138644	111138702
INTRON	INTERNAL	nc	278660_1359_3831	NM_004336	chr2	111138666	111138781
INTRON	INTERNAL	nc	027646_0087_1959	NM_015076	chr6	111164517	111164626
INTRON	INTERNAL	nc	262696_0963_3416	NM_015076	chr6	111175755	111175826
INTRON	INTERNAL	nc	190762_0674_1541	NM_173813	chr12	111182956	111183049
INTRON	INTERNAL	nc	046910_1912_0466	NM_014705	chr7	111186232	111186325
INTRON	INTERNAL	nc	170459_0391_2833	NM_014705	chr7	111235099	111235193
INTRON	INTERNAL	nc	029937_0339_3045	NM_001040033	chr1	111238859	111238914
INTRON	INTERNAL	nc	189759_2703_2451	NM_014705	chr7	111258322	111258371
INTRON	INTERNAL	nc	241761_0310_3353	NM_014705	chr7	111261633	111261701
INTRON	INTERNAL	nc	195728_0317_3104	NM_004958	chr1	11126650	11126754
INTRON	INTERNAL	nc	003641_2345_1223	AK123548	chr12	11128332	11128423
INTRON	INTERNAL	nc	003641_2345_1223	AK123548	chr12	11128332	11128423
INTRON	INTERNAL	nc	039927_0316_3567	NM_001885	chr11	111285071	111285147
INTRON	INTERNAL	nc	039799_1598_0047	NM_001885	chr11	111285072	111285147
INTRON	INTERNAL	nc	019901_3410_3952	NM_001885	chr11	111286605	111286670
INTRON	INTERNAL	nc	064865_1073_1300	NM_014705	chr7	111304660	111304740
INTRON	INTERNAL	nc	281725_2245_2283	NM_014705	chr7	111304725	111304833
INTRON	INTERNAL	nc	176775_1750_0062	NM_001024662	chr12	111328328	111328395
INTRON	INTERNAL	nc	012604_0751_1417	NM_001007157	chr7	11132848	11132927
INTRON	INTERNAL	nc	012884_1039_3200	NM_001007157	chr7	11132849	11132926
INTRON	INTERNAL	nc	038862_2611_1871	NM_001024662	chr12	111328671	111328762
INTRON	INTERNAL	nc	268237_0907_2161	NM_001037954	chr11	111351353	111351455
INTRON	INTERNAL	nc	262575_1427_0864	NM_014705	chr7	111354247	111354291
INTRON	INTERNAL	nc	014760_1542_3717	NM_017770	chr6	11135536	11135599
INTRON	INTERNAL	nc	108392_0780_3457	NM_014705	chr7	111388365	111388460
INTRON	INTERNAL	nc	033641_2293_2279	NM_002834	chr12	111393438	111393558
INTRON	INTERNAL	nc	000687_1518_2897	NM_002834	chr12	111397212	111397280
INTRON	INTERNAL	nc	238197_0672_0171	AK123548	chr12	11141991	11142045
INTRON	INTERNAL	nc	238197_0672_0171	AK123548	chr12	11141991	11142045
INTRON	INTERNAL	nc	025978_2306_0970	AK123548	chr12	11142413	11142480
INTRON	INTERNAL	nc	025978_2306_0970	AK123548	chr12	11142413	11142480
INTRON	INTERNAL	nc	279722_0608_3031	AK123548	chr12	11142477	11142587
INTRON	INTERNAL	nc	279722_0608_3031	AK123548	chr12	11142477	11142587
INTRON	INTERNAL	nc	044363_2445_1821	NM_001007157	chr7	11143112	11143219
INTRON	INTERNAL	nc	247940_3742_1263	NM_012459	chr11	111461965	111462065
INTRON	INTERNAL	nc	224599_0866_0904	NM_012459	chr11	111461979	111462064
INTRON	INTERNAL	nc	124038_2631_3777	NM_012459	chr11	111462058	111462159
INTRON	INTERNAL	nc	022842_2678_3702	NM_178454	chr1	111462725	111462831
INTRON	INTERNAL	nc	294177_2270_2956	NM_178454	chr1	111463212	111463324
INTRON	INTERNAL	nc	234851_2434_1172	AK123548	chr12	11147700	11147796
INTRON	INTERNAL	nc	234851_2434_1172	AK123548	chr12	11147700	11147796
INTRON	INTERNAL	nc	097760_1972_1671	NM_178454	chr1	111479500	111479613
INTRON	INTERNAL	nc	199992_3523_2374	NM_014705	chr7	111485432	111485546
INTRON	INTERNAL	nc	138596_0858_3903	NM_014705	chr7	111485585	111485683
INTRON	INTERNAL	nc	233661_2803_0695	NM_014705	chr7	111486853	111486955
INTRON	INTERNAL	nc	241485_0358_0552	NM_006090	chr1	111487031	111487127
INTRON	INTERNAL	nc	235156_1190_1356	NM_006090	chr1	111492355	111492466
INTRON	INTERNAL	nc	001364_0253_0319	NM_006090	chr1	111504314	111504397
INTRON	INTERNAL	nc	240950_3615_2898	NM_006090	chr1	111507224	111507283
INTRON	INTERNAL	nc	239131_0061_2422	NM_006090	chr1	111510963	111511031
INTRON	INTERNAL	nc	116725_0491_3233	NM_006090	chr1	111511571	111511683
INTRON	INTERNAL	nc	243144_3566_0963	NM_014705	chr7	111517776	111517845
INTRON	INTERNAL	nc	214351_0298_1610	NM_006090	chr1	111518586	111518688
INTRON	INTERNAL	nc	123174_2445_2627	NM_006090	chr1	111519589	111519696
INTRON	INTERNAL	nc	233160_0134_3537	NM_053000	chr5	111525508	111525614
INTRON	INTERNAL	nc	173222_2989_1269	NM_001562	chr11	111528082	111528176
INTRON	INTERNAL	nc	112414_0958_0196	NM_022140	chr5	111530232	111530335
INTRON	INTERNAL	nc	182178_0106_3622	NM_022140	chr5	111547140	111547217
INTRON	INTERNAL	nc	208967_2267_2280	NM_014705	chr7	111561605	111561711
INTRON	INTERNAL	nc	070628_1289_2105	NM_014705	chr7	111571607	111571661
INTRON	INTERNAL	nc	079591_3731_0114	NM_014705	chr7	111571685	111571770
INTRON	INTERNAL	nc	256823_0761_2174	NM_014705	chr7	111575119	111575177
INTRON	INTERNAL	nc	109185_0159_3089	NM_014705	chr7	111575322	111575405
INTRON	INTERNAL	nc	229940_3002_1561	NM_014705	chr7	111575567	111575656
INTRON	INTERNAL	nc	030118_1103_2591	NM_014705	chr7	111576055	111576137
INTRON	INTERNAL	nc	021665_0438_1651	NM_022140	chr5	111588253	111588355
INTRON	INTERNAL	nc	019651_0213_2278	NM_014705	chr7	111598746	111598821
INTRON	INTERNAL	nc	180044_0766_0775	NM_014705	chr7	111611904	111612006
INTRON	INTERNAL	nc	256320_3868_2066	NM_014705	chr7	111611946	111612013
INTRON	INTERNAL	nc	047571_0883_2796	NM_014705	chr7	111612518	111612615
INTRON	INTERNAL	nc	121507_0448_2081	NM_014705	chr7	111617349	111617452
INTRON	INTERNAL	nc	175953_0485_2379	NM_207003	chr2	111624646	111624746
INTRON	INTERNAL	nc	210893_1799_2282	NM_207003	chr2	111627461	111627533
INTRON	INTERNAL	nc	028907_1155_1749	NM_014705	chr7	111627730	111627851
INTRON	INTERNAL	nc	315007_2847_1758	NM_014705	chr7	111627935	111628011
INTRON	INTERNAL	nc	090458_1071_2106	NM_207386	chr17	11166122	11166228
INTRON	INTERNAL	nc	289216_1949_0274	NM_021994	chr7	111669591	111669702
INTRON	INTERNAL	nc	260044_1088_0564	NM_021994	chr7	111687739	111687788
INTRON	INTERNAL	nc	212072_1544_1627	NM_021994	chr7	111689429	111689525
INTRON	INTERNAL	nc	017915_0131_2112	NM_021994	chr7	111689490	111689530
INTRON	INTERNAL	nc	064024_1374_1988	BX647931	chr2	111693548	111693654
INTRON	INTERNAL	nc	276583_1269_1467	BX647931	chr2	111696082	111696179
INTRON	INTERNAL	nc	196079_3282_1736	AK123548	chr12	11170525	11170607
INTRON	INTERNAL	nc	196079_3282_1736	AK123548	chr12	11170525	11170607
INTRON	INTERNAL	nc	232638_1834_2249	NM_022140	chr5	111717508	111717607
INTRON	INTERNAL	nc	210590_3535_1140	NM_021994	chr7	111744701	111744793
INTRON	INTERNAL	nc	039078_0296_0355	NM_002912	chr6	111750326	111750401
INTRON	INTERNAL	nc	303220_1343_3987	NM_002912	chr6	111756355	111756420
INTRON	INTERNAL	nc	150035_1873_1359	NM_002912	chr6	111767392	111767486
INTRON	INTERNAL	nc	022238_2581_1510	NM_019903	chr10	111775496	111775604
INTRON	INTERNAL	nc	117236_0521_0891	NM_002912	chr6	111778028	111778102
INTRON	INTERNAL	nc	288202_2805_3413	NM_002912	chr6	111779434	111779547
INTRON	INTERNAL	nc	029722_0991_3233	NM_174896	chr1	111818972	111819083
INTRON	INTERNAL	nc	163054_1751_2215	NM_002912	chr6	111823249	111823376
INTRON	INTERNAL	nc	148106_3958_3746	NM_002912	chr6	111826228	111826313
INTRON	INTERNAL	nc	036940_1485_2641	NM_016816	chr12	111839037	111839143
INTRON	INTERNAL	nc	089135_1670_0115	NM_016816	chr12	111839344	111839414
INTRON	INTERNAL	nc	102687_1614_2803	NM_016816	chr12	111841178	111841255
INTRON	INTERNAL	nc	284221_1950_3106	NM_020683	chr1	111843966	111844070
INTRON	INTERNAL	nc	192280_0349_2887	NM_020683	chr1	111844314	111844424
INTRON	INTERNAL	nc	261450_3341_0644	NM_020683	chr1	111844325	111844438
INTRON	INTERNAL	nc	065883_2807_2612	NM_001550	chr7	111885102	111885223
INTRON	INTERNAL	nc	199495_2806_2484	NM_002912	chr6	111909088	111909178
INTRON	INTERNAL	nc	040660_0349_2453	NM_002912	chr6	111909119	111909210
INTRON	INTERNAL	nc	173432_1620_1870	NM_016817	chr12	111910112	111910174
INTRON	INTERNAL	nc	003985_0321_1682	NM_002884	chr1	111971772	111971885
INTRON	INTERNAL	nc	237995_3311_2192	NM_002884	chr1	111990467	111990562
INTRON	INTERNAL	nc	173435_0748_2367	NM_002884	chr1	111990487	111990565
INTRON	INTERNAL	nc	300618_0707_3322	NM_130439	chr10	111998124	111998224
INTRON	INTERNAL	nc	204739_0458_2581	NM_002884	chr1	112052959	112053075
INTRON	INTERNAL	nc	100115_0899_0604	NM_198926	chr1	112080617	112080689
INTRON	INTERNAL	nc	103373_0867_0331	NM_153048	chr6	112096746	112096835
INTRON	INTERNAL	nc	280700_1173_1036	NM_153048	chr6	112101937	112102002
INTRON	INTERNAL	nc	164487_0967_1686	NM_007204	chr1	112106094	112106193
INTRON	INTERNAL	nc	018289_2461_1403	AF070632	chr1	112116575	112116653
INTRON	INTERNAL	nc	187047_1099_0425	AK123548	chr12	11213055	11213150
INTRON	INTERNAL	nc	187047_1099_0425	AK123548	chr12	11213055	11213150
INTRON	INTERNAL	nc	081873_0776_1698	NM_000038	chr5	112141225	112141283
INTRON	INTERNAL	nc	301388_1392_2061	NM_153048	chr6	112163106	112163201
INTRON	INTERNAL	nc	030876_0057_2336	NM_172198	chr1	112166987	112167049
INTRON	INTERNAL	nc	155186_0238_3901	NM_153048	chr6	112179192	112179285
INTRON	INTERNAL	nc	139544_0600_3150	NM_153048	chr6	112183395	112183505
INTRON	INTERNAL	nc	055715_1672_2119	NM_002037	chr6	112207142	112207220
INTRON	INTERNAL	nc	114289_1178_3756	NM_002037	chr6	112207286	112207353
INTRON	INTERNAL	nc	262291_2903_4057	NM_022484	chr7	112215429	112215513
INTRON	INTERNAL	nc	268997_3426_1420	K03207	chr12	11222667	11222735
INTRON	INTERNAL	nc	144483_1246_0536	NM_003135	chr5	112230434	112230544
INTRON	INTERNAL	nc	123037_2886_0815	CR592658	chr5	112231614	112231673
INTRON	INTERNAL	nc	229966_3133_1636	CR592658	chr5	112231652	112231694
INTRON	INTERNAL	nc	191283_0497_0339	CR592658	chr5	112231885	112231989
INTRON	INTERNAL	nc	098812_2599_0997	NM_002037	chr6	112240947	112241024
INTRON	INTERNAL	nc	298195_1933_2963	NM_153366	chr9	112241013	112241128
INTRON	INTERNAL	nc	209764_3656_3773	NM_002037	chr6	112241267	112241346
INTRON	INTERNAL	nc	167413_0940_1862	NM_002037	chr6	112243940	112244034
INTRON	INTERNAL	nc	049699_2112_2314	NM_002037	chr6	112244327	112244451
INTRON	INTERNAL	nc	274658_1850_1926	NM_005669	chr5	112251191	112251309
INTRON	INTERNAL	nc	019146_1775_1483	NM_152556	chr7	112254159	112254243
INTRON	INTERNAL	nc	139607_3197_3229	NM_004419	chr10	112255218	112255333
INTRON	INTERNAL	nc	107995_1494_3710	NM_004419	chr10	112255536	112255647
INTRON	INTERNAL	nc	025927_1381_3320	NM_005669	chr5	112256154	112256260
INTRON	INTERNAL	nc	004421_3807_0533	NM_006561	chr10	11225842	11225902
INTRON	INTERNAL	nc	015656_1783_3448	AK127862	chrX	112260778	112260868
INTRON	INTERNAL	nc	181987_0469_3499	NM_152556	chr7	112262469	112262531
INTRON	INTERNAL	nc	231958_3425_2765	NM_172198	chr1	112271374	112271474
INTRON	INTERNAL	nc	128445_0245_0331	NM_015480	chr3	112281076	112281176
INTRON	INTERNAL	nc	161745_1916_0706	NM_015480	chr3	112281076	112281177
INTRON	INTERNAL	nc	183814_0438_0908	NM_015480	chr3	112282142	112282215
INTRON	INTERNAL	nc	192192_0876_2932	NM_152556	chr7	112289556	112289678
INTRON	INTERNAL	nc	053812_1849_1667	NM_172198	chr1	112313549	112313610
INTRON	INTERNAL	nc	221977_1117_3981	NM_172198	chr1	112313550	112313632
INTRON	INTERNAL	nc	031499_1171_2682	NM_172198	chr1	112313787	112313879
INTRON	INTERNAL	nc	287614_0402_2524	NM_152556	chr7	112315626	112315738
INTRON	INTERNAL	nc	239595_1637_2543	BC034233	chr1	112340267	112340341
INTRON	INTERNAL	nc	023490_1286_3131	NM_152556	chr7	112341975	112342072
INTRON	INTERNAL	nc	247093_1747_2375	NM_152624	chr5	112347716	112347817
INTRON	INTERNAL	nc	286464_1383_2986	NM_152624	chr5	112347832	112347926
INTRON	INTERNAL	nc	206867_0666_2780	AK075105	chr3	112365200	112365284
INTRON	INTERNAL	nc	115914_1380_0570	NM_153366	chr9	112367719	112367797
INTRON	INTERNAL	nc	011792_1886_3793	NM_006343	chr2	112380278	112380344
INTRON	INTERNAL	nc	016545_2833_3068	NM_006343	chr2	112415003	112415068
INTRON	INTERNAL	nc	005221_2560_0262	NM_006343	chr2	112447963	112448039
INTRON	INTERNAL	nc	264661_0708_1207	K03207	chr12	11245641	11245716
INTRON	INTERNAL	nc	130086_1084_1029	K03207	chr12	11247798	11247913
INTRON	INTERNAL	nc	022987_2201_0531	NM_002387	chr5	112538563	112538665
INTRON	INTERNAL	nc	186769_0283_1546	NM_032824	chr2	112552158	112552249
INTRON	INTERNAL	nc	078105_0440_2377	NM_006561	chr10	11256752	11256843
INTRON	INTERNAL	nc	187904_1823_2254	NM_032824	chr2	112576965	112577065
INTRON	INTERNAL	nc	181514_0954_3045	NM_005592	chr9	112578180	112578252
INTRON	INTERNAL	nc	216440_3492_0522	NM_002387	chr5	112582622	112582734
INTRON	INTERNAL	nc	024304_2596_2903	NM_006561	chr10	11258539	11258594
INTRON	INTERNAL	nc	190365_2757_0377	NM_002387	chr5	112591449	112591534
INTRON	INTERNAL	nc	017117_1865_3300	NM_006561	chr10	11259288	11259388
INTRON	INTERNAL	nc	268264_1504_0927	NM_006561	chr10	11259309	11259389
INTRON	INTERNAL	nc	033968_1453_2933	NM_002387	chr5	112594144	112594206
INTRON	INTERNAL	nc	269251_0336_4028	NM_013319	chr1	11261320	11261425
INTRON	INTERNAL	nc	000970_0894_0770	NM_145341	chr10	112625188	112625228
INTRON	INTERNAL	nc	138067_1003_2169	NM_002387	chr5	112625757	112625840
INTRON	INTERNAL	nc	147589_2930_0568	NM_002387	chr5	112626340	112626393
INTRON	INTERNAL	nc	198438_0722_3954	NM_002387	chr5	112626535	112626651
INTRON	INTERNAL	nc	280650_3266_1361	NM_002387	chr5	112626867	112626964
INTRON	INTERNAL	nc	198952_0694_0434	NM_145341	chr10	112628876	112628988
INTRON	INTERNAL	nc	029763_0981_3016	NM_145341	chr10	112629826	112629901
INTRON	INTERNAL	nc	210800_1717_1838	NM_002387	chr5	112640129	112640239
INTRON	INTERNAL	nc	162705_2567_2542	NM_002290	chr6	112645881	112645978
INTRON	INTERNAL	nc	009455_2461_0521	AK025724	chr10	112650489	112650587
INTRON	INTERNAL	nc	239643_0912_2505	AK021501	chr10	112659492	112659595
INTRON	INTERNAL	nc	262226_1780_0062	AK021501	chr10	112661997	112662113
INTRON	INTERNAL	nc	084898_1281_2443	AK021501	chr10	112662093	112662182
INTRON	INTERNAL	nc	005589_1261_1635	AK021501	chr10	112662562	112662680
INTRON	INTERNAL	nc	108545_1740_3760	NM_057159	chr9	112678389	112678487
INTRON	INTERNAL	nc	275337_3265_0473	AK125966	chr5	112689392	112689497
INTRON	INTERNAL	nc	275337_3265_0473	AK125966	chr5	112689392	112689497
INTRON	INTERNAL	nc	071680_0240_0478	AB020669	chr10	112693501	112693594
INTRON	INTERNAL	nc	001481_3882_3763	NM_017868	chr11	112698370	112698472
INTRON	INTERNAL	nc	054678_3880_3766	NM_017868	chr11	112698371	112698472
INTRON	INTERNAL	nc	062789_3879_3763	NM_017868	chr11	112698371	112698472
INTRON	INTERNAL	nc	045387_0838_2316	NM_017868	chr11	112703072	112703151
INTRON	INTERNAL	nc	140653_0575_0497	NM_006561	chr10	11271632	11271718
INTRON	INTERNAL	nc	003719_1300_0851	NM_032494	chr2	112721255	112721348
INTRON	INTERNAL	nc	003619_2357_3242	NM_006561	chr10	11272275	11272385
INTRON	INTERNAL	nc	173110_1429_1275	K03207	chr12	11273391	11273490
INTRON	INTERNAL	nc	038362_1019_1813	NM_017868	chr11	112741138	112741195
INTRON	INTERNAL	nc	038362_1019_1813	NM_017868	chr11	112741138	112741195
INTRON	INTERNAL	nc	157600_1667_3591	NM_007373	chr10	112746838	112746946
INTRON	INTERNAL	nc	004389_0919_0195	NM_057159	chr9	112747343	112747393
INTRON	INTERNAL	nc	008423_3391_0306	NM_198196	chr3	112754319	112754393
INTRON	INTERNAL	nc	010794_2306_3141	NM_198196	chr3	112754319	112754393
INTRON	INTERNAL	nc	012060_0394_3930	NM_018704	chr1	112773571	112773624
INTRON	INTERNAL	nc	281400_1895_2360	NM_014023	chr10	1127750	1127843
INTRON	INTERNAL	nc	156637_3675_3919	AB111887	chr2	112775561	112775628
INTRON	INTERNAL	nc	297805_1692_3777	NM_006561	chr10	11277592	11277702
INTRON	INTERNAL	nc	044126_4040_2119	NM_198196	chr3	112779618	112779667
INTRON	INTERNAL	nc	076456_0478_0690	NM_198196	chr3	112811172	112811288
INTRON	INTERNAL	nc	207666_1325_2452	NM_198196	chr3	112836064	112836161
INTRON	INTERNAL	nc	125469_0448_0613	NM_057159	chr9	112836265	112836364
INTRON	INTERNAL	nc	291439_2200_1109	AK128596	chr5	112843850	112843953
INTRON	INTERNAL	nc	120059_2975_1533	NM_022828	chr5	112889225	112889325
INTRON	INTERNAL	nc	077902_1918_3519	NM_022828	chr5	112889897	112890002
INTRON	INTERNAL	nc	097040_3337_3509	NM_022828	chr5	112902842	112902958
INTRON	INTERNAL	nc	242411_0338_3433	NM_022828	chr5	112902939	112903045
INTRON	INTERNAL	nc	004775_0544_1814	NM_022828	chr5	112902974	112903038
[truncated: 24,754 more rows]

## Sheet: Intra_Unspliced_EXON
Genomic Classification of Sequence Reads - Intragenic Unspliced Exonic
CLASS	LOCATION	TERM DIST	READ ID	TRANSCR.ID	CHR	START	END
EXON	INTERNAL	nc	259328_0718_1431	AK098170	chrX	100740199	100740296
EXON	INTERNAL	nc	283547_2848_2415	NM_177949	chrX	100796928	100797031
EXON	INTERNAL	nc	050254_2769_3838	NM_152564	chr8	100848178	100848250
EXON	INTERNAL	nc	251326_0875_3159	NM_024057	chr12	100992105	100992188
EXON	INTERNAL	nc	123494_0758_0559	NM_024057	chr12	100992909	100992967
EXON	INTERNAL	nc	014947_0367_1984	NM_015958	chr1	101239611	101239716
EXON	INTERNAL	nc	187637_1973_3437	NM_015958	chr1	101251854	101251948
EXON	INTERNAL	nc	094053_0514_2662	NM_006828	chr6	101354028	101354080
EXON	INTERNAL	nc	152283_3276_3735	NM_032359	chr3	101380062	101380136
EXON	INTERNAL	nc	051319_1816_1678	NM_178586	chr14	101463776	101463828
EXON	INTERNAL	nc	152452_0416_0478	NM_001376	chr14	101586525	101586634
EXON	INTERNAL	nc	152452_0416_0478	NM_001376	chr14	101586525	101586634
EXON	INTERNAL	nc	222762_2166_1991	NM_182962	chr11	101713588	101713674
EXON	INTERNAL	nc	272883_0321_1318	NM_001166	chr11	101754516	101754604
EXON	INTERNAL	nc	227062_1737_3621	NM_006070	chr3	101946382	101946465
EXON	INTERNAL	nc	140835_1738_1381	NM_002422	chr11	102214492	102214598
EXON	INTERNAL	nc	178982_1378_3673	NM_153333	chrX	102395481	102395601
EXON	INTERNAL	nc	300264_2467_3646	AB082528	chr11	102580810	102580903
EXON	INTERNAL	nc	285447_3782_1244	NM_012286	chrX	102820083	102820185
EXON	INTERNAL	nc	051134_1458_3558	NM_031419	chr3	103062446	103062555
EXON	INTERNAL	nc	053850_1197_0313	NM_012073	chr5	10314672	10314764
EXON	INTERNAL	nc	265303_0442_0295	BC015133	chr9	103189737	103189843
EXON	INTERNAL	nc	121922_0891_0920	NM_003331	chr19	10322209	10322255
EXON	INTERNAL	nc	280662_3410_2977	NM_022154	chr4	103445169	103445236
EXON	INTERNAL	nc	207276_1106_0087	NM_004894	chr14	103451207	103451279
EXON	INTERNAL	nc	149424_1648_2170	NM_152318	chr12	103906093	103906161
EXON	INTERNAL	nc	177524_0594_0184	NM_148174	chr8	103917700	103917794
EXON	INTERNAL	nc	280535_0181_2218	NM_015275	chr12	104086910	104087034
EXON	INTERNAL	nc	216813_0224_1173	NM_199165	chr14	104284642	104284690
EXON	INTERNAL	nc	278180_0680_1511	NM_207376	chr12	104289374	104289425
EXON	INTERNAL	nc	227230_2153_3682	AF056433	chr5	10490869	10490959
EXON	INTERNAL	nc	211762_1006_2861	AF056433	chr5	10490881	10490959
EXON	INTERNAL	nc	044349_1411_3200	NM_198439	chr11	105434802	105434865
EXON	INTERNAL	nc	275693_2276_0318	NM_014720	chr10	105770236	105770322
EXON	INTERNAL	nc	191778_1711_3199	NM_004075	chr12	105915396	105915447
EXON	INTERNAL	nc	234147_2327_2099	NM_183239	chr10	106024619	106024697
EXON	INTERNAL	nc	011856_1436_1667	NM_001627	chr3	106778355	106778433
EXON	INTERNAL	nc	212477_3644_2861	NM_080546	chr9	107193401	107193501
EXON	INTERNAL	nc	212477_3644_2861	NM_080546	chr9	107193401	107193501
EXON	INTERNAL	nc	282824_1275_0786	NM_000111	chr7	107201734	107201834
EXON	INTERNAL	nc	020717_1289_2619	NM_000019	chr11	107518410	107518487
EXON	INTERNAL	nc	214362_0804_3821	NM_000019	chr11	107522139	107522232
EXON	INTERNAL	nc	020478_1628_3230	NM_001418	chr11	10775177	10775279
EXON	INTERNAL	nc	147216_0543_1430	NM_020381	chr6	107762095	107762179
EXON	INTERNAL	nc	019120_1578_2838	NM_001418	chr11	10778213	10778279
EXON	INTERNAL	nc	030674_0419_3855	NM_017906	chr6	10817853	10817954
EXON	INTERNAL	nc	232027_2249_2927	NM_031954	chr12	108370843	108370908
EXON	INTERNAL	nc	243655_1962_3298	NM_005742	chr2	10849420	10849502
EXON	INTERNAL	nc	190402_1737_2130	NM_152827	chr6	108640053	108640151
EXON	INTERNAL	nc	134496_2808_0983	NM_014819	chr5	108698319	108698399
EXON	INTERNAL	nc	119198_3200_2656	NM_006267	chr2	108765210	108765289
EXON	INTERNAL	nc	146327_1890_2783	AK024103	chr6	109112590	109112663
EXON	INTERNAL	nc	284418_1696_3118	NM_001568	chr8	109298767	109298865
EXON	INTERNAL	nc	263793_3816_1009	NM_014673	chr8	109531244	109531341
EXON	INTERNAL	nc	065552_0426_1253	NM_020775	chr1	109543999	109544061
EXON	INTERNAL	nc	015022_0816_3461	NM_020775	chr1	109544280	109544382
EXON	INTERNAL	nc	207993_2418_3216	NM_020775	chr1	109547278	109547376
EXON	INTERNAL	nc	042458_2471_1019	NM_014673	chr8	109558187	109558278
EXON	INTERNAL	nc	159352_1265_1548	NM_002790	chr1	109746001	109746066
EXON	INTERNAL	nc	248534_1572_1794	NM_002790	chr1	109746001	109746102
EXON	INTERNAL	nc	204654_2461_0395	NM_002790	chr1	109754073	109754158
EXON	INTERNAL	nc	160130_1693_3623	NM_002790	chr1	109756240	109756329
EXON	INTERNAL	nc	038029_3363_0956	NM_006016	chr6	109794416	109794462
EXON	INTERNAL	nc	013005_2584_1296	NM_006016	chr6	109794416	109794464
EXON	INTERNAL	nc	017717_2476_2970	NM_006016	chr6	109794416	109794464
EXON	INTERNAL	nc	019970_0632_2841	NM_006016	chr6	109794416	109794495
EXON	INTERNAL	nc	036613_0729_1551	NM_145234	chrX	109824047	109824106
EXON	INTERNAL	nc	215713_0802_0969	NM_006496	chr1	109926582	109926664
EXON	INTERNAL	nc	015061_1005_0409	NM_001846	chr13	109963261	109963372
EXON	INTERNAL	nc	172523_2163_3548	NM_000849	chr1	110084385	110084461
EXON	INTERNAL	nc	299708_0582_1065	NM_000849	chr1	110084385	110084461
EXON	INTERNAL	nc	228376_1809_3530	NM_006598	chr5	1103500	1103610
EXON	INTERNAL	nc	167492_1837_1906	NM_006621	chr1	110366439	110366519
EXON	INTERNAL	nc	244964_0912_2746	NM_006621	chr1	110367846	110367886
EXON	INTERNAL	nc	238797_0652_2371	NM_198120	chr8	110638364	110638447
EXON	INTERNAL	nc	241375_1646_2064	NM_198120	chr8	110646488	110646565
EXON	INTERNAL	nc	143933_0202_0805	NM_003640	chr9	110693428	110693505
EXON	INTERNAL	nc	214197_0380_1582	NM_000690	chr12	110732096	110732165
EXON	INTERNAL	nc	305378_3898_0676	NM_139078	chr12	110802650	110802714
EXON	INTERNAL	nc	013875_1708_0301	NM_001039210	chrX	110887472	110887551
EXON	INTERNAL	nc	292815_3370_2645	NM_001040033	chr1	111238472	111238526
EXON	INTERNAL	nc	053278_1969_1112	NM_001885	chr11	111284560	111284639
EXON	INTERNAL	nc	120769_0693_1501	NM_020383	chr10	111614514	111614557
EXON	INTERNAL	nc	020846_3291_3206	NM_021994	chr7	111755008	111755104
EXON	INTERNAL	nc	088368_3901_0448	NM_153048	chr6	112122524	112122598
EXON	INTERNAL	nc	275563_0306_3489	NM_003135	chr5	112231408	112231502
EXON	INTERNAL	nc	214876_2301_1106	NM_003135	chr5	112231412	112231502
EXON	INTERNAL	nc	073347_3034_1404	NM_003135	chr5	112231417	112231502
EXON	INTERNAL	nc	057739_0456_0859	NM_005669	chr5	112265976	112266051
EXON	INTERNAL	nc	203477_0659_1933	NM_016262	chr6	112502606	112502699
EXON	INTERNAL	nc	157737_0255_3233	NM_145341	chr10	112637562	112637634
EXON	INTERNAL	nc	311764_0991_1397	AF212044	chrM	11271	11370
EXON	INTERNAL	nc	183609_1017_3784	AB002360	chr13	112800821	112800863
EXON	TSS	nc	218341_1552_1651	NM_175744	chr1	113045272	113045377
EXON	INTERNAL	nc	156664_1236_2161	AB002366	chr9	113168623	113168715
EXON	INTERNAL	nc	289096_3537_1168	NM_020886	chr11	113173808	113173872
EXON	INTERNAL	nc	098706_3120_2820	AB002366	chr9	113177239	113177302
EXON	INTERNAL	nc	293692_0824_3652	AB002366	chr9	113188478	113188553
EXON	INTERNAL	nc	262505_0587_3232	NM_025144	chr4	113582199	113582277
EXON	INTERNAL	nc	244837_1940_2884	NM_003358	chr9	113735173	113735252
EXON	INTERNAL	nc	233992_0654_4042	NM_003358	chr9	113735183	113735252
EXON	INTERNAL	nc	046308_1361_2239	NM_016648	chr4	113777789	113777844
EXON	INTERNAL	nc	069807_1370_3648	NM_016648	chr4	113785379	113785476
EXON	INTERNAL	nc	023728_2652_1917	NM_199512	chr3	113811532	113811618
EXON	INTERNAL	nc	131157_2384_3876	NM_005156	chr9	114029512	114029621
EXON	INTERNAL	nc	133216_1231_0559	NM_003903	chr13	114030508	114030567
EXON	INTERNAL	nc	289005_0920_1200	NM_022494	chr10	114180050	114180087
EXON	INTERNAL	nc	013012_1684_3710	NM_033254	chr3	114486909	114486987
EXON	INTERNAL	nc	175570_1433_2760	NM_021218	chr9	114520088	114520200
EXON	INTERNAL	nc	220307_3151_2611	NM_033020	chr1	114751086	114751158
EXON	INTERNAL	nc	237648_0617_0295	NM_030756	chr10	114900778	114900872
EXON	INTERNAL	nc	197895_3719_2278	NM_001003945	chr9	115188414	115188456
EXON	INTERNAL	nc	252448_3271_1585	NM_016144	chr5	115456189	115456296
EXON	INTERNAL	nc	169022_3412_0291	AK022228	chr3	115536438	115536513
EXON	INTERNAL	nc	124885_0528_1130	NM_182491	chr7	1159070	1159137
EXON	INTERNAL	nc	161468_2900_4036	NM_006136	chr7	116346464	116346548
EXON	INTERNAL	nc	045285_1882_0682	NM_004888	chr9	116389958	116390021
EXON	INTERNAL	nc	045285_1882_0682	NM_004888	chr9	116389958	116390021
EXON	INTERNAL	nc	018880_1004_3932	NM_004888	chr9	116394702	116394753
EXON	INTERNAL	nc	062962_2420_3470	NM_004888	chr9	116400423	116400473
EXON	INTERNAL	nc	302462_0168_2537	NM_021908	chr7	116565755	116565822
EXON	INTERNAL	nc	082051_3357_0585	NM_001001586	chr1	116745274	116745367
EXON	INTERNAL	nc	293199_3221_2556	NM_001001586	chr1	116745274	116745373
EXON	INTERNAL	nc	302753_2927_3897	NM_014668	chr2	11684587	11684681
EXON	INTERNAL	nc	008472_2534_2892	NM_001779	chr1	116858680	116858764
EXON	INTERNAL	nc	222751_3144_3113	NM_033495	chrX	116915805	116915884
EXON	INTERNAL	nc	303935_2143_0232	NM_004462	chr8	11703722	11703809
EXON	INTERNAL	nc	249734_0286_2856	NM_001767	chr1	117104690	117104777
EXON	INTERNAL	nc	045384_1904_0705	NM_003756	chr8	117726462	117726523
EXON	INTERNAL	nc	112262_0157_2849	NM_003756	chr8	117727891	117727964
EXON	INTERNAL	nc	214736_3227_2991	NM_003756	chr8	117737349	117737425
EXON	INTERNAL	nc	021361_3207_2007	NM_003756	chr8	117740233	117740288
EXON	INTERNAL	nc	096941_0913_0772	NM_006476	chr11	117777559	117777642
EXON	INTERNAL	nc	010553_2618_1926	AK001423	chr10	117806434	117806507
EXON	INTERNAL	nc	314426_0357_3819	NM_003756	chr8	117837162	117837243
EXON	INTERNAL	nc	123352_2576_0952	NM_005933	chr11	117856109	117856163
EXON	INTERNAL	nc	098565_2595_1189	NM_194458	chr1	1179157	1179205
EXON	INTERNAL	nc	157117_0824_0555	BC031280	chr8	117958251	117958288
EXON	INTERNAL	nc	111096_3358_3432	NM_015659	chr16	11848053	11848156
EXON	INTERNAL	nc	301562_0310_2520	NM_001152	chrX	118486437	118486507
EXON	INTERNAL	nc	221293_1006_2593	NM_016133	chr2	118583956	118584066
EXON	INTERNAL	nc	062083_1063_3215	NM_002094	chr16	11874040	11874113
EXON	INTERNAL	nc	151329_0412_2429	NM_144566	chr19	11922497	11922577
EXON	INTERNAL	nc	134057_0725_2586	NM_014034	chr6	119263628	119263731
EXON	INTERNAL	nc	193613_0295_3059	NM_006777	chrX	119276204	119276279
EXON	INTERNAL	nc	298179_1032_3086	AK024588	chr6	119540076	119540158
EXON	INTERNAL	nc	008491_3975_1159	NM_014060	chrX	119630193	119630266
EXON	INTERNAL	nc	263316_3732_3472	NM_014060	chrX	119630208	119630266
EXON	INTERNAL	nc	302000_3091_0086	NM_014060	chrX	119630222	119630266
EXON	INTERNAL	nc	153523_1463_1347	NM_133477	chr4	120201777	120201841
EXON	INTERNAL	nc	007690_3395_0628	NM_212543	chr3	120413286	120413356
EXON	INTERNAL	nc	126220_4042_1523	NM_014098	chr10	120917206	120917288
EXON	INTERNAL	nc	260865_2797_3364	NM_014078	chr8	121477265	121477325
EXON	INTERNAL	nc	253133_2949_3733	NM_014078	chr8	121477265	121477340
EXON	INTERNAL	nc	183020_0553_1439	NM_014078	chr8	121477265	121477342
EXON	INTERNAL	nc	179868_0965_2703	NM_014078	chr8	121495411	121495520
EXON	INTERNAL	nc	052451_3735_3359	NM_014078	chr8	121513451	121513503
EXON	INTERNAL	nc	242798_2744_0715	NM_014078	chr8	121526489	121526571
EXON	INTERNAL	nc	251570_0379_2110	NM_014078	chr8	121526489	121526571
EXON	INTERNAL	nc	257776_0140_0869	NM_014078	chr8	121526489	121526571
EXON	INTERNAL	nc	262788_0657_3064	NM_014078	chr8	121526489	121526571
EXON	INTERNAL	nc	080013_1406_2113	NM_022045	chr8	121597501	121597612
EXON	INTERNAL	nc	279584_3641_1152	NM_007190	chr10	121691150	121691235
EXON	INTERNAL	nc	103259_3082_0910	NM_007190	chr10	121691167	121691235
EXON	INTERNAL	nc	212444_2535_0977	NM_000165	chr6	121812483	121812571
EXON	INTERNAL	nc	272658_2295_0065	NM_000165	chr6	121812530	121812571
EXON	INTERNAL	nc	073848_2622_1545	NM_032390	chr2	122210792	122210894
EXON	INTERNAL	nc	042702_1926_1624	NM_018183	chr12	122384649	122384713
EXON	INTERNAL	nc	013981_0742_1525	AK126686	chr7	12249474	12249516
EXON	INTERNAL	nc	077587_0337_1313	NM_006815	chr12	122648540	122648634
EXON	INTERNAL	nc	122532_3548_0127	NM_006815	chr12	122648543	122648634
EXON	INTERNAL	nc	214452_1893_3788	NM_006815	chr12	122648563	122648634
EXON	INTERNAL	nc	267669_2434_2036	NM_020449	chrX	122657585	122657685
EXON	INTERNAL	nc	124266_1950_3624	NM_001154	chr4	122812152	122812225
EXON	INTERNAL	nc	103149_1472_2419	NM_020755	chr6	122834611	122834651
EXON	INTERNAL	nc	072870_0356_0410	NM_006023	chr10	12297745	12297839
EXON	INTERNAL	nc	071306_1737_0981	NM_018400	chr11	123005105	123005179
EXON	INTERNAL	nc	221136_1284_1877	NM_198252	chr9	123134839	123134941
EXON	INTERNAL	nc	038441_0172_2526	AF339085	chrM	12338	12402
EXON	INTERNAL	nc	040275_0332_2301	AF339085	chrM	12338	12412
EXON	INTERNAL	nc	142321_2183_1274	NM_014367	chr3	123604314	123604419
EXON	INTERNAL	nc	129297_2625_1475	NM_017554	chr3	123932291	123932376
EXON	INTERNAL	nc	294059_2806_3128	NM_005815	chr19	12401521	12401586
EXON	INTERNAL	nc	258491_0528_3041	NM_032839	chr3	124061665	124061739
EXON	INTERNAL	nc	010102_2870_2447	NM_032839	chr3	124080800	124080899
EXON	INTERNAL	nc	216897_2276_1215	NM_014109	chr8	124401922	124402012
EXON	INTERNAL	nc	096699_3354_1149	NM_018024	chr8	124517936	124518022
EXON	INTERNAL	nc	020767_1308_3629	NM_198402	chr3	124693094	124693142
EXON	INTERNAL	nc	272489_2246_2224	NM_001609	chr10	124800654	124800692
EXON	INTERNAL	nc	116300_0482_0226	NM_001609	chr10	124807720	124807795
EXON	INTERNAL	nc	077172_2480_0813	NM_005005	chr8	125624605	125624701
EXON	INTERNAL	nc	019505_2636_3151	NM_014751	chr8	125632212	125632284
EXON	INTERNAL	nc	187063_3226_2104	NM_020337	chr4	125809589	125809702
EXON	INTERNAL	nc	117032_1304_1081	NM_000274	chr10	126075862	126075918
EXON	INTERNAL	nc	019329_1164_1606	NM_000274	chr10	126083995	126084054
EXON	INTERNAL	nc	254773_0469_2196	NM_014846	chr8	126120254	126120350
EXON	INTERNAL	nc	007306_3348_3065	NM_002799	chr9	126155566	126155614
EXON	INTERNAL	nc	015281_1516_2814	NM_002799	chr9	126155566	126155614
EXON	INTERNAL	nc	277298_1413_3834	NM_016145	chr19	12639887	12639966
EXON	INTERNAL	nc	205206_1330_3576	NM_016145	chr19	12639887	12639981
EXON	INTERNAL	nc	304602_2376_1384	NM_016145	chr19	12640161	12640239
EXON	INTERNAL	nc	273917_1426_2633	NM_016145	chr19	12640164	12640239
EXON	INTERNAL	nc	071925_1769_1498	NM_173685	chr8	126448446	126448543
EXON	INTERNAL	nc	161504_3140_2453	NM_173685	chr8	126448473	126448543
EXON	INTERNAL	nc	214027_1069_2221	NM_173685	chr8	126448476	126448543
EXON	INTERNAL	nc	053965_2775_2924	NM_025195	chr8	126519720	126519824
EXON	INTERNAL	nc	126658_1701_1347	NM_025195	chr8	126519733	126519824
EXON	INTERNAL	nc	066586_1450_2609	NM_001310	chr12	12689223	12689308
EXON	INTERNAL	nc	049170_2720_1343	NM_024038	chr19	12703158	12703219
EXON	INTERNAL	nc	224778_3934_0346	NM_078469	chr10	127502105	127502183
EXON	INTERNAL	nc	313476_3914_0343	NM_004064	chr12	12766486	12766569
EXON	INTERNAL	nc	262903_1856_1552	NM_006195	chr9	127769417	127769474
EXON	INTERNAL	nc	119264_3980_2251	NM_017969	chr2	127966017	127966118
EXON	INTERNAL	nc	247955_1395_0913	NM_018383	chr2	128238872	128238960
EXON	INTERNAL	nc	268949_2152_2234	NM_018383	chr2	128285131	128285215
EXON	INTERNAL	nc	192977_0295_1602	NM_014007	chr9	128637253	128637317
EXON	INTERNAL	nc	049604_3861_1492	NM_013976	chr19	12871739	12871782
EXON	INTERNAL	nc	296030_0783_1696	NM_201224	chr12	12874101	12874176
EXON	INTERNAL	nc	316332_2612_0796	NM_001642	chr11	129519835	129519909
EXON	INTERNAL	nc	264227_0657_3112	NM_002950	chr3	129821503	129821548
EXON	INTERNAL	nc	212112_1358_0972	NM_012127	chr9	129968166	129968229
EXON	INTERNAL	nc	133336_2749_1598	NM_153437	chr9	130294814	130294905
EXON	INTERNAL	nc	017496_2741_3857	BC014911	chr3	130371020	130371095
EXON	INTERNAL	nc	017496_2741_3857	BC014911	chr3	130371020	130371095
EXON	INTERNAL	nc	106989_0100_2061	NM_003418	chr3	130372718	130372810
EXON	INTERNAL	nc	259642_2964_3983	AK054592	chr3	130385397	130385455
EXON	INTERNAL	nc	261726_1656_2255	NM_013255	chr7	130806172	130806243
EXON	INTERNAL	nc	009897_0682_1432	NM_004249	chr4	13085064	13085128
EXON	INTERNAL	nc	015002_0242_2751	AB210041	chr9	13095709	13095754
EXON	INTERNAL	nc	015002_0242_2751	AB210041	chr9	13095709	13095754
EXON	INTERNAL	nc	238847_0534_3031	AK024177	chr9	131291207	131291262
EXON	INTERNAL	nc	229995_2872_0066	NM_015033	chr9	131704969	131705057
EXON	INTERNAL	nc	067486_1171_1985	NM_015979	chr6	131953155	131953249
EXON	INTERNAL	nc	107433_1040_2078	NM_014382	chr3	132199187	132199287
EXON	INTERNAL	nc	218481_3158_0115	NM_014382	chr3	132201099	132201193
EXON	INTERNAL	nc	099349_0883_3206	NM_014402	chr5	132230460	132230540
EXON	INTERNAL	nc	109095_2809_0348	NM_024800	chr3	132551091	132551175
EXON	INTERNAL	nc	281396_0337_1903	NM_017971	chr1	1332152	1332256
EXON	INTERNAL	nc	016809_3977_1190	NM_153240	chr3	133882144	133882223
EXON	INTERNAL	nc	204092_1438_1671	NM_013316	chr7	134697093	134697222
EXON	INTERNAL	nc	318084_2274_0473	NM_138610	chr5	134697970	134698053
EXON	INTERNAL	nc	108406_0605_0571	NM_138610	chr5	134706849	134706923
EXON	INTERNAL	nc	080910_2617_3756	NM_173470	chrX	134871897	134871949
EXON	INTERNAL	nc	051387_0285_3609	NM_017651	chr6	135855059	135855108
EXON	INTERNAL	nc	077681_0199_0048	NM_014607	chr2	136259028	136259095
EXON	INTERNAL	nc	164570_1676_3580	NM_001349	chr2	136396861	136396958
EXON	INTERNAL	nc	276743_0593_1748	NM_016649	chr20	13704519	13704608
EXON	INTERNAL	nc	000109_3745_1583	AK026756	chr5	13743437	13743509
EXON	INTERNAL	nc	000314_1603_1404	AK026756	chr5	13743437	13743509
EXON	INTERNAL	nc	000529_2572_3189	AK026756	chr5	13743437	13743509
EXON	INTERNAL	nc	060502_2572_3186	AK026756	chr5	13743437	13743509
EXON	INTERNAL	nc	015703_4014_1108	NM_183359	chr5	137520485	137520536
EXON	INTERNAL	nc	161498_3274_3979	NM_000416	chr6	137560315	137560420
EXON	INTERNAL	nc	019009_0748_3571	NM_000416	chr6	137560315	137560427
EXON	INTERNAL	nc	217793_0996_3366	NM_001903	chr5	138298554	138298621
EXON	INTERNAL	nc	009621_0698_0655	NM_032928	chr9	138806536	138806631
EXON	INTERNAL	nc	180243_0510_1930	NM_014172	chr9	138863782	138863863
EXON	INTERNAL	nc	037331_1046_2194	NM_014172	chr9	138865028	138865106
EXON	INTERNAL	nc	306271_1880_3885	BC041926	chr7	138896857	138896925
EXON	INTERNAL	nc	171113_0176_3867	NM_178536	chr9	138969698	138969769
EXON	INTERNAL	nc	171113_0176_3867	NM_178536	chr9	138969698	138969769
EXON	INTERNAL	nc	156723_1157_2911	NM_001001664	chr2	139033135	139033239
EXON	INTERNAL	nc	288921_0412_2122	NM_001369	chr5	13939073	13939165
EXON	INTERNAL	nc	164670_1275_2076	NM_004766	chr3	140559125	140559188
EXON	INTERNAL	nc	267392_1125_1917	NM_030648	chr4	140646643	140646717
EXON	INTERNAL	nc	216881_2251_3937	NM_030648	chr4	140646643	140646722
EXON	INTERNAL	nc	054218_2411_2847	NM_003143	chr7	141091781	141091853
EXON	INTERNAL	nc	247889_0374_1578	NM_003143	chr7	141096650	141096726
EXON	INTERNAL	nc	128459_3535_0131	NM_003143	chr7	141096652	141096726
EXON	INTERNAL	nc	247745_1865_3250	NM_016485	chr6	142529058	142529152
EXON	INTERNAL	nc	083322_1352_3210	NM_001024094	chr5	142655218	142655313
EXON	INTERNAL	nc	079748_1893_2605	NM_015917	chr7	142676224	142676324
EXON	INTERNAL	nc	220708_1250_3717	NM_015917	chr7	142676230	142676324
EXON	INTERNAL	nc	174095_3013_0602	NM_003866	chr4	143545855	143545927
EXON	INTERNAL	nc	199938_1800_3181	NM_001184	chr3	143650770	143650824
EXON	INTERNAL	nc	270576_1852_0989	NM_001184	chr3	143666629	143666718
EXON	INTERNAL	nc	027866_1245_1959	NM_004892	chr1	143820881	143820987
EXON	INTERNAL	nc	189465_2486_1907	NM_032020	chr6	143864898	143864952
EXON	INTERNAL	nc	234669_0922_1008	NM_032305	chr1	144171009	144171106
EXON	INTERNAL	nc	017119_1189_2084	NM_002346	chr8	144174358	144174432
EXON	INTERNAL	nc	275845_3292_1896	NM_031287	chr6	144458372	144458447
EXON	INTERNAL	nc	200262_3266_3735	NM_003313	chr8	144766509	144766603
EXON	INTERNAL	nc	221599_3889_3270	NM_148976	chr11	14491730	14491821
EXON	INTERNAL	nc	162700_2724_2258	NM_148976	chr11	14491731	14491821
EXON	INTERNAL	nc	260147_0443_2347	NM_138501	chr19	14501457	14501523
EXON	INTERNAL	nc	232484_3757_2287	NM_001916	chr8	145224341	145224415
EXON	INTERNAL	nc	136512_0962_1496	NM_024829	chr12	14547864	14547944
EXON	INTERNAL	nc	128888_2488_2333	NM_031453	chr10	14600565	14600596
EXON	INTERNAL	nc	115258_3819_0983	NM_005900	chr4	146699697	146699773
EXON	INTERNAL	nc	031269_1049_2652	NM_024579	chr1	148511822	148511883
EXON	INTERNAL	nc	284512_1492_1614	NM_031901	chr1	148547308	148547405
EXON	INTERNAL	nc	003286_3681_0102	NM_000900	chr12	14926094	14926160
EXON	INTERNAL	nc	062558_3512_0995	NM_005211	chr5	149413051	149413145
EXON	INTERNAL	nc	041047_3979_0599	NM_005997	chr1	149429188	149429264
EXON	INTERNAL	nc	103248_0419_3171	AB011103	chr2	149591413	149591519
EXON	INTERNAL	nc	016357_0812_3428	NM_002796	chr1	149639542	149639603
EXON	INTERNAL	nc	217305_0671_3364	NM_002796	chr1	149640925	149641036
EXON	INTERNAL	nc	296832_1531_1135	NM_032049	chr3	149943399	149943478
EXON	INTERNAL	nc	063472_2964_1380	NM_001870	chr3	150079187	150079225
EXON	INTERNAL	nc	270926_1678_2707	NM_001870	chr3	150084090	150084179
EXON	INTERNAL	nc	290167_2514_1492	NM_005389	chr6	150133991	150134084
EXON	INTERNAL	nc	298872_0276_1208	NM_005389	chr6	150133991	150134084
EXON	INTERNAL	nc	045914_3094_3265	NM_005389	chr6	150173445	150173513
EXON	INTERNAL	nc	014150_3229_2045	NM_005620	chr1	150271608	150271638
EXON	INTERNAL	nc	299773_2612_0381	NM_005620	chr1	150271608	150271685
EXON	INTERNAL	nc	194342_2458_2255	NM_018427	chr16	15061382	15061457
EXON	INTERNAL	nc	087082_2979_0207	NM_153322	chr17	15073822	15073901
EXON	INTERNAL	nc	178371_3637_1522	NM_153322	chr17	15073822	15073902
EXON	INTERNAL	nc	276622_2515_3842	NM_003118	chr5	151023234	151023353
EXON	INTERNAL	nc	020744_2987_3017	NM_003118	chr5	151023841	151023911
EXON	INTERNAL	nc	145137_0979_2691	NM_004045	chr5	151102577	151102615
EXON	INTERNAL	nc	135633_1302_1381	NM_020861	chr6	151726944	151727024
EXON	INTERNAL	nc	272605_1328_0729	NM_004344	chrX	151746529	151746610
EXON	INTERNAL	nc	001999_0359_0457	NM_004344	chrX	151746529	151746628
EXON	INTERNAL	nc	075061_1743_2969	NM_016275	chr3	151803928	151803976
EXON	INTERNAL	nc	198229_1180_2482	NM_004688	chr2	151835231	151835297
EXON	INTERNAL	nc	062714_2381_3625	NM_004515	chr1	151906655	151906755
EXON	INTERNAL	nc	285471_3590_2372	NM_004515	chr1	151910018	151910092
EXON	INTERNAL	nc	007850_0253_0633	NM_007115	chr2	151922351	151922405
EXON	INTERNAL	nc	200699_0625_2371	NM_007115	chr2	151944733	151944805
EXON	INTERNAL	nc	262858_3857_3621	NM_020699	chr1	152045729	152045805
EXON	INTERNAL	nc	303480_1298_2242	NM_014437	chr1	152198213	152198299
EXON	INTERNAL	nc	240045_2601_1177	NM_000125	chr6	152466034	152466099
EXON	INTERNAL	nc	107300_2700_2724	NM_005745	chrX	152622657	152622743
EXON	INTERNAL	nc	255077_1003_4061	NM_001363	chrX	153648754	153648851
EXON	INTERNAL	nc	195122_3747_3360	NM_207297	chr3	153666177	153666258
EXON	INTERNAL	nc	181609_0230_2032	AK023815	chr5	153780628	153780733
EXON	INTERNAL	nc	254024_0606_2310	AK023815	chr5	153780660	153780733
EXON	INTERNAL	nc	246647_0290_3853	NM_032292	chr1	154063252	154063347
EXON	INTERNAL	nc	007404_1090_1078	NM_014949	chr1	154149460	154149523
EXON	INTERNAL	nc	190549_3382_1108	NM_003145	chr1	154245464	154245515
EXON	INTERNAL	nc	087098_3466_2691	NM_003145	chr1	154245464	154245550
EXON	INTERNAL	nc	029294_0750_2651	NM_182679	chr1	154834837	154834910
EXON	INTERNAL	nc	206218_2278_3223	NM_001878	chr1	154941911	154941999
EXON	INTERNAL	nc	062251_3062_0433	NM_145729	chr1	154973718	154973766
EXON	INTERNAL	nc	135005_3068_1626	NM_145729	chr1	154975084	154975180
EXON	INTERNAL	nc	048079_1116_1020	NM_002669	chr4	155682789	155682847
EXON	INTERNAL	nc	163109_3224_2385	NM_012260	chr3	15580006	15580055
EXON	INTERNAL	nc	001751_1505_2688	NM_000856	chr4	156862741	156862794
EXON	INTERNAL	nc	083745_0884_1577	NM_003875	chr3	157114946	157115053
EXON	INTERNAL	nc	126966_0406_2173	NM_005531	chr1	157252327	157252401
EXON	INTERNAL	nc	098246_3582_0164	NM_003916	chrX	15753851	15753922
EXON	INTERNAL	nc	027393_2253_3464	BC005845	chrM	15847	15887
EXON	INTERNAL	nc	129970_0169_1991	NM_006519	chr6	158977828	158977917
EXON	INTERNAL	nc	014859_0731_0834	NM_016613	chr4	159265213	159265289
EXON	INTERNAL	nc	094195_1536_0523	NM_152366	chr1	159336697	159336758
EXON	INTERNAL	nc	226820_0585_0907	NM_018342	chr4	159380901	159381002
EXON	INTERNAL	nc	279439_2550_1922	NM_016406	chr1	159390435	159390534
EXON	INTERNAL	nc	222137_0651_3710	NM_016406	chr1	159390461	159390534
EXON	INTERNAL	nc	031818_1244_1773	NM_004106	chr1	159451732	159451784
EXON	INTERNAL	nc	005045_0296_0312	NM_006425	chr5	159767556	159767651
EXON	INTERNAL	nc	020162_3556_3512	NM_022443	chr3	159798636	159798691
EXON	INTERNAL	nc	131522_1552_1191	NM_152528	chr2	159800852	159800947
EXON	INTERNAL	nc	273880_1610_1489	NM_006311	chr17	15981350	15981408
EXON	INTERNAL	nc	111035_0833_1954	NM_013450	chr2	159977092	159977188
EXON	INTERNAL	nc	009943_2380_0220	NM_015954	chr12	16002389	16002491
EXON	INTERNAL	nc	048959_2623_2332	NM_022736	chr3	160030149	160030198
EXON	INTERNAL	nc	057828_0854_3806	NM_005891	chr6	160119192	160119282
EXON	INTERNAL	nc	304208_1360_1382	NM_014161	chr6	160139376	160139450
EXON	INTERNAL	nc	254941_1696_3932	NM_006311	chr17	16015842	16015933
EXON	INTERNAL	nc	288896_1090_2890	NM_007366	chr2	160519956	160520060
EXON	INTERNAL	nc	224843_0717_1594	AF358454	chr2	160836909	160836968
EXON	INTERNAL	nc	306359_1815_2989	NM_005370	chr19	16105361	16105443
EXON	INTERNAL	nc	070966_3123_3872	BC032239	chr1	161541666	161541726
EXON	INTERNAL	nc	105360_0883_2559	NM_145697	chr1	161575795	161575891
EXON	INTERNAL	nc	327500_2627_0654	NM_005496	chr3	161616768	161616897
EXON	INTERNAL	nc	105677_3091_1996	NM_014077	chr19	16163749	16163855
EXON	INTERNAL	nc	192133_3647_0457	NM_018955	chr17	16226694	16226778
EXON	INTERNAL	nc	255367_1812_2398	NM_013262	chr6	16256331	16256455
EXON	INTERNAL	nc	051701_4030_1989	NM_013262	chr6	16256387	16256455
EXON	INTERNAL	nc	284605_0633_1647	NM_145266	chr5	162813529	162813634
EXON	INTERNAL	nc	297969_3441_1798	NM_145266	chr5	162813529	162813634
EXON	INTERNAL	nc	006781_3012_2134	NM_004528	chr1	163885702	163885756
EXON	INTERNAL	nc	170048_3384_1494	NM_000696	chr1	163898949	163899005
EXON	INTERNAL	nc	170048_3384_1494	NM_000696	chr1	163898949	163899005
EXON	INTERNAL	nc	256501_1699_1753	NM_000696	chr1	163903170	163903272
EXON	INTERNAL	nc	093781_3278_2372	NM_000696	chr1	163903222	163903311
EXON	INTERNAL	nc	201622_1360_1215	NM_019026	chr1	164004606	164004712
EXON	INTERNAL	nc	008700_2334_2837	NM_001696	chr22	16491369	16491463
EXON	INTERNAL	nc	008700_2334_2837	NM_001696	chr22	16491369	16491463
EXON	INTERNAL	nc	272434_2988_3988	NM_015415	chr1	166153935	166154009
EXON	INTERNAL	nc	135701_0812_3460	NM_001873	chr4	166636161	166636262
EXON	INTERNAL	nc	015582_1430_3833	NM_014038	chr7	16712590	16712672
EXON	INTERNAL	nc	039715_1686_2706	NM_197972	chr1	167558979	167559045
EXON	INTERNAL	nc	010075_1434_3506	NM_014399	chr7	16782457	16782528
EXON	INTERNAL	nc	292935_3134_2214	NM_176813	chr7	16865687	16865780
EXON	INTERNAL	nc	230506_0581_1909	NM_145860	chr3	168884765	168884871
EXON	INTERNAL	nc	205172_1300_3081	NM_052946	chr2	169367354	169367429
EXON	INTERNAL	nc	238814_0250_0073	NM_052946	chr2	169424285	169424393
EXON	INTERNAL	nc	047718_1464_0484	NM_015172	chr1	169759229	169759285
EXON	INTERNAL	nc	195345_1026_3030	NM_018341	chr6	169918608	169918694
EXON	INTERNAL	nc	314608_2764_3737	NM_004792	chr2	170179374	170179480
EXON	INTERNAL	nc	180011_2939_2884	NM_004792	chr2	170196522	170196617
EXON	INTERNAL	nc	158683_0449_2597	NM_003142	chr2	170363635	170363712
EXON	INTERNAL	nc	153277_0626_1398	NM_003142	chr2	170363654	170363732
EXON	INTERNAL	nc	189883_0383_1378	NM_003142	chr2	170363657	170363732
EXON	INTERNAL	nc	018552_2903_3988	NM_002793	chr6	170686134	170686195
EXON	INTERNAL	nc	270969_2253_0786	NM_002793	chr6	170686134	170686218
EXON	INTERNAL	nc	139571_1189_2124	NM_002793	chr6	170686134	170686231
EXON	INTERNAL	nc	018790_1030_2793	NM_002793	chr6	170686134	170686242
EXON	INTERNAL	nc	016286_0137_0470	NM_002793	chr6	170704143	170704240
EXON	INTERNAL	nc	252087_3638_3414	NM_003262	chr3	171188751	171188841
EXON	INTERNAL	nc	209191_2529_0770	NM_054026	chr8	17134331	17134417
EXON	INTERNAL	nc	145864_0552_3534	NM_024843	chr2	172087233	172087275
EXON	INTERNAL	nc	007233_0358_0272	NM_024843	chr2	172122797	172122883
EXON	INTERNAL	nc	008720_1413_1345	NM_024843	chr2	172122842	172122883
EXON	INTERNAL	nc	120864_1716_0645	NM_004417	chr5	172127707	172127813
EXON	INTERNAL	nc	032451_1235_0277	NM_025205	chr4	17234322	17234412
EXON	INTERNAL	nc	227371_0800_3378	NM_003945	chr5	172343476	172343573
EXON	INTERNAL	nc	165287_1453_1239	NM_003945	chr5	172343506	172343573
EXON	INTERNAL	nc	232610_2577_2240	NM_014173	chr19	17239252	17239336
EXON	INTERNAL	nc	113398_0959_1130	NM_003642	chr2	172530554	172530651
EXON	INTERNAL	nc	188266_1823_2170	NM_003642	chr2	172530580	172530675
EXON	INTERNAL	nc	289371_0869_2734	NM_003642	chr2	172552418	172552522
EXON	INTERNAL	nc	046106_1412_2374	NM_003642	chr2	172552431	172552522
EXON	INTERNAL	nc	084124_0865_1370	NM_005013	chr11	17273498	17273590
EXON	INTERNAL	nc	066556_0087_3033	NM_005013	chr11	17274227	17274319
EXON	INTERNAL	nc	229817_3389_3144	NM_005013	chr11	17279881	17279993
EXON	INTERNAL	nc	229055_1513_1354	NM_003380	chr10	17315872	17315936
EXON	INTERNAL	nc	030400_0894_2260	NM_017423	chr4	174461779	174461844
EXON	INTERNAL	nc	224658_0790_3373	NM_199075	chr2	174968604	174968689
EXON	INTERNAL	nc	033531_1186_2717	NM_030633	chr4	175456829	175456936
EXON	INTERNAL	nc	013124_1679_0539	NM_144678	chr17	17737758	17737849
EXON	INTERNAL	nc	166961_1845_1774	NM_003473	chr10	17790856	17790956
EXON	INTERNAL	nc	242379_3660_1864	NM_003776	chr22	17803524	17803594
EXON	INTERNAL	nc	304097_2871_0653	NM_003776	chr22	17803525	17803594
EXON	INTERNAL	nc	010843_0395_1668	BC098581	chr5	178470461	178470491
EXON	INTERNAL	nc	087094_2722_0576	BC098581	chr5	178470461	178470520
EXON	INTERNAL	nc	203451_1467_3962	NM_001042702	chr2	179031498	179031600
EXON	INTERNAL	nc	230575_3696_1679	NM_001746	chr5	179091184	179091243
EXON	INTERNAL	nc	160716_3394_3593	NM_006098	chr5	180597215	180597301
EXON	INTERNAL	nc	116823_1286_0850	NM_006098	chr5	180599093	180599186
EXON	INTERNAL	nc	295012_1599_3101	NM_006098	chr5	180601156	180601245
EXON	INTERNAL	nc	254979_2356_1178	NM_178042	chr3	180781376	180781466
EXON	INTERNAL	nc	112326_0138_3060	NM_178042	chr3	180783835	180783930
EXON	INTERNAL	nc	294978_0662_2454	NM_021133	chr1	180816983	180817092
EXON	INTERNAL	nc	045832_1403_2197	NM_002492	chr3	180824931	180824981
EXON	INTERNAL	nc	239251_2864_3622	NM_002293	chr1	181381258	181381349
EXON	INTERNAL	nc	218345_1926_1816	NM_199161	chr11	18248011	18248088
EXON	INTERNAL	nc	130312_2360_2810	NM_001463	chr2	183406982	183407081
EXON	INTERNAL	nc	267246_1354_0062	NM_003472	chr6	18357939	18358049
EXON	INTERNAL	nc	176610_3913_2532	NM_138285	chr2	183732461	183732556
EXON	INTERNAL	nc	168504_3446_1268	NM_006292	chr11	18480610	18480700
EXON	INTERNAL	nc	112641_0369_1159	NM_006232	chr3	185567211	185567282
EXON	INTERNAL	nc	000563_0052_1789	NM_024629	chr4	185868220	185868296
EXON	INTERNAL	nc	016276_2771_0223	NM_022149	chr3	185910850	185910955
EXON	INTERNAL	nc	131408_1072_3528	NM_001151	chr4	186305351	186305418
EXON	INTERNAL	nc	289085_1848_2966	NM_005151	chr18	186660	186767
EXON	INTERNAL	nc	322968_2960_0910	NM_001030009	chr16	18701779	18701839
EXON	INTERNAL	nc	208969_2256_2174	NM_018471	chr2	187059328	187059429
EXON	INTERNAL	nc	145117_0099_0657	NM_004593	chr3	187121587	187121669
EXON	INTERNAL	nc	109692_3629_2980	NM_015161	chr16	18716761	18716867
EXON	INTERNAL	nc	171705_2942_1808	NM_000090	chr2	189582090	189582192
EXON	INTERNAL	nc	158225_0582_1929	NM_032168	chr2	190043131	190043216
EXON	INTERNAL	nc	234474_0286_3556	NM_198485	chr3	190510926	190511022
EXON	INTERNAL	nc	023141_0925_3161	NM_032321	chr2	190776403	190776453
EXON	INTERNAL	nc	084161_0538_0503	NM_002922	chr1	190812054	190812118
EXON	INTERNAL	nc	286296_2633_2342	NM_144766	chr1	190893954	190894039
EXON	INTERNAL	nc	241390_1593_1962	NM_002194	chr2	190942175	190942248
EXON	INTERNAL	nc	003423_2256_1736	NM_017575	chr17	1909888	1909953
EXON	INTERNAL	nc	221356_1392_2055	NM_001122	chr9	19105760	19105837
EXON	INTERNAL	nc	282340_0311_0858	NM_001122	chr9	19105760	19105846
EXON	INTERNAL	nc	175265_2742_1208	NM_015984	chr1	191251523	191251620
EXON	INTERNAL	nc	258952_3566_3207	NM_024529	chr1	191472013	191472109
EXON	INTERNAL	nc	219403_3925_3158	NM_012223	chr2	191996808	191996921
EXON	INTERNAL	nc	012888_0850_3129	NM_000284	chrX	19287824	19287886
EXON	INTERNAL	nc	013926_3093_2575	NM_000284	chrX	19287824	19287886
EXON	INTERNAL	nc	014445_1578_2410	NM_000284	chrX	19287824	19287886
EXON	INTERNAL	nc	296474_3810_2857	NM_001010	chr9	19368445	19368512
EXON	INTERNAL	nc	005833_0307_0144	NM_000271	chr18	19379036	19379111
EXON	INTERNAL	nc	014052_0150_1985	NM_016641	chr16	19420518	19420586
EXON	INTERNAL	nc	307924_3845_0832	NM_197968	chr13	19478624	19478726
EXON	INTERNAL	nc	270925_2924_0474	NM_001031806	chr17	19507238	19507315
EXON	INTERNAL	nc	100115_2379_3321	NM_019049	chr1	195745397	195745467
EXON	INTERNAL	nc	164724_3165_2460	NM_013230	chrY	19611914	19611969
EXON	INTERNAL	nc	222059_1240_1648	NM_001647	chr3	196776867	196776934
EXON	INTERNAL	nc	191157_2396_0886	NM_001647	chr3	196787499	196787592
EXON	INTERNAL	nc	163939_2808_0670	NM_012433	chr2	197964945	197965058
EXON	INTERNAL	nc	242482_2736_1230	NM_012433	chr2	197965941	197966028
EXON	INTERNAL	nc	262628_1719_3046	NM_199440	chr2	198059555	198059639
EXON	INTERNAL	nc	187844_3950_1377	NM_018993	chr20	19931052	19931100
EXON	INTERNAL	nc	023972_1549_2993	NM_016456	chr1	199389609	199389708
EXON	INTERNAL	nc	223661_0763_1931	NM_181528	chr20	19955463	19955563
EXON	INTERNAL	nc	068718_1932_3360	NM_181528	chr20	19962168	19962268
EXON	INTERNAL	nc	209541_2244_1178	NM_181528	chr20	19962195	19962268
EXON	INTERNAL	nc	020505_0428_2166	NM_020443	chr1	200061005	200061078
EXON	INTERNAL	nc	187627_2680_0353	NM_014713	chr2	20095894	20095968
EXON	INTERNAL	nc	066136_3795_1949	NM_014713	chr2	20100610	20100680
EXON	INTERNAL	nc	285012_0162_3211	NM_015535	chr2	201051426	201051497
EXON	INTERNAL	nc	152640_0547_0063	NM_016243	chr1	201197627	201197695
EXON	INTERNAL	nc	103054_3018_2194	NM_016243	chr1	201197627	201197711
EXON	INTERNAL	nc	251339_0134_2994	NM_014670	chr2	201390074	201390171
EXON	INTERNAL	nc	193311_0214_1221	NM_004071	chr2	201430686	201430782
EXON	INTERNAL	nc	249020_1981_2717	NM_020919	chr2	202277422	202277505
EXON	INTERNAL	nc	225685_1104_2107	NM_145048	chr4	20338006	20338097
EXON	INTERNAL	nc	166795_2853_4052	NM_018256	chr2	203472499	203472555
EXON	INTERNAL	nc	162076_1308_0855	NM_006410	chr11	20361790	20361904
EXON	INTERNAL	nc	003159_0235_2858	NM_177538	chr2	203819723	203819796
EXON	INTERNAL	nc	010432_0349_0937	NM_022731	chr1	203955373	203955427
EXON	INTERNAL	nc	252701_1064_2374	NM_005759	chr2	204005035	204005136
EXON	INTERNAL	nc	014699_1951_1841	NM_005788	chr11	20440235	20440289
EXON	INTERNAL	nc	154600_3817_0345	NM_006893	chr1	204851160	204851244
EXON	INTERNAL	nc	239109_0844_3648	NM_004040	chr2	20512644	20512681
EXON	INTERNAL	nc	078343_0816_1711	NM_005870	chr13	20612685	20612737
EXON	INTERNAL	nc	279873_1125_2915	NM_005870	chr13	20612731	20612820
EXON	INTERNAL	nc	188096_2952_1462	NM_005870	chr13	20613057	20613134
EXON	INTERNAL	nc	088350_0513_1329	AK092810	chr2	206688530	206688623
EXON	INTERNAL	nc	288662_1287_3188	NM_018584	chr1	20681472	20681540
EXON	INTERNAL	nc	186700_1907_1084	AY320401	chr1	207672384	207672508
EXON	INTERNAL	nc	012177_3490_0342	NM_032705	chr1	209631845	209631941
EXON	INTERNAL	nc	076838_2653_0062	NM_003760	chr1	21006490	21006580
EXON	INTERNAL	nc	000537_1797_2241	NM_016448	chr1	210287294	210287382
EXON	INTERNAL	nc	169142_1212_3062	NM_018474	chr20	21091742	21091800
EXON	INTERNAL	nc	141566_2318_0405	NM_006055	chr2	211004221	211004292
EXON	INTERNAL	nc	300099_2873_0698	NM_016121	chr1	213861693	213861770
EXON	INTERNAL	nc	146651_3443_3298	NM_000465	chr2	215301522	215301567
EXON	INTERNAL	nc	019924_0417_2068	NM_004044	chr2	215899860	215899946
EXON	INTERNAL	nc	166439_1056_1573	NM_004044	chr2	215922504	215922593
EXON	INTERNAL	nc	074497_3336_0678	NM_004044	chr2	215922638	215922722
EXON	INTERNAL	nc	212218_0305_0581	NM_021141	chr2	216763196	216763302
EXON	INTERNAL	nc	224589_0756_2983	NM_018128	chr17	2183005	2183100
EXON	INTERNAL	nc	111930_3132_1056	NM_004914	chr22	21836469	21836531
EXON	INTERNAL	nc	291849_3255_3971	NM_003366	chr16	21881633	21881707
EXON	INTERNAL	nc	019510_2416_3482	NM_152862	chr2	218827225	218827315
EXON	INTERNAL	nc	262496_0239_3195	NM_032236	chr1	21894146	21894244
EXON	INTERNAL	nc	150913_2206_2189	NM_032236	chr1	21920116	21920183
EXON	INTERNAL	nc	294258_2285_1197	AK025122	chr1	220905671	220905785
EXON	INTERNAL	nc	274645_1655_0440	NM_014184	chr1	222611218	222611295
EXON	INTERNAL	nc	052606_1125_3543	NM_014184	chr1	222620259	222620316
EXON	INTERNAL	nc	031373_1397_1636	NM_025160	chr1	222653214	222653287
EXON	INTERNAL	nc	072007_1207_3030	NM_005687	chr2	223172891	223172956
EXON	INTERNAL	nc	102955_3829_3181	NM_005687	chr2	223172891	223172957
EXON	INTERNAL	nc	236422_0192_1718	NM_005687	chr2	223207354	223207456
EXON	INTERNAL	nc	141335_0386_1647	NM_203372	chr2	223497453	223497557
EXON	INTERNAL	nc	218231_1333_3465	NM_020830	chr2	224457609	224457701
EXON	INTERNAL	nc	062110_0794_1424	NM_003590	chr2	225078993	225079093
EXON	INTERNAL	nc	164664_0527_2770	NM_198954	chr7	2257253	2257306
EXON	INTERNAL	nc	067221_0843_2148	NM_001355	chr22	22643562	22643651
EXON	INTERNAL	nc	002229_1457_1274	NM_012071	chr10	22646844	22646930
EXON	INTERNAL	nc	241011_3280_3199	NM_134265	chr17	22664670	22664772
EXON	INTERNAL	nc	225575_0620_1118	NM_134265	chr17	22664698	22664772
EXON	INTERNAL	nc	271216_1785_2439	NM_134265	chr17	22664698	22664772
EXON	INTERNAL	nc	063889_2290_0464	NM_015991	chr1	22838624	22838686
EXON	INTERNAL	nc	145823_0423_0388	NM_004643	chr14	22864296	22864333
EXON	INTERNAL	nc	173685_2410_3119	NM_022786	chr1	229199577	229199636
EXON	INTERNAL	nc	247947_2781_3565	NM_080424	chr2	230750498	230750613
EXON	INTERNAL	nc	042729_3467_0219	NM_007342	chr7	23207090	23207149
EXON	INTERNAL	nc	249121_0488_3473	NM_002510	chr7	23280209	23280328
EXON	INTERNAL	nc	205146_0633_0619	NM_004175	chr22	23281958	23282039
EXON	INTERNAL	nc	149437_0065_1277	NM_004175	chr22	23294044	23294144
EXON	INTERNAL	nc	254716_1892_2195	NM_004846	chr2	233123625	233123698
EXON	INTERNAL	nc	008279_0807_2024	NM_004846	chr2	233123632	233123698
EXON	INTERNAL	nc	205559_1068_3489	NM_138446	chr7	23315640	23315705
EXON	INTERNAL	nc	285079_0479_0516	NM_015014	chr1	233361573	233361638
EXON	INTERNAL	nc	151440_1288_2739	NM_015014	chr1	233365590	233365674
EXON	INTERNAL	nc	162195_1543_1298	NM_015014	chr1	233391112	233391190
EXON	INTERNAL	nc	084933_1519_2652	NM_015014	chr1	233391129	233391194
EXON	INTERNAL	nc	073354_3165_2119	NM_005737	chr2	235066427	235066499
EXON	INTERNAL	nc	278910_3447_2497	NM_000099	chr20	23562294	23562343
EXON	INTERNAL	nc	126846_1661_1925	NM_000099	chr20	23562294	23562362
EXON	INTERNAL	nc	118148_1521_0214	NM_003196	chr1	23592959	23593029
EXON	INTERNAL	nc	106822_3303_0447	NM_002970	chrX	23714197	23714246
EXON	INTERNAL	nc	117282_1605_3526	NM_004356	chr11	2373725	2373776
EXON	INTERNAL	nc	016858_1739_3838	NM_014169	chr14	23748629	23748701
EXON	INTERNAL	nc	131565_1713_2840	NM_138476	chr14	23753000	23753074
EXON	INTERNAL	nc	153450_3957_1391	NM_016576	chr14	23778228	23778285
EXON	INTERNAL	nc	078184_1897_0769	NM_057167	chr2	237906862	237906930
EXON	INTERNAL	nc	257001_1785_2076	NM_024101	chr2	238083956	238084047
EXON	INTERNAL	nc	049317_3251_1381	AB033066	chr2	23825045	23825142
EXON	INTERNAL	nc	160546_1335_1822	NM_031934	chr17	24065430	24065504
EXON	INTERNAL	nc	085323_0925_1022	NM_002712	chr2	241741564	241741645
EXON	INTERNAL	nc	163373_1187_0942	NM_001126	chr1	242638420	242638489
EXON	INTERNAL	nc	263754_2263_3423	NM_014479	chr8	24319414	24319471
EXON	INTERNAL	nc	256838_2339_2949	NM_030939	chr6	24813146	24813257
EXON	INTERNAL	nc	132946_2344_2117	NM_030939	chr6	24817050	24817118
EXON	INTERNAL	nc	076530_3673_1789	NM_015895	chr6	24894211	24894255
EXON	INTERNAL	nc	130936_0490_2195	NM_006152	chr12	25134258	25134369
EXON	INTERNAL	nc	252049_3162_4002	BC022302	chr6	25246477	25246536
EXON	Poli-A	nc	002591_0763_1963	NM_001001660	chr12	25249160	25249215
EXON	INTERNAL	nc	249752_2993_0597	NM_207035	chr1	25441328	25441384
EXON	INTERNAL	nc	186331_1523_2703	NM_207035	chr1	25441328	25441398
EXON	INTERNAL	nc	143028_0905_0504	NM_001068	chr3	25614479	25614554
EXON	INTERNAL	nc	177522_0124_0747	NM_001068	chr3	25614479	25614590
EXON	INTERNAL	nc	070711_2115_0521	NM_145265	chr5	257875	257985
EXON	INTERNAL	nc	219879_0867_1821	BC017379	chr6	26246261	26246358
EXON	INTERNAL	nc	178370_1704_0159	NM_002717	chr8	26276192	26276281
EXON	INTERNAL	nc	213099_0418_1012	NM_000182	chr2	26313227	26313314
EXON	INTERNAL	nc	077197_0382_2030	NM_004331	chr8	26321740	26321809
EXON	INTERNAL	nc	191769_1640_0507	NM_013322	chr7	26380369	26380462
EXON	INTERNAL	nc	005272_2342_0376	NM_181531	chr6	26491333	26491380
EXON	INTERNAL	nc	007906_2735_0865	NM_078476	chr6	26577765	26577844
EXON	INTERNAL	nc	014217_0918_1343	NM_020860	chr4	26628633	26628704
EXON	INTERNAL	nc	295395_3572_1494	NM_006495	chr17	26665135	26665217
EXON	INTERNAL	nc	143954_0770_1527	AK057993	chr13	26899247	26899328
EXON	INTERNAL	nc	001131_2573_2212	AF265440	chr13	26907570	26907656
EXON	INTERNAL	nc	101303_0690_1871	NM_152912	chr13	26922646	26922701
EXON	INTERNAL	nc	043273_2330_0564	NM_018164	chr12	26949385	26949459
EXON	INTERNAL	nc	079593_0935_0396	NM_025103	chr9	27052720	27052802
EXON	INTERNAL	nc	122013_1581_2519	AK026274	chr9	27052869	27052922
EXON	INTERNAL	nc	033401_0183_3071	NM_005470	chr10	27080631	27080718
EXON	INTERNAL	nc	092947_0721_1379	NM_152705	chr13	27139469	27139547
EXON	INTERNAL	nc	081231_0894_1478	NM_145080	chr16	27144611	27144668
EXON	INTERNAL	nc	111738_1282_0406	NM_018428	chr17	27250778	27250842
EXON	INTERNAL	nc	240904_1386_2404	NM_080592	chr2	27288763	27288839
EXON	INTERNAL	nc	189658_0944_2636	NM_005080	chr22	27520549	27520603
EXON	INTERNAL	nc	239612_3798_1968	NM_005080	chr22	27520549	27520615
EXON	INTERNAL	nc	247715_1589_1628	NM_005080	chr22	27520549	27520615
EXON	INTERNAL	nc	093650_1367_1182	NM_005080	chr22	27522035	27522104
EXON	INTERNAL	nc	030828_3972_3501	NM_005080	chr22	27522098	27522180
EXON	INTERNAL	nc	058101_3869_2442	NM_022344	chr17	27684588	27684652
EXON	INTERNAL	nc	013029_1905_2937	NM_007266	chr2	27715316	27715402
EXON	INTERNAL	nc	150492_0112_2776	NM_006024	chr7	27772066	27772165
EXON	INTERNAL	nc	178740_0912_1337	NM_002815	chr17	27830416	27830507
EXON	INTERNAL	nc	082238_1099_1781	NM_002815	chr17	27830418	27830507
EXON	INTERNAL	nc	303687_1463_3059	NM_002815	chr17	27831666	27831762
EXON	INTERNAL	nc	047088_2344_0633	NM_018091	chr8	28069392	28069468
EXON	INTERNAL	nc	209444_3914_2649	NM_199194	chr2	28101721	28101791
EXON	INTERNAL	nc	067183_1581_0931	NM_002946	chr1	28106279	28106361
EXON	INTERNAL	nc	106978_1254_1703	NM_015932	chr13	28144513	28144569
EXON	INTERNAL	nc	282838_1352_3929	NM_182523	chr3	28258198	28258307
EXON	INTERNAL	nc	078109_0579_1652	NM_013387	chr22	28493358	28493389
EXON	INTERNAL	nc	073851_0341_0909	NM_017910	chr2	28928778	28928839
EXON	INTERNAL	nc	186606_3234_2979	NM_004568	chr6	2900757	2900850
EXON	INTERNAL	nc	054794_3842_3361	NM_031311	chr7	29078494	29078564
EXON	INTERNAL	nc	144195_3673_2827	NM_006447	chr21	29329063	29329132
EXON	INTERNAL	nc	127706_3830_0229	NM_016570	chr12	29400603	29400677
EXON	INTERNAL	nc	152604_1597_2528	NM_016570	chr12	29401823	29401919
EXON	INTERNAL	nc	238924_0380_3433	NM_020152	chr21	29443389	29443442
EXON	INTERNAL	nc	173772_2710_2694	NM_002982	chr17	29607854	29607947
EXON	INTERNAL	nc	249485_3049_2093	NM_002982	chr17	29608251	29608331
EXON	INTERNAL	nc	114671_1444_0808	NM_014422	chr22	29860634	29860682
EXON	INTERNAL	nc	287083_3732_2973	NM_016127	chr8	30059905	30060006
EXON	INTERNAL	nc	166619_1261_1225	NM_182835	chr14	30169434	30169517
EXON	INTERNAL	nc	283244_3221_1531	NM_182835	chr14	30172904	30172988
EXON	INTERNAL	nc	058742_1476_2620	NM_014742	chr20	30184476	30184584
EXON	INTERNAL	nc	136130_0794_0644	NM_001629	chr13	30236480	30236556
EXON	INTERNAL	nc	213261_0473_3200	NM_024096	chr16	30347891	30347989
EXON	INTERNAL	nc	015900_3837_0042	NM_015338	chr20	30490726	30490782
EXON	INTERNAL	nc	269132_2768_2527	NM_024051	chr7	30504944	30505054
EXON	INTERNAL	nc	087664_0168_3768	NM_024051	chr7	30504975	30505079
EXON	INTERNAL	nc	112922_0814_1480	NM_015382	chr14	30639075	30639136
EXON	INTERNAL	nc	325785_3930_0084	NM_015382	chr14	30639075	30639183
EXON	INTERNAL	nc	011372_2777_0350	NM_144575	chr2	30812899	30812941
EXON	INTERNAL	nc	260803_2824_0520	NM_014306	chr22	31121013	31121071
EXON	INTERNAL	nc	229189_1699_3665	AK026634	chrM	3153	3232
EXON	INTERNAL	nc	237303_0377_1588	NM_001004300	chr16	31632096	31632186
EXON	INTERNAL	nc	228268_1949_1834	NM_178862	chr3	31649535	31649643
EXON	INTERNAL	nc	250185_0457_0094	NM_002627	chr10	3166675	3166767
EXON	INTERNAL	nc	106905_0478_2240	NM_016302	chr3	3184378	3184477
EXON	INTERNAL	nc	124287_3109_3191	NM_012392	chr1	31871347	31871434
EXON	INTERNAL	nc	235156_3573_3978	NM_016302	chr3	3189460	3189539
EXON	INTERNAL	nc	106477_1757_3655	BC008317	chr18	31942493	31942549
EXON	INTERNAL	nc	297318_2226_2400	BC008317	chr18	31942493	31942558
EXON	INTERNAL	nc	188952_1108_2309	BC008317	chr18	31942493	31942560
EXON	INTERNAL	nc	255612_0270_0986	BC008317	chr18	31942493	31942564
EXON	INTERNAL	nc	249995_0752_0804	NM_012319	chr18	31956013	31956119
EXON	INTERNAL	nc	286761_0505_2382	NM_018255	chr18	32008556	32008605
EXON	INTERNAL	nc	241990_3407_1237	NM_024835	chr17	32009788	32009848
EXON	INTERNAL	nc	185105_0609_3810	NM_015928	chr13	32242792	32242851
EXON	INTERNAL	nc	077063_0805_1144	NM_016454	chr15	32307999	32308082
EXON	INTERNAL	nc	171563_2874_0753	NM_004521	chr10	32366217	32366312
EXON	INTERNAL	nc	011832_1469_3401	NM_006471	chr18	3246126	3246228
EXON	INTERNAL	nc	221333_0339_3776	NM_033546	chr18	3252156	3252235
EXON	INTERNAL	nc	083238_0312_1953	NM_016141	chr3	32542473	32542554
EXON	INTERNAL	nc	255315_0079_2774	NM_006360	chr11	32567669	32567763
EXON	INTERNAL	nc	043782_3516_1255	NM_018045	chr1	32624967	32625017
EXON	INTERNAL	nc	015905_3871_0315	NM_017735	chr2	32896071	32896128
EXON	INTERNAL	nc	294182_1376_0759	NM_020888	chr1	33013052	33013158
EXON	INTERNAL	nc	311540_2870_3276	NM_153341	chr1	33187757	33187847
EXON	INTERNAL	nc	116451_2127_0657	NM_006404	chr20	33226364	33226417
EXON	INTERNAL	nc	002143_3862_0207	NM_181467	chr20	33335943	33335990
EXON	INTERNAL	nc	241929_2809_2241	NM_004761	chr6	33367416	33367478
EXON	INTERNAL	nc	217911_0869_3260	NM_198398	chr20	33593234	33593348
EXON	INTERNAL	nc	121407_1618_1495	NM_018453	chr14	34068315	34068414
EXON	INTERNAL	nc	068262_2218_1643	NM_002795	chr17	34163040	34163113
EXON	INTERNAL	nc	245234_0486_2337	NM_017748	chr17	34230680	34230772
EXON	INTERNAL	nc	213533_1190_1618	NM_015511	chr20	34308193	34308267
EXON	INTERNAL	nc	077663_0243_3406	NM_147173	chr9	34333630	34333695
EXON	INTERNAL	nc	060611_3940_0878	NM_024348	chr9	34603548	34603590
EXON	INTERNAL	nc	079478_3325_0850	NM_017917	chr14	34624429	34624528
EXON	INTERNAL	nc	295074_0684_1103	NM_004512	chr9	34651793	34651883
EXON	INTERNAL	nc	277812_0223_1877	NM_015678	chr13	34654559	34654665
EXON	INTERNAL	nc	268650_0990_0411	NM_006274	chr9	34681088	34681147
EXON	INTERNAL	nc	163130_2108_0447	NM_006274	chr9	34681088	34681158
EXON	INTERNAL	nc	024582_1678_3720	NM_058182	chr21	34696857	34696938
EXON	INTERNAL	nc	148660_3740_2824	NM_002791	chr14	34831436	34831509
EXON	INTERNAL	nc	077278_2732_0115	NM_001754	chr21	35081969	35082038
EXON	INTERNAL	nc	228709_0686_1473	NM_012473	chr22	35202755	35202849
EXON	INTERNAL	nc	114622_0408_1009	NM_012473	chr22	35207567	35207633
EXON	INTERNAL	nc	198607_1010_0767	NM_007167	chr1	35219721	35219789
EXON	INTERNAL	nc	260527_2926_1866	NM_003753	chr22	35246569	35246659
EXON	INTERNAL	nc	073792_3225_1949	NM_002951	chr20	35298450	35298526
EXON	INTERNAL	nc	143626_3353_3492	NM_139280	chr17	35332368	35332464
EXON	INTERNAL	nc	294188_2719_0315	AK095702	chr1	35414569	35414647
EXON	INTERNAL	nc	290125_0275_2172	NM_183060	chr10	35477369	35477425
EXON	INTERNAL	nc	214729_1923_2032	NM_030877	chr20	35799199	35799300
EXON	INTERNAL	nc	246107_1884_3323	NM_001067	chr17	35809650	35809732
EXON	INTERNAL	nc	283750_1654_3718	NM_001067	chr17	35809650	35809736
EXON	INTERNAL	nc	074146_0677_2501	NM_016446	chr9	35837143	35837231
EXON	INTERNAL	nc	008538_2762_1511	NM_016446	chr9	35837171	35837231
EXON	INTERNAL	nc	009642_0217_0783	NM_002794	chr1	35841327	35841405
EXON	INTERNAL	nc	016090_3432_0124	NM_002794	chr1	35874528	35874620
EXON	INTERNAL	nc	071602_2799_3954	NM_001788	chr7	35911380	35911440
EXON	INTERNAL	nc	246304_0524_2936	NM_001838	chr17	35975204	35975250
EXON	INTERNAL	nc	231696_1716_0513	NM_003079	chr17	36037508	36037565
EXON	INTERNAL	nc	159434_0841_0784	NM_014186	chr11	36252086	36252184
EXON	INTERNAL	nc	022795_1561_3188	NM_181503	chr13	36478065	36478162
EXON	INTERNAL	nc	066506_3996_0774	NM_181503	chr13	36480229	36480314
EXON	INTERNAL	nc	003635_3537_1477	NM_007271	chr6	36569650	36569693
EXON	INTERNAL	nc	132621_0497_2086	NM_020336	chr20	36627456	36627535
EXON	INTERNAL	nc	141199_0639_1037	NM_004172	chr5	36642448	36642509
EXON	INTERNAL	nc	147732_0722_1557	NM_003017	chr6	36670151	36670236
EXON	INTERNAL	nc	219448_0830_1563	NM_006475	chr13	37052698	37052768
EXON	INTERNAL	nc	138514_0574_3312	NM_006475	chr13	37052698	37052803
EXON	INTERNAL	nc	005634_2198_2826	NM_021991	chr17	37164390	37164466
EXON	INTERNAL	nc	122382_2563_0511	NM_006855	chr22	37209306	37209390
EXON	INTERNAL	nc	097226_1239_1435	NM_002078	chr3	37344911	37345005
EXON	INTERNAL	nc	257602_1330_2038	NM_032226	chr9	37348067	37348143
EXON	INTERNAL	nc	160702_1704_1139	NM_032226	chr9	37348084	37348143
EXON	INTERNAL	nc	255711_0532_0946	NM_012203	chr9	37420549	37420643
EXON	INTERNAL	nc	226034_0816_2860	NM_017595	chr17	37431137	37431180
EXON	INTERNAL	nc	129994_0604_1582	NM_183078	chr6	37444886	37444972
EXON	INTERNAL	nc	106391_1192_1792	NM_004380	chr16	3747961	3748050
EXON	INTERNAL	nc	019196_1179_0563	NM_052997	chr10	37560510	37560614
EXON	INTERNAL	nc	195722_3549_2381	NM_138493	chr6	37575592	37575676
EXON	INTERNAL	nc	015821_1014_3702	NM_138493	chr6	37575605	37575676
EXON	INTERNAL	nc	157645_1042_1500	AK125697	chr9	37578414	37578514
EXON	INTERNAL	nc	157645_1042_1500	AK125697	chr9	37578414	37578514
EXON	INTERNAL	nc	155672_1783_3195	BC029423	chr9	37582530	37582594
EXON	INTERNAL	nc	290639_1893_0638	NM_003246	chr15	37668489	37668579
EXON	INTERNAL	nc	210546_0752_0792	AK094570	chr22	37746252	37746302
EXON	INTERNAL	nc	034730_1963_3160	NM_003462	chr1	37800269	37800349
EXON	INTERNAL	nc	282942_0654_2666	NM_001002814	chr8	37835628	37835730
EXON	INTERNAL	nc	223456_0812_0886	NM_207356	chr1	3796993	3797065
EXON	INTERNAL	nc	272722_2503_3886	NM_001013703	chr15	38028667	38028761
EXON	INTERNAL	nc	286146_2425_0550	NM_014462	chr8	38140412	38140515
EXON	INTERNAL	nc	237487_1482_0525	NM_032353	chr17	38185074	38185142
EXON	INTERNAL	nc	068028_2867_0976	NM_032353	chr17	38185090	38185142
EXON	INTERNAL	nc	080135_1919_1251	NM_003766	chr17	38223873	38223959
EXON	INTERNAL	nc	137453_1565_2255	NM_003766	chr17	38224088	38224141
EXON	INTERNAL	nc	090088_0379_2497	BC033025	chr8	38239810	38239870
EXON	INTERNAL	nc	090088_0379_2497	BC033025	chr8	38239810	38239870
EXON	INTERNAL	nc	008889_2710_0738	NM_176863	chr17	38247041	38247118
EXON	INTERNAL	nc	007170_3538_2494	NM_006373	chr17	38420148	38420232
EXON	INTERNAL	nc	211402_1238_1791	NM_006364	chr14	38570874	38570956
EXON	INTERNAL	nc	082781_1064_3110	NM_005461	chr20	38747933	38748029
EXON	INTERNAL	nc	002769_3685_2813	NM_001031684	chr2	38830175	38830233
EXON	INTERNAL	nc	042082_0556_0892	NM_001031684	chr2	38831931	38832005
EXON	INTERNAL	nc	006575_1758_2595	NM_032850	chr15	38890160	38890247
EXON	INTERNAL	nc	063938_3555_0190	NM_025132	chr4	38952885	38952973
EXON	INTERNAL	nc	009559_0398_0681	NM_025132	chr4	38956554	38956631
EXON	INTERNAL	nc	015618_1102_2771	NM_002913	chr4	38965471	38965523
EXON	INTERNAL	nc	014945_0438_3524	NM_078473	chr8	38970270	38970336
EXON	INTERNAL	nc	308100_2581_1635	NM_199335	chr5	39141115	39141218
EXON	INTERNAL	nc	273615_0567_1668	NM_174921	chr4	39230071	39230173
EXON	INTERNAL	nc	205437_1288_2741	NM_018454	chr15	39459583	39459704
EXON	INTERNAL	nc	088329_0534_3050	NM_015200	chr4	39503449	39503503
EXON	INTERNAL	nc	212107_2916_2259	NM_005499	chr19	39637208	39637301
EXON	INTERNAL	nc	055745_3338_3176	NM_014248	chr22	39689998	39690067
EXON	INTERNAL	nc	058985_3377_2941	NM_018177	chr4	39784972	39785039
EXON	INTERNAL	nc	178887_1062_1856	NM_017745	chrX	39799565	39799634
EXON	INTERNAL	nc	131562_2418_1216	NM_002015	chr13	40031124	40031171
EXON	INTERNAL	nc	039077_0590_1582	NM_005830	chr13	40238882	40238990
EXON	INTERNAL	nc	198212_2214_3240	NM_000310	chr1	40316819	40316895
EXON	INTERNAL	nc	142763_2394_0198	NM_001003796	chr22	40414744	40414796
EXON	INTERNAL	nc	021504_1339_2859	AK093984	chr3	40462523	40462578
EXON	INTERNAL	nc	039900_3321_2201	NM_022473	chr15	40528137	40528195
EXON	INTERNAL	nc	063960_0397_3778	NM_206836	chr6	4070507	4070603
EXON	INTERNAL	nc	185424_1820_3245	NM_032635	chr19	40730185	40730268
EXON	INTERNAL	nc	076972_1271_3337	NM_201515	chr12	41006236	41006298
EXON	INTERNAL	nc	237351_2992_1495	NM_014223	chr1	41009822	41009860
EXON	INTERNAL	nc	134820_1319_2266	NM_001356	chrX	41094372	41094466
EXON	INTERNAL	nc	224790_2560_1826	AK025872	chrX	41259135	41259182
EXON	INTERNAL	nc	267605_1261_1892	NM_007145	chr19	41421405	41421506
EXON	INTERNAL	nc	102962_2356_0609	NM_016099	chr8	41487579	41487654
EXON	INTERNAL	nc	009262_1900_0638	NM_006275	chr20	41525598	41525655
EXON	INTERNAL	nc	064114_2119_2025	NM_016004	chr20	41658490	41658576
EXON	INTERNAL	nc	165591_0997_3719	NM_016004	chr20	41675904	41676002
EXON	INTERNAL	nc	202579_2898_2645	AK001903	chr7	41691238	41691316
EXON	INTERNAL	nc	270853_0482_3441	NM_002462	chr21	41752940	41753008
EXON	INTERNAL	nc	140234_1091_2256	NM_006345	chr4	41782856	41782912
EXON	INTERNAL	nc	262650_3148_1071	NM_016248	chr13	41795317	41795402
EXON	INTERNAL	nc	091304_0475_3428	NM_016248	chr13	41795329	41795402
EXON	INTERNAL	nc	005397_1193_3113	AL831953	chr13	42358525	42358612
EXON	INTERNAL	nc	185265_1959_2752	NM_005662	chr8	42382473	42382570
EXON	INTERNAL	nc	308625_1374_0613	NM_005662	chr8	42382513	42382570
EXON	INTERNAL	nc	305451_0661_3392	NM_198941	chr20	42565870	42565980
EXON	INTERNAL	nc	206721_3559_0582	NM_207630	chr21	42590339	42590421
EXON	INTERNAL	nc	041000_3224_2980	NM_003225	chr21	42655462	42655536
EXON	INTERNAL	nc	022885_0431_2347	NM_004048	chr15	42794913	42795014
EXON	INTERNAL	nc	145861_2152_1031	NM_182970	chr20	42813863	42813929
EXON	INTERNAL	nc	193347_1354_3028	NM_006347	chr1	42914927	42915015
EXON	INTERNAL	nc	306763_2382_0310	NM_002787	chr7	42930799	42930890
EXON	INTERNAL	nc	247872_1270_4031	NM_016097	chr18	42935413	42935496
EXON	INTERNAL	nc	160433_3619_1823	NM_016097	chr18	42937810	42937906
EXON	INTERNAL	nc	212595_3434_2283	NM_031903	chr7	42943895	42943976
EXON	INTERNAL	nc	153763_3082_2184	NM_183010	chr6	43011290	43011379
EXON	INTERNAL	nc	160177_1419_2801	NM_002027	chr8	43060011	43060080
EXON	INTERNAL	nc	275722_1294_1097	NM_024320	chr17	43384335	43384396
EXON	INTERNAL	nc	030819_0155_2349	NM_001482	chr15	43440616	43440682
EXON	INTERNAL	nc	190128_1574_1712	NM_000240	chrX	43476901	43476986
EXON	INTERNAL	nc	289190_0935_0303	NM_012343	chr5	43741275	43741346
EXON	INTERNAL	nc	102019_0175_1144	NM_018135	chr6	43751209	43751297
EXON	INTERNAL	nc	244328_3023_1052	NM_018135	chr6	43763434	43763506
EXON	INTERNAL	nc	069241_0928_0860	NM_000712	chr7	43806589	43806665
EXON	INTERNAL	nc	215446_1463_2046	NM_000712	chr7	43813387	43813461
EXON	INTERNAL	nc	172063_3492_1073	NM_000308	chr20	43959764	43959852
EXON	INTERNAL	nc	213343_2725_3373	NM_133259	chr2	43980109	43980215
EXON	INTERNAL	nc	173740_1661_0316	NM_001384	chr1	44210507	44210593
EXON	INTERNAL	nc	193943_3355_0105	NM_005831	chr17	44288453	44288535
EXON	INTERNAL	nc	156297_1390_1650	NM_004955	chr6	44306062	44306142
EXON	INTERNAL	nc	201160_1035_0849	NM_005175	chr17	44328153	44328229
EXON	INTERNAL	nc	166011_2889_0845	NM_006036	chr2	44418994	44419081
EXON	INTERNAL	nc	011196_1997_1844	NM_152641	chr12	44573470	44573550
EXON	INTERNAL	nc	010887_0444_0813	NM_019082	chr7	44575933	44575995
EXON	INTERNAL	nc	005279_3080_0953	AB097009	chr7	44584435	44584499
EXON	INTERNAL	nc	310316_3905_1134	NM_003169	chr19	44658561	44658623
EXON	INTERNAL	nc	071752_3053_1278	NM_018353	chr14	44742144	44742217
EXON	INTERNAL	nc	007063_2406_0500	BC022436	chr13	44809008	44809105
EXON	INTERNAL	nc	007527_0163_0194	BC022436	chr13	44809008	44809105
EXON	INTERNAL	nc	043112_0165_0196	BC022436	chr13	44809008	44809105
EXON	INTERNAL	nc	007063_2406_0500	BC022436	chr13	44809008	44809105
EXON	INTERNAL	nc	007527_0163_0194	BC022436	chr13	44809008	44809105
EXON	INTERNAL	nc	043112_0165_0196	BC022436	chr13	44809008	44809105
EXON	INTERNAL	nc	260644_1016_3574	NM_030674	chr12	44867851	44867901
EXON	INTERNAL	nc	228944_1220_1619	NM_030674	chr12	44867851	44867922
EXON	INTERNAL	nc	279399_0231_3407	NM_030674	chr12	44867851	44867924
EXON	INTERNAL	nc	238060_0928_3945	NM_030674	chr12	44867851	44867945
EXON	INTERNAL	nc	136133_3406_3344	NM_030674	chr12	44919836	44919943
EXON	INTERNAL	nc	260781_1252_3858	NM_015004	chr3	45013659	45013748
EXON	INTERNAL	nc	168617_2950_1563	NM_003563	chr17	45034226	45034318
EXON	INTERNAL	nc	240113_1761_2563	NM_003563	chr17	45034226	45034318
EXON	INTERNAL	nc	104361_2239_2305	NM_018976	chr12	45038239	45038286
EXON	INTERNAL	nc	247759_1525_1459	NM_018976	chr12	45038239	45038338
EXON	INTERNAL	nc	135122_0081_3738	NM_018976	chr12	45043806	45043876
EXON	INTERNAL	nc	216896_1103_2122	NM_153001	chr19	45177817	45177873
EXON	INTERNAL	nc	223535_1355_1304	NM_001035005	chr18	45262034	45262109
EXON	INTERNAL	nc	149167_2611_2970	NM_183048	chr20	45286377	45286464
EXON	INTERNAL	nc	060437_3343_0713	NM_030790	chr16	45750285	45750373
EXON	INTERNAL	nc	033950_2525_3032	NM_030790	chr16	45851957	45852031
EXON	INTERNAL	nc	008855_1062_0378	NM_025149	chr17	45904854	45904939
EXON	INTERNAL	nc	044298_2955_2398	NM_001031835	chr16	46103109	46103184
EXON	INTERNAL	nc	180030_0482_0809	NM_016424	chr17	46178289	46178363
EXON	INTERNAL	nc	007078_3993_1939	NM_001031835	chr16	46241974	46242038
EXON	INTERNAL	nc	082913_1460_0262	NM_001984	chr13	46254803	46254893
EXON	INTERNAL	nc	177766_3755_2236	NM_001984	chr13	46254836	46254927
EXON	INTERNAL	nc	108190_0844_1620	NM_005749	chr17	46294588	46294669
EXON	INTERNAL	nc	163635_0747_1211	BX647777	chr13	46368904	46368994
EXON	INTERNAL	nc	090902_0980_3264	NM_198175	chr17	46592375	46592441
EXON	INTERNAL	nc	006454_1554_0709	NM_014741	chr11	46646980	46647036
EXON	INTERNAL	nc	132324_3590_1640	NM_024056	chr12	46648815	46648927
EXON	INTERNAL	nc	290146_0383_3080	NM_005002	chr12	4666583	4666658
EXON	INTERNAL	nc	098669_3137_3943	NM_016001	chr17	46730225	46730289
EXON	INTERNAL	nc	257033_0226_2477	NM_005359	chr18	46860086	46860144
EXON	INTERNAL	nc	072999_2216_0218	NM_153280	chrX	46954375	46954466
EXON	INTERNAL	nc	138633_1805_3384	NM_006420	chr20	47039545	47039628
EXON	INTERNAL	nc	115259_0088_1824	NM_032389	chr11	47142430	47142547
EXON	INTERNAL	nc	018116_2383_1470	NM_017454	chr20	47163285	47163340
EXON	INTERNAL	nc	090334_0768_3134	NM_000107	chr11	47217297	47217339
EXON	INTERNAL	nc	259480_1493_3078	NM_001743	chr2	47257086	47257154
EXON	INTERNAL	nc	268189_3804_3985	NM_001743	chr2	47257086	47257154
EXON	INTERNAL	nc	075899_0307_2837	NM_001743	chr2	47257096	47257154
EXON	INTERNAL	nc	139303_1115_1082	AK130060	chr20	47328586	47328640
EXON	INTERNAL	nc	170100_2758_0911	AK124175	chr20	47339106	47339199
EXON	INTERNAL	nc	037192_4009_2215	NM_153477	chrX	47401539	47401633
EXON	INTERNAL	nc	264900_3556_3951	CR590107	chr13	47525463	47525514
EXON	INTERNAL	nc	018835_0509_1677	NM_000251	chr2	47561433	47561514
EXON	INTERNAL	nc	032698_3320_2427	NM_001659	chr12	47619765	47619829
EXON	INTERNAL	nc	335146_3322_2425	NM_001659	chr12	47619765	47619829
EXON	INTERNAL	nc	286811_0178_1878	NM_006082	chr12	47807833	47807898
EXON	INTERNAL	nc	011361_1571_3867	NM_006009	chr12	47869036	47869128
EXON	INTERNAL	nc	015438_3307_0803	NM_006337	chr12	48248133	48248178
EXON	INTERNAL	nc	039354_1951_2749	NM_003217	chr12	48432539	48432599
EXON	INTERNAL	nc	229226_2864_1137	AK026605	chr12	48444913	48444982
EXON	TSS	nc	042171_2956_0033	NM_024661	chr3	48448586	48448658
EXON	INTERNAL	nc	045848_2955_0036	NM_024661	chr3	48448591	48448658
EXON	INTERNAL	nc	049801_2958_0031	NM_024661	chr3	48448591	48448658
EXON	INTERNAL	nc	049881_2960_0033	NM_024661	chr3	48448591	48448658
EXON	INTERNAL	nc	057506_2954_0031	NM_024661	chr3	48448591	48448658
EXON	INTERNAL	nc	127925_1830_1023	NM_017830	chr4	48557944	48558020
EXON	INTERNAL	nc	256011_1937_2001	NM_002222	chr3	4863996	4864079
EXON	INTERNAL	nc	146584_1374_3518	BC036610	chr15	48784032	48784119
EXON	INTERNAL	nc	146160_3937_2465	NM_032901	chr12	48800440	48800501
EXON	INTERNAL	nc	298145_1823_1534	NM_032521	chr20	48803597	48803684
EXON	INTERNAL	nc	253372_0431_0622	NM_006904	chr8	49014664	49014761
EXON	INTERNAL	nc	110706_1251_2779	NM_001001	chr14	49155159	49155194
EXON	INTERNAL	nc	303352_1500_3463	NM_001001	chr14	49155159	49155252
EXON	INTERNAL	nc	242309_1151_2238	NM_001001	chr14	49155159	49155270
EXON	INTERNAL	nc	206734_3004_1199	NM_004713	chr14	49320283	49320390
EXON	INTERNAL	nc	144416_2951_1292	NM_004713	chr14	49368681	49368745
EXON	INTERNAL	nc	015018_2615_1920	NM_006638	chr6	4941246	4941318
EXON	INTERNAL	nc	125149_3061_3826	NM_014764	chr12	49920461	49920512
EXON	INTERNAL	nc	142446_0213_3743	NM_152459	chr16	5034125	5034182
EXON	INTERNAL	nc	075435_1953_0118	NM_006545	chr3	50361309	50361413
EXON	INTERNAL	nc	247551_0495_3378	NM_005486	chr17	50394231	50394309
EXON	INTERNAL	nc	033265_3038_1267	NM_002863	chr14	50441687	50441769
EXON	INTERNAL	nc	307046_3914_3062	AK124228	chr13	50442497	50442592
EXON	INTERNAL	nc	044216_0069_0972	NM_002592	chr20	5055210	5055268
EXON	INTERNAL	nc	094232_2814_0765	AK027006	chr16	51035689	51035766
EXON	INTERNAL	nc	224350_3447_1972	NM_003199	chr18	51072833	51072929
EXON	INTERNAL	nc	054860_0161_2385	NM_003199	chr18	51093848	51093932
EXON	INTERNAL	nc	173757_2589_3100	NM_006327	chr10	51262532	51262625
EXON	INTERNAL	nc	250426_1329_1637	NM_032750	chr3	51978999	51979082
EXON	INTERNAL	nc	142498_0746_3672	NM_145897	chr12	51979320	51979403
EXON	INTERNAL	nc	155143_1876_3627	NM_015665	chr12	51987508	51987590
EXON	INTERNAL	nc	211889_2396_2954	NM_002525	chr1	52028793	52028880
EXON	INTERNAL	nc	164682_3177_3493	NM_000518	chr11	5203272	5203326
EXON	INTERNAL	nc	134426_1933_0129	NM_002525	chr1	52038884	52038943
EXON	INTERNAL	nc	324168_2549_1505	NM_176795	chr11	522243	522305
EXON	INTERNAL	nc	298699_3767_0973	NM_198066	chr14	52311662	52311747
EXON	INTERNAL	nc	165019_1141_2398	NM_032308	chr17	5264245	5264335
EXON	INTERNAL	nc	120146_1515_1881	NM_014051	chr6	52656835	52656889
EXON	INTERNAL	nc	053022_0277_3616	NM_014051	chr6	52659292	52659342
EXON	INTERNAL	nc	112992_1779_1267	NM_206826	chr3	52696368	52696439
EXON	INTERNAL	nc	280564_2986_3737	NM_206826	chr3	52699648	52699760
EXON	INTERNAL	nc	260890_1351_3061	NM_014601	chr19	52938128	52938202
EXON	INTERNAL	nc	083499_0934_0607	NM_001512	chr6	52958261	52958340
EXON	INTERNAL	nc	207855_2506_1368	NM_002495	chr5	53014841	53014924
EXON	INTERNAL	nc	163353_2721_3395	NM_002495	chr5	53014859	53014924
EXON	INTERNAL	nc	027377_1149_0733	NM_016057	chr12	53023320	53023367
EXON	INTERNAL	nc	243364_1552_0143	NM_144594	chr12	53145121	53145218
EXON	INTERNAL	nc	020413_2856_3106	NM_016041	chr17	5318337	5318448
EXON	INTERNAL	nc	006922_1116_3212	NM_017949	chr17	53295336	53295408
EXON	INTERNAL	nc	001601_1745_1432	NM_018403	chr3	53296428	53296500
EXON	INTERNAL	nc	263390_0288_1640	NM_018403	chr3	53351211	53351309
EXON	INTERNAL	nc	163225_3389_3265	NM_001012515	chr18	53381104	53381199
EXON	INTERNAL	nc	233058_1178_0852	NM_020739	chr15	53434730	53434794
EXON	INTERNAL	nc	126509_4038_1576	NM_017887	chr1	53452362	53452471
EXON	INTERNAL	nc	013767_1445_3576	NM_001498	chr6	53470101	53470184
EXON	INTERNAL	nc	131144_0462_1942	AB002310	chrX	53575784	53575865
EXON	INTERNAL	nc	227833_0238_2069	AK057710	chr2	53743120	53743178
EXON	INTERNAL	nc	069823_3248_1237	AK001593	chr1	54003746	54003801
EXON	INTERNAL	nc	248142_1727_0857	NM_058217	chr17	54135589	54135689
EXON	INTERNAL	nc	074280_1428_1311	NM_000146	chr19	54160378	54160418
EXON	INTERNAL	nc	228593_1794_2903	NM_000146	chr19	54160378	54160431
EXON	INTERNAL	nc	231654_0544_1320	NM_000146	chr19	54160378	54160460
EXON	INTERNAL	nc	134996_0771_3278	NM_000146	chr19	54161652	54161731
EXON	INTERNAL	nc	286332_2917_0678	NM_004872	chr1	54269939	54270040
EXON	INTERNAL	nc	124970_1032_1990	NM_004872	chr1	54274871	54274945
EXON	INTERNAL	nc	242763_3870_1866	NM_004872	chr1	54279017	54279089
EXON	INTERNAL	nc	014328_0309_2552	NM_002104	chr5	54365626	54365717
EXON	INTERNAL	nc	170726_0340_2962	NM_001780	chr12	54407295	54407390
EXON	INTERNAL	nc	122445_0424_0289	NM_006144	chr5	54434230	54434278
EXON	INTERNAL	nc	014154_2125_1970	NM_006144	chr5	54441606	54441706
EXON	INTERNAL	nc	222057_1322_1026	NM_001032387	chr12	54685466	54685574
EXON	INTERNAL	nc	144635_0644_3320	NM_176895	chr5	54757561	54757624
EXON	INTERNAL	nc	224540_3673_2280	NM_079425	chr12	54840300	54840371
EXON	INTERNAL	nc	156032_1180_3253	NM_079425	chr12	54841522	54841625
EXON	INTERNAL	nc	043112_2171_1489	NM_006567	chr6	5490483	5490572
EXON	INTERNAL	nc	054084_1296_2694	NM_033280	chr18	54958105	54958189
EXON	INTERNAL	nc	253191_1307_1628	NM_014255	chr12	54995181	54995283
EXON	INTERNAL	nc	192207_3695_2703	NM_207521	chr2	55052833	55052901
EXON	INTERNAL	nc	205966_2826_2247	NM_207521	chr2	55063229	55063293
EXON	INTERNAL	nc	264823_2180_0387	NM_207344	chr12	55148629	55148701
EXON	INTERNAL	nc	268932_0269_1972	NM_182926	chr14	55209413	55209483
EXON	INTERNAL	nc	173240_1704_1435	NM_182926	chr14	55220971	55221047
EXON	INTERNAL	nc	263744_3033_4023	NM_030938	chr17	55243842	55243929
EXON	INTERNAL	nc	231460_2283_0138	AB028980	chr1	55304623	55304723
EXON	INTERNAL	nc	253041_0344_3186	AK098214	chr12	55343403	55343474
EXON	INTERNAL	nc	067228_1897_0303	NM_005594	chr12	55393671	55393734
EXON	INTERNAL	nc	236608_1739_2985	NM_000946	chr12	55411637	55411724
EXON	INTERNAL	nc	249837_0415_0215	NM_012106	chr16	55844980	55845046
EXON	INTERNAL	nc	243815_1792_1085	NM_006380	chr17	55875302	55875366
EXON	INTERNAL	nc	014354_1125_3452	NM_018475	chr4	55985473	55985567
EXON	INTERNAL	nc	226962_3299_2778	NM_018475	chr4	55987024	55987099
EXON	INTERNAL	nc	011895_1428_1937	NM_004990	chr12	56180503	56180572
EXON	INTERNAL	nc	294048_1549_0667	NM_006400	chr12	56212263	56212343
EXON	INTERNAL	nc	235967_2710_1440	NM_006400	chr12	56212783	56212860
EXON	INTERNAL	nc	146841_1367_0686	NM_022913	chr5	56580993	56581095
EXON	INTERNAL	nc	135139_1202_0782	NM_001012506	chr3	56628503	56628595
EXON	INTERNAL	nc	270095_2887_3507	NM_018229	chr14	56818585	56818699
EXON	INTERNAL	nc	269222_1143_1510	NM_080426	chr20	56912122	56912200
EXON	INTERNAL	nc	116971_2285_1997	NM_080426	chr20	56913844	56913930
EXON	INTERNAL	nc	173133_2596_3201	NM_080426	chr20	56913869	56913930
EXON	INTERNAL	nc	012591_0951_1058	NM_080426	chr20	56918165	56918254
EXON	INTERNAL	nc	332935_3040_2672	NM_199329	chr11	56931005	56931080
EXON	INTERNAL	nc	063579_0407_1714	NM_198183	chr11	57078565	57078672
EXON	INTERNAL	nc	178131_2215_1822	NM_002350	chr8	57085610	57085685
EXON	INTERNAL	nc	094691_0653_0321	NM_001032295	chr11	57135947	57135985
EXON	INTERNAL	nc	103220_1344_2123	NM_001331	chr11	57343162	57343226
EXON	INTERNAL	nc	011422_2687_3906	NM_174912	chrX	57424070	57424177
EXON	INTERNAL	nc	150536_0851_0891	NM_153377	chr12	57552205	57552282
EXON	INTERNAL	nc	019928_1196_3679	NM_001553	chr4	57592003	57592054
EXON	INTERNAL	nc	243973_2469_3920	NM_001553	chr4	57592003	57592079
EXON	INTERNAL	nc	029595_2466_0764	NM_001553	chr4	57592003	57592081
EXON	INTERNAL	nc	229126_0334_1494	NM_001553	chr4	57592003	57592081
EXON	INTERNAL	nc	224953_1114_3221	NM_001553	chr4	57594118	57594226
EXON	INTERNAL	nc	139904_3248_2613	NM_001553	chr4	57594120	57594234
EXON	INTERNAL	nc	081937_0934_1622	AB037853	chr9	5766478	5766553
EXON	INTERNAL	nc	163876_2479_1148	NM_004492	chr15	57718358	57718472
EXON	INTERNAL	nc	218985_1912_2466	NM_004492	chr15	57718546	57718648
EXON	INTERNAL	nc	011653_0292_3569	NM_004492	chr15	57721627	57721728
EXON	INTERNAL	nc	241806_0640_2836	NM_004330	chr15	57743516	57743611
EXON	INTERNAL	nc	046715_2130_1433	NM_152132	chr14	57806896	57806956
EXON	INTERNAL	nc	281698_1265_3946	NM_176787	chr18	57862440	57862559
EXON	INTERNAL	nc	169915_1485_1730	NM_014258	chr20	57882405	57882511
EXON	INTERNAL	nc	247540_0549_3334	NM_007159	chr3	57883688	57883790
EXON	INTERNAL	nc	179174_0195_1375	NM_017813	chr8	58037822	58037867
EXON	INTERNAL	nc	059073_1497_0060	NM_170768	chr11	58138278	58138327
EXON	INTERNAL	nc	086344_4043_2011	NM_018062	chr2	58242161	58242245
EXON	INTERNAL	nc	074992_0985_2786	NM_001494	chr10	5867920	5868019
EXON	INTERNAL	nc	306972_3127_2633	NM_145243	chr1	58772497	58772591
EXON	INTERNAL	nc	008266_3284_3666	NM_014556	chr4	5881574	5881681
EXON	INTERNAL	nc	281556_1175_3049	AB032974	chr17	58858727	58858797
EXON	INTERNAL	nc	253401_3611_3665	NM_014992	chr14	58906178	58906224
EXON	INTERNAL	nc	141362_3401_0643	NM_005828	chr17	59016365	59016422
EXON	INTERNAL	nc	112930_0487_3461	AF012073	chr5	59099830	59099887
EXON	INTERNAL	nc	027897_2609_0838	NM_206857	chr14	59133196	59133258
EXON	INTERNAL	nc	294340_1220_3636	NM_001042517	chr13	59137726	59137817
EXON	INTERNAL	nc	149866_3044_0914	NM_020198	chr17	59183105	59183199
EXON	INTERNAL	nc	026049_3781_0136	NM_020198	chr17	59187332	59187423
EXON	INTERNAL	nc	257171_0365_1345	NM_016029	chr14	59686536	59686629
EXON	INTERNAL	nc	165588_0400_3840	NM_152852	chr11	59703880	59703950
EXON	INTERNAL	nc	155558_3715_3647	NM_152852	chr11	59703880	59703964
EXON	INTERNAL	nc	103019_1415_0258	NM_152852	chr11	59703880	59703984
EXON	INTERNAL	nc	118162_0638_3729	AL133585	chr17	59924836	59924912
EXON	INTERNAL	nc	025222_1029_2446	NM_004396	chr17	59926202	59926241
EXON	INTERNAL	nc	009676_3857_3454	NM_004396	chr17	59926202	59926268
EXON	INTERNAL	nc	000942_0276_3249	NM_004396	chr17	59932785	59932869
EXON	INTERNAL	nc	220410_0309_2102	AK075484	chr2	61245393	61245467
EXON	INTERNAL	nc	018017_3931_0403	NM_206925	chr15	61402784	61402838
EXON	INTERNAL	nc	105868_0393_0163	NM_020987	chr10	61485422	61485484
EXON	INTERNAL	nc	189752_0990_1635	NM_003400	chr2	61561861	61561920
EXON	INTERNAL	nc	197084_0963_2418	NM_002407	chr11	61734576	61734648
EXON	INTERNAL	nc	005923_1008_2442	NM_002411	chr11	61794206	61794261
EXON	INTERNAL	nc	151228_2120_1638	NM_002411	chr11	61794206	61794266
EXON	INTERNAL	nc	230826_3318_3931	NM_002411	chr11	61794206	61794272
EXON	INTERNAL	nc	157037_2491_4030	NM_002411	chr11	61794206	61794273
EXON	INTERNAL	nc	132221_2913_1994	NM_002411	chr11	61794206	61794274
EXON	INTERNAL	nc	023124_2438_1763	NM_002411	chr11	61795047	61795116
EXON	INTERNAL	nc	292244_2639_2590	NM_002411	chr11	61797005	61797106
EXON	INTERNAL	nc	239763_1965_0562	NM_002411	chr11	61797103	61797203
EXON	INTERNAL	nc	206915_1757_3750	NM_002411	chr11	61797117	61797203
EXON	INTERNAL	nc	235604_1747_3537	NM_002411	chr11	61797122	61797203
EXON	INTERNAL	nc	225756_1128_0174	NM_002411	chr11	61797139	61797203
EXON	INTERNAL	nc	143157_1198_2850	NM_002411	chr11	61797153	61797203
EXON	INTERNAL	nc	235652_0781_2860	NM_002411	chr11	61797153	61797203
EXON	INTERNAL	nc	272479_2865_1319	NM_025080	chr11	61880446	61880515
EXON	INTERNAL	nc	221743_2203_0765	NM_032027	chr1	61919307	61919389
EXON	INTERNAL	nc	004916_1508_1263	NM_016338	chr5	61933355	61933431
EXON	INTERNAL	nc	064173_1505_1263	NM_016338	chr5	61933356	61933431
EXON	INTERNAL	nc	001748_1815_0379	NM_001769	chr12	6212094	6212156
EXON	INTERNAL	nc	144591_0945_3946	NM_001769	chr12	6215621	6215702
EXON	INTERNAL	nc	009409_1297_2056	NM_020685	chr3	62294274	62294358
EXON	INTERNAL	nc	003445_0115_3304	NM_020685	chr3	62294322	62294358
EXON	INTERNAL	nc	001749_3912_0825	AL110161	chr17	62497024	62497060
EXON	INTERNAL	nc	073647_3915_0824	AL110161	chr17	62497024	62497060
EXON	INTERNAL	nc	015286_1691_1761	AB003103	chr17	62764495	62764616
EXON	INTERNAL	nc	094773_1614_2548	NM_198855	chr19	62845888	62845947
EXON	INTERNAL	nc	302889_1218_1922	NM_182703	chr15	63037994	63038083
EXON	INTERNAL	nc	232922_2938_0678	NM_004585	chr11	63060856	63060921
EXON	INTERNAL	nc	097875_2616_3095	NM_004585	chr11	63070456	63070505
EXON	INTERNAL	nc	170990_0819_1417	NM_023926	chr19	63287020	63287105
EXON	INTERNAL	nc	162926_1391_3600	NM_004074	chr11	63498655	63498729
EXON	INTERNAL	nc	133761_1620_0863	NM_001009	chr19	63590448	63590516
EXON	INTERNAL	nc	251028_1111_3005	NM_016395	chr15	63642165	63642270
EXON	INTERNAL	nc	011783_1003_0693	NM_005917	chr2	63679808	63679892
EXON	INTERNAL	nc	221054_1157_1757	NM_005917	chr2	63679808	63679910
EXON	INTERNAL	nc	247878_0342_0642	NM_005917	chr2	63679836	63679930
EXON	INTERNAL	nc	054795_0480_0108	NM_005917	chr2	63685414	63685510
EXON	INTERNAL	nc	076101_3470_3642	NM_005917	chr2	63687745	63687832
EXON	INTERNAL	nc	239016_0171_2320	NM_025075	chr3	63794587	63794646
EXON	INTERNAL	nc	219623_1847_0287	NM_025075	chr3	63799088	63799188
EXON	INTERNAL	nc	142029_0744_3064	NM_017983	chr17	63929018	63929089
EXON	INTERNAL	nc	106852_1706_2275	NM_006759	chr2	63967081	63967176
EXON	INTERNAL	nc	196526_3525_2131	NM_021979	chr14	64079633	64079705
EXON	INTERNAL	nc	168192_1537_1400	NM_172365	chr14	64125790	64125849
EXON	INTERNAL	nc	279799_0730_0078	NM_019022	chr18	64491907	64492007
EXON	INTERNAL	nc	046172_1158_2366	NM_004241	chr10	64596996	64597076
EXON	INTERNAL	nc	065151_3924_0148	NM_017975	chr15	64598271	64598322
EXON	INTERNAL	nc	253988_1253_0720	AK124072	chr7	6467245	6467347
EXON	INTERNAL	nc	243716_0378_3093	NM_006854	chr7	6472227	6472330
EXON	INTERNAL	nc	085773_1061_2676	NM_016056	chr12	64832318	64832397
EXON	INTERNAL	nc	226230_0269_0371	NM_015342	chr5	64919039	64919124
EXON	INTERNAL	nc	286791_0255_3865	NM_015342	chr5	64919052	64919124
EXON	INTERNAL	nc	050344_1656_2877	NM_016060	chr17	6495545	6495628
EXON	INTERNAL	nc	279151_2557_0784	NM_000181	chr7	65063379	65063485
EXON	INTERNAL	nc	254390_1348_3459	NM_181641	chr16	65157290	65157387
EXON	INTERNAL	nc	243312_1323_1384	NM_004161	chr2	65169251	65169328
EXON	INTERNAL	nc	203117_1894_2248	NM_006141	chr16	65317232	65317331
EXON	INTERNAL	nc	204694_1910_1686	NM_005722	chr2	65351812	65351889
EXON	INTERNAL	nc	022685_0795_3218	NM_001335	chr11	65407555	65407622
EXON	INTERNAL	nc	078672_0237_1327	NM_006842	chr11	65587540	65587589
EXON	INTERNAL	nc	217123_2188_3133	NM_007100	chr4	656226	656292
EXON	INTERNAL	nc	218827_3592_3004	NM_017526	chr1	65670735	65670837
EXON	INTERNAL	nc	113338_2415_0662	NM_017526	chr1	65670755	65670837
EXON	INTERNAL	nc	235321_0289_3750	NM_014187	chr16	65820632	65820682
EXON	INTERNAL	nc	314081_2216_0887	NM_001004331	chr14	66034948	66035023
EXON	INTERNAL	nc	243653_0612_1405	M62895	chr10	66256571	66256639
EXON	INTERNAL	nc	254739_0164_2382	NM_198828	chr5	66318048	66318106
EXON	INTERNAL	nc	079196_0767_2556	NM_020806	chr14	66460676	66460762
EXON	INTERNAL	nc	213446_3805_3346	NM_001011645	chrX	66860253	66860328
EXON	INTERNAL	nc	127454_0882_3209	NM_021173	chr11	66875597	66875664
EXON	INTERNAL	nc	077025_0217_0694	NM_007103	chr11	67130983	67131065
EXON	INTERNAL	nc	301186_3633_2603	NM_001031615	chr11	67186210	67186297
EXON	INTERNAL	nc	046147_1864_3398	NM_016026	chr14	67221600	67221674
EXON	INTERNAL	nc	081488_0176_3463	NM_016026	chr14	67229424	67229522
EXON	INTERNAL	nc	161537_1390_2823	NM_173834	chrX	67659410	67659484
EXON	INTERNAL	nc	247304_2914_2557	NM_007007	chr12	67951227	67951290
EXON	INTERNAL	nc	037758_1101_1052	NM_006431	chr12	68278044	68278118
EXON	INTERNAL	nc	286611_0182_3014	NM_181515	chr11	68420559	68420657
EXON	INTERNAL	nc	012839_2180_2064	NM_024055	chr5	68436273	68436321
EXON	INTERNAL	nc	166968_3064_3687	NM_174893	chr17	6860538	6860639
EXON	INTERNAL	nc	214005_0656_0297	NM_014515	chr12	68999345	68999391
EXON	INTERNAL	nc	015756_2409_0795	NM_153451	chr11	69189515	69189610
EXON	INTERNAL	nc	263806_1495_1395	NM_002056	chr2	69410345	69410434
EXON	INTERNAL	nc	066580_0998_1793	NM_006331	chr12	6954652	6954726
EXON	INTERNAL	nc	261430_2578_0726	NM_018043	chr11	69713177	69713281
EXON	INTERNAL	nc	058913_1889_1849	NM_018043	chr11	69713221	69713281
EXON	INTERNAL	nc	083992_0880_2796	NM_001035258	chr17	69717551	69717612
EXON	INTERNAL	nc	214691_1946_2697	NM_001035258	chr17	69717564	69717612
EXON	INTERNAL	nc	251048_2968_2924	NM_177423	chr11	69859351	69859448
EXON	INTERNAL	nc	004523_0886_3445	NM_177423	chr11	69862147	69862207
EXON	INTERNAL	nc	099468_1750_3444	NM_177423	chr11	69879471	69879565
EXON	INTERNAL	nc	254775_0756_2589	NM_016468	chr14	69896080	69896147
EXON	INTERNAL	nc	242410_0083_1716	NM_016468	chr14	69896081	69896147
EXON	INTERNAL	nc	008975_3797_2744	NM_016468	chr14	69896111	69896147
EXON	INTERNAL	nc	283917_2582_2675	NM_003626	chr11	69908071	69908148
EXON	INTERNAL	nc	035835_1432_0163	NM_198178	chr3	70091114	70091214
EXON	INTERNAL	nc	182502_2380_1175	NM_000206	chrX	70243984	70244065
EXON	INTERNAL	nc	010841_2670_3491	NM_000206	chrX	70247472	70247529
EXON	INTERNAL	nc	050601_1111_3078	NM_020214	chr15	70320594	70320708
EXON	INTERNAL	nc	179215_2374_3075	NM_017768	chr1	70390704	70390778
EXON	INTERNAL	nc	062188_1893_1501	NM_017768	chr1	70414081	70414161
EXON	INTERNAL	nc	004599_1941_1409	NM_201442	chr12	7048530	7048594
EXON	INTERNAL	nc	072809_2793_3747	NM_015170	chr8	70676562	70676618
EXON	INTERNAL	nc	004790_0197_0251	NM_001033859	chr17	7069276	7069308
EXON	INTERNAL	nc	075054_0194_0251	NM_001033859	chr17	7069276	7069308
EXON	INTERNAL	nc	008198_1859_2297	NM_181673	chrX	70712385	70712465
EXON	INTERNAL	nc	261349_1681_2821	NM_031284	chr15	70830763	70830837
EXON	INTERNAL	nc	277471_0487_2313	NM_032682	chr3	71109669	71109743
EXON	INTERNAL	nc	279914_1681_2013	NM_032682	chr3	71132813	71132898
EXON	INTERNAL	nc	187531_1440_0289	NM_013260	chr17	71176200	71176300
EXON	INTERNAL	nc	135162_3327_2044	NM_001007	chrX	71409179	71409250
EXON	INTERNAL	nc	246927_2688_3830	NM_007292	chr17	71457394	71457484
EXON	INTERNAL	nc	224417_0964_0458	NM_020150	chr10	71600195	71600272
EXON	INTERNAL	nc	133955_0889_0461	BC020889	chr4	71740126	71740205
EXON	INTERNAL	nc	275566_0098_1008	NM_144646	chr4	71741033	71741120
EXON	INTERNAL	nc	193772_3128_3149	NM_144646	chr4	71741792	71741865
EXON	INTERNAL	nc	120003_3250_0852	NM_144646	chr4	71746673	71746748
EXON	INTERNAL	nc	284467_1670_3812	NM_144646	chr4	71751008	71751087
EXON	INTERNAL	nc	186572_3847_1741	NM_144646	chr4	71751008	71751089
EXON	INTERNAL	nc	016380_3151_2216	NM_003016	chr17	72241794	72241876
EXON	INTERNAL	nc	083419_0547_2438	NM_021239	chr14	72647292	72647358
EXON	INTERNAL	nc	014132_0948_2385	NM_002811	chr16	72897592	72897685
EXON	INTERNAL	nc	244877_2467_1867	AK025198	chrX	72959887	72959954
EXON	INTERNAL	nc	036578_2500_2167	AK056172	chrX	73080902	73080977
EXON	INTERNAL	nc	036578_2500_2167	AK056172	chrX	73080902	73080977
EXON	TSS	nc	068241_2721_0324	NM_002778	chr10	73246062	73246120
EXON	TSS	nc	302597_2411_2354	NM_002778	chr10	73246062	73246131
EXON	TSS	nc	190661_3057_2435	NM_002778	chr10	73246062	73246137
EXON	TSS	nc	009045_1171_0968	NM_002778	chr10	73246062	73246142
EXON	INTERNAL	nc	269244_0664_1382	NM_016565	chr11	73261363	73261470
EXON	INTERNAL	nc	142913_0670_1568	NM_002778	chr10	73261609	73261672
EXON	INTERNAL	nc	046475_2866_0623	NM_182480	chr14	73495894	73495978
EXON	INTERNAL	nc	015075_1666_2956	NM_182480	chr14	73499521	73499564
EXON	INTERNAL	nc	249093_0771_0455	NM_173473	chr10	73653729	73653820
EXON	INTERNAL	nc	214808_0685_0334	NM_016328	chr7	73654786	73654846
EXON	INTERNAL	nc	108688_2656_3692	NM_005701	chr15	73686612	73686677
EXON	INTERNAL	nc	075578_2200_0137	NM_005701	chr15	73689321	73689390
EXON	INTERNAL	nc	254094_0839_2462	NM_080918	chr2	74007592	74007687
EXON	INTERNAL	nc	159522_2148_1049	NM_080918	chr2	74038793	74038880
EXON	INTERNAL	nc	234944_1834_1771	NM_006007	chr9	74159197	74159256
EXON	INTERNAL	nc	249344_2559_0080	NM_007043	chr12	74188321	74188432
EXON	INTERNAL	nc	256228_1742_0172	NM_005548	chr16	74227079	74227169
EXON	INTERNAL	nc	013318_0275_2308	AK090435	chr14	74372583	74372644
EXON	INTERNAL	nc	022187_1310_2191	NM_006827	chr14	74684158	74684193
EXON	INTERNAL	nc	161314_2255_1928	NM_000689	chr9	74705408	74705475
EXON	INTERNAL	nc	049012_1375_0188	NM_139207	chr12	74748985	74749041
EXON	INTERNAL	nc	127994_1872_2312	NM_001889	chr1	74948370	74948450
EXON	INTERNAL	nc	065033_2540_0347	NM_000700	chr9	74963431	74963504
EXON	INTERNAL	nc	254345_2166_2634	NM_000700	chr9	74963431	74963520
EXON	INTERNAL	nc	065762_0235_1155	NM_000700	chr9	74975094	74975127
EXON	INTERNAL	nc	269473_1345_3479	NM_203497	chr13	75009901	75009978
EXON	INTERNAL	nc	269473_1345_3479	NM_203497	chr13	75009901	75009978
EXON	INTERNAL	nc	265763_1765_1740	NM_019896	chr2	75050310	75050366
EXON	INTERNAL	nc	120803_0824_0235	NM_000546	chr17	7512465	7512541
EXON	INTERNAL	nc	072326_1576_1372	NM_203298	chr10	75211873	75211963
EXON	INTERNAL	nc	090798_1444_2891	NM_203298	chr10	75213066	75213135
EXON	INTERNAL	nc	041669_2635_2110	NM_030944	chr15	75303307	75303421
EXON	INTERNAL	nc	017787_1593_1272	NM_052873	chr14	75521878	75521933
EXON	INTERNAL	nc	026483_3113_0139	NM_052873	chr14	75521878	75521933
EXON	INTERNAL	nc	139336_0408_2332	NM_052873	chr14	75521878	75521933
EXON	INTERNAL	nc	172058_0435_3139	NM_005918	chr7	75533804	75533864
EXON	INTERNAL	nc	220327_0136_1132	NM_014740	chr17	75724622	75724710
EXON	INTERNAL	nc	237609_3158_3413	NM_080645	chr6	75850763	75850847
EXON	INTERNAL	nc	214316_2364_3757	NM_080645	chr6	75850763	75850850
EXON	INTERNAL	nc	240198_1548_2603	NM_004582	chr1	76033278	76033352
EXON	INTERNAL	nc	155993_1340_0142	NM_025234	chr15	76369348	76369428
EXON	INTERNAL	nc	049716_2235_3262	NM_002947	chr7	7646476	7646545
EXON	INTERNAL	nc	240199_3247_3123	NM_004999	chr6	76633369	76633471
EXON	INTERNAL	nc	076175_0948_0709	NM_004999	chr6	76646257	76646344
EXON	INTERNAL	nc	145884_3388_0908	NM_004999	chr6	76648126	76648216
EXON	INTERNAL	nc	291063_0755_1692	NM_004999	chr6	76656494	76656563
EXON	INTERNAL	nc	233672_3260_0824	NM_138271	chrX	76741857	76741921
EXON	INTERNAL	nc	148432_3676_2354	NM_001565	chr4	77163612	77163674
EXON	INTERNAL	nc	134250_0325_3738	NM_032936	chr7	77260982	77261041
EXON	INTERNAL	nc	039419_0692_2850	NM_017426	chr4	77264845	77264933
EXON	INTERNAL	nc	120093_3987_2018	AK090914	chr4	77411847	77411944
EXON	INTERNAL	nc	190128_3870_0833	NM_004781	chr1	7764022	7764078
EXON	INTERNAL	nc	032681_0157_0150	AF086472	chr5	77690385	77690476
EXON	INTERNAL	nc	217660_2491_0744	NM_000318	chr8	78057713	78057827
EXON	INTERNAL	nc	298061_3547_2947	CR601669	chr4	78187334	78187406
EXON	INTERNAL	nc	101172_3004_3602	NM_003902	chr1	78217157	78217254
EXON	INTERNAL	nc	193088_0469_0237	NM_012311	chr10	7837997	7838111
EXON	INTERNAL	nc	270539_1052_0955	NM_012311	chr10	7865050	7865142
EXON	INTERNAL	nc	138761_3174_0422	NM_002480	chr12	78738685	78738780
EXON	INTERNAL	nc	150629_1418_3558	NM_005174	chr10	7879016	7879117
EXON	INTERNAL	nc	246142_0595_0355	NM_005174	chr10	7889664	7889761
EXON	INTERNAL	nc	235771_1461_2889	NM_006417	chr1	78898855	78898927
EXON	INTERNAL	nc	021947_2363_0103	NM_006417	chr1	78902295	78902345
EXON	INTERNAL	nc	031789_2787_1589	NM_019080	chr13	79026186	79026222
EXON	INTERNAL	nc	018404_2431_1747	NM_007262	chr1	7945429	7945522
EXON	INTERNAL	nc	176816_3245_1110	NM_033022	chr10	79470379	79470442
EXON	INTERNAL	nc	025673_1783_0195	NM_002439	chr5	80093166	80093253
EXON	INTERNAL	nc	066746_1376_0214	NM_183065	chr17	8018574	8018659
EXON	INTERNAL	nc	003252_0980_2464	NM_006379	chr7	80209791	80209890
EXON	INTERNAL	nc	221715_0590_0447	NM_003022	chrX	80440628	80440698
EXON	INTERNAL	nc	117813_0711_0771	NM_004280	chr6	8047698	8047780
EXON	INTERNAL	nc	109376_2204_2005	AK054959	chr5	80736632	80736681
EXON	INTERNAL	nc	086011_3519_3344	NM_004054	chr12	8110157	8110222
EXON	INTERNAL	nc	038433_1302_0478	NM_005079	chr8	81112988	81113025
EXON	INTERNAL	nc	024539_3494_1229	NM_199418	chr11	82213058	82213091
EXON	INTERNAL	nc	002467_3457_1398	NM_145018	chr11	82323261	82323345
EXON	INTERNAL	nc	231466_0533_2207	NM_001537	chr16	82403991	82404095
EXON	INTERNAL	nc	253824_3477_3831	NM_022550	chr5	82685261	82685333
EXON	INTERNAL	nc	066213_1345_0474	NM_004385	chr5	82868582	82868644
EXON	INTERNAL	nc	006108_1733_2941	NM_005001	chr19	8287458	8287529
EXON	INTERNAL	nc	246613_0106_1766	NM_014300	chr15	83013781	83013864
EXON	INTERNAL	nc	160070_0467_3344	NM_031372	chr4	83568195	83568287
EXON	INTERNAL	nc	093117_0089_1303	NM_016211	chr4	83958839	83958901
EXON	INTERNAL	nc	080920_2475_1411	NM_016211	chr4	83995157	83995206
EXON	INTERNAL	nc	077117_1500_1396	NM_016211	chr4	83995158	83995206
EXON	INTERNAL	nc	147124_3579_0092	NM_001861	chr16	84396168	84396211
EXON	TSS	nc	054012_0677_2129	NM_003849	chr2	84504165	84504227
EXON	INTERNAL	nc	095354_1340_2685	NM_017750	chr2	85422733	85422778
EXON	INTERNAL	nc	198874_1908_1148	NM_003761	chr2	85659704	85659801
EXON	INTERNAL	nc	017716_3567_0967	NM_003761	chr2	85662579	85662664
EXON	INTERNAL	nc	236711_1517_3878	NM_014394	chr10	85889245	85889329
EXON	INTERNAL	nc	111143_1758_1227	NM_153816	chr6	86300136	86300237
EXON	INTERNAL	nc	263083_3337_0732	NM_020729	chr1	86587009	86587072
EXON	INTERNAL	nc	111027_3402_2215	NM_020729	chr1	86587009	86587084
EXON	INTERNAL	nc	298500_3036_0476	NM_000990	chr11	8663890	8663971
EXON	INTERNAL	nc	214989_3486_2887	NM_022650	chr5	86721040	86721100
EXON	INTERNAL	nc	027296_1330_3533	NM_025114	chr12	87036551	87036637
EXON	INTERNAL	nc	307743_0908_2087	NM_203341	chr1	87100718	87100799
EXON	INTERNAL	nc	101622_0903_2811	NM_007013	chr8	87493159	87493219
EXON	INTERNAL	nc	030437_1621_1576	NM_001814	chr11	87673346	87673424
EXON	INTERNAL	nc	255923_1350_3936	NM_024635	chr9	87826972	87827023
EXON	INTERNAL	nc	093160_1311_3131	NM_020320	chr6	88312053	88312125
EXON	INTERNAL	nc	229542_2125_3912	NM_181837	chr6	88374199	88374261
EXON	INTERNAL	nc	259635_1453_1765	NM_004684	chr4	88620548	88620657
EXON	INTERNAL	nc	303588_1218_2742	NM_004684	chr4	88630473	88630569
EXON	INTERNAL	nc	042141_3533_1493	NM_006829	chr10	88718284	88718342
EXON	INTERNAL	nc	095199_1319_0964	AJ010442	chr2	88937795	88937833
EXON	INTERNAL	nc	095199_1319_0964	AJ010442	chr2	88937795	88937833
EXON	INTERNAL	nc	244819_1871_2172	NM_006256	chr1	89074434	89074525
EXON	INTERNAL	nc	194196_1697_2825	NM_001040060	chr4	89123533	89123586
EXON	Poli-A	nc	104005_1593_2008	NM_018284	chr1	89261025	89261137
EXON	INTERNAL	nc	022448_2433_2450	NM_002053	chr1	89290594	89290676
EXON	INTERNAL	nc	197070_1519_2590	NM_004897	chr10	89303063	89303124
EXON	INTERNAL	nc	272967_2500_3686	NM_004120	chr1	89364319	89364387
EXON	INTERNAL	nc	157409_2295_3339	NM_024788	chr7	89774253	89774348
EXON	INTERNAL	nc	063444_1402_0507	NM_033107	chr7	89844762	89844864
EXON	INTERNAL	nc	180964_3039_4049	NM_004755	chr14	90406925	90406998
EXON	INTERNAL	nc	220810_0851_1639	NM_144590	chr10	90573030	90573115
EXON	INTERNAL	nc	179964_0193_2503	NM_003821	chr8	90846777	90846861
EXON	INTERNAL	nc	058703_1970_1464	NM_001359	chr8	91082889	91082965
EXON	INTERNAL	nc	041604_1248_3659	NM_001001887	chr10	91142358	91142404
EXON	INTERNAL	nc	239291_3120_3204	NM_000014	chr12	9116516	9116600
EXON	INTERNAL	nc	269306_3849_1815	NM_006329	chr14	91417389	91417482
EXON	INTERNAL	nc	012380_1682_2626	NM_147185	chr7	91441124	91441218
EXON	INTERNAL	nc	025255_0664_2489	NM_147185	chr7	91441135	91441218
EXON	INTERNAL	nc	130662_0306_1929	NM_147185	chr7	91460135	91460189
EXON	INTERNAL	nc	140198_1862_0607	NM_147185	chr7	91460209	91460305
EXON	INTERNAL	nc	221880_0435_2361	NM_147185	chr7	91462853	91462933
EXON	INTERNAL	nc	000782_1448_1448	NM_000014	chr12	9156325	9156399
EXON	INTERNAL	nc	235041_1656_3471	NM_147185	chr7	91569968	91570076
EXON	INTERNAL	nc	140758_0705_0866	NM_183049	chr4	91979211	91979292
EXON	INTERNAL	nc	008393_0211_3279	NM_016023	chr8	92152611	92152693
EXON	INTERNAL	nc	106753_1864_0050	NM_005606	chr14	92239910	92239962
EXON	INTERNAL	nc	272822_1371_2506	NM_015012	chr11	9258780	9258875
EXON	INTERNAL	nc	052498_1320_0993	AL080118	chr14	92723108	92723186
EXON	INTERNAL	nc	267221_1928_0382	NM_001002860	chr14	92773651	92773713
EXON	INTERNAL	nc	115754_0299_3720	NM_000969	chr1	93070182	93070233
EXON	INTERNAL	nc	284452_1786_1695	NM_004126	chr7	93393339	93393456
EXON	INTERNAL	nc	090789_0212_0331	NM_016040	chr1	93398274	93398369
EXON	INTERNAL	nc	206193_2665_1310	NM_005868	chr7	93471520	93471626
EXON	INTERNAL	nc	002029_2720_3192	NM_020414	chr14	93587022	93587124
EXON	INTERNAL	nc	211213_1480_1784	NM_005532	chr14	93647779	93647872
EXON	INTERNAL	nc	008490_1962_2339	NM_005532	chr14	93647803	93647872
EXON	INTERNAL	nc	291242_2996_2834	NM_003972	chr10	93779982	93780058
EXON	INTERNAL	nc	241287_3739_3323	NM_000089	chr7	93895635	93895725
EXON	INTERNAL	nc	143051_3749_0322	NM_014597	chr1	94110283	94110380
EXON	INTERNAL	nc	070061_1149_0621	NM_015068	chr7	94136865	94136940
EXON	INTERNAL	nc	040177_0950_1512	NM_001085	chr14	94148480	94148537
EXON	INTERNAL	nc	205130_0318_1555	NM_001085	chr14	94155285	94155387
EXON	INTERNAL	nc	019392_3267_0487	NM_004523	chr10	94400156	94400254
EXON	INTERNAL	nc	246369_2166_2706	NM_006838	chr12	94432168	94432249
EXON	INTERNAL	nc	304286_1008_4042	NM_003442	chr11	9506559	9506646
EXON	INTERNAL	nc	244751_0877_2433	NM_006260	chr13	95210370	95210476
EXON	INTERNAL	nc	217935_0646_2538	AF339816	chr13	95245125	95245234
EXON	INTERNAL	nc	227596_1254_0971	NM_020121	chr13	95283182	95283269
EXON	INTERNAL	nc	014985_2318_3685	NM_033420	chr19	960650	960716
EXON	INTERNAL	nc	028848_1867_1389	NM_024613	chr8	96238022	96238087
EXON	INTERNAL	nc	257533_1084_1941	NM_020992	chr10	96987322	96987413
EXON	INTERNAL	nc	231758_0348_3407	NM_213612	chr12	97517964	97518036
EXON	INTERNAL	nc	116480_0349_2912	NM_013314	chr10	97954278	97954328
EXON	INTERNAL	nc	255372_0400_1527	NM_013314	chr10	97977226	97977312
EXON	INTERNAL	nc	008872_2853_1855	NM_001781	chr12	9804695	9804764
EXON	INTERNAL	nc	250124_0271_1682	NM_001270	chr5	98236021	98236088
EXON	INTERNAL	nc	256541_3358_2555	NM_006868	chr18	9835579	9835677
EXON	INTERNAL	nc	284218_0206_3652	NM_006868	chr18	9852469	9852547
EXON	INTERNAL	nc	273990_0358_3047	NM_012214	chr2	98661199	98661290
EXON	INTERNAL	nc	001464_1786_0791	NM_138494	chr7	99011946	99012010
EXON	INTERNAL	nc	175671_0150_3685	NM_005127	chr12	9901340	9901445
EXON	INTERNAL	nc	208237_2435_0561	NM_005127	chr12	9913071	9913145
EXON	INTERNAL	nc	086962_1120_0764	NM_005836	chr8	99198436	99198528
EXON	INTERNAL	nc	001367_0070_1020	NM_005783	chr2	99301921	99301974
EXON	INTERNAL	nc	242256_1570_0903	NM_015904	chr2	99343131	99343211
EXON	INTERNAL	nc	039544_2276_0952	NM_015904	chr2	99343360	99343418
EXON	INTERNAL	nc	174156_1475_3673	NM_015904	chr2	99344617	99344715
EXON	INTERNAL	nc	006960_3935_3859	AK056630	chr7	99477194	99477246
EXON	INTERNAL	nc	092435_0572_2760	NM_002285	chr2	99530150	99530246
EXON	INTERNAL	nc	135927_3584_1584	NM_001008395	chr7	99589031	99589076
EXON	INTERNAL	nc	140158_1452_3888	NM_005723	chr4	99612435	99612501
EXON	INTERNAL	nc	236352_0472_3448	NM_003270	chrX	99775585	99775682
EXON	INTERNAL	nc	021109_1534_0501	NM_000282	chr13	99790455	99790514
EXON	INTERNAL	nc	014601_2279_1378	NM_006401	chr9	99807170	99807256
EXON	INTERNAL	nc	085553_2368_3607	NM_006401	chr9	99813405	99813492
EXON	INTERNAL	nc	151579_3288_0106	NM_080737	chrX	99816147	99816214

## Sheet: Intra_Unspliced_INTRAEXON
Genomic Classification of Sequence Reads - Intragenic Unspliced IntraExonic
CLASS	LOCATION	TERM DIST	READ ID	TRANSCR.ID	CHR	START	END
INTRAEXON	INTERNAL	nc	289643_2187_3123	NM_078474	chr15	100000048	100000145
INTRAEXON	INTERNAL	nc	141602_2991_1442	NM_078474	chr15	100000099	100000202
INTRAEXON	INTERNAL	nc	093504_1370_2555	NM_078474	chr15	100004472	100004551
INTRAEXON	INTERNAL	nc	043825_1415_3532	NM_078474	chr15	100004481	100004576
INTRAEXON	INTERNAL	nc	010323_1316_1704	NM_078474	chr15	100004525	100004599
INTRAEXON	INTERNAL	nc	189132_1383_0046	NM_152334	chr15	100011639	100011741
INTRAEXON	INTERNAL	nc	014779_3782_1393	NM_152334	chr15	100012365	100012412
INTRAEXON	INTERNAL	nc	012805_0543_0827	NM_152334	chr15	100012390	100012440
INTRAEXON	INTERNAL	nc	007996_3418_1695	NM_152334	chr15	100012390	100012444
INTRAEXON	INTERNAL	nc	011197_2963_2374	NM_152334	chr15	100012390	100012444
INTRAEXON	INTERNAL	nc	011505_1243_1982	NM_152334	chr15	100012390	100012444
INTRAEXON	INTERNAL	nc	045611_0342_0482	NM_152334	chr15	100012391	100012448
INTRAEXON	INTERNAL	nc	018935_0344_0484	NM_152334	chr15	100012391	100012449
INTRAEXON	INTERNAL	nc	300584_1386_3220	CR623172	chr4	100019918	100020018
INTRAEXON	INTERNAL	nc	192137_1694_2226	CR623172	chr4	100019927	100020030
INTRAEXON	INTERNAL	nc	138931_3160_0302	NM_018447	chr3	10003197	10003291
INTRAEXON	INTERNAL	nc	168099_2740_2564	NM_018447	chr3	10003237	10003314
INTRAEXON	INTERNAL	nc	133104_3163_1894	NM_018447	chr3	10003265	10003325
INTRAEXON	INTERNAL	nc	256772_0302_1542	NM_018447	chr3	10003337	10003444
INTRAEXON	INTERNAL	nc	055072_3260_2079	NM_018447	chr3	10003353	10003456
INTRAEXON	INTERNAL	nc	017135_0576_3760	NM_018447	chr3	10003440	10003509
INTRAEXON	INTERNAL	nc	292745_0634_0712	NM_002593	chr7	100042000	100042098
INTRAEXON	INTERNAL	nc	149731_1476_3402	NM_002593	chr7	100042091	100042129
INTRAEXON	INTERNAL	nc	272532_3185_0995	NM_003227	chr7	100056280	100056346
INTRAEXON	INTERNAL	nc	009968_1361_3136	NM_012305	chr11	1000636	1000690
INTRAEXON	INTERNAL	nc	269393_1361_0099	NM_152334	chr15	100078945	100079035
INTRAEXON	INTERNAL	nc	248485_1732_0604	NM_005190	chr6	100097067	100097172
INTRAEXON	INTERNAL	nc	013903_3896_2096	NM_005190	chr6	100097250	100097366
INTRAEXON	INTERNAL	nc	115614_1019_0861	NM_005190	chr6	100097253	100097369
INTRAEXON	INTERNAL	nc	013216_1791_2705	NM_005190	chr6	100097268	100097324
INTRAEXON	INTERNAL	nc	067312_1793_2707	NM_005190	chr6	100097268	100097324
INTRAEXON	INTERNAL	nc	097306_1486_2656	NM_005190	chr6	100097281	100097380
INTRAEXON	INTERNAL	nc	284689_2370_2130	NM_005190	chr6	100097290	100097417
INTRAEXON	INTERNAL	nc	236992_0779_1327	NM_005190	chr6	100097450	100097541
INTRAEXON	INTERNAL	nc	303609_1288_0631	NM_005190	chr6	100097530	100097626
INTRAEXON	INTERNAL	nc	193661_1498_2749	NM_005190	chr6	100097732	100097816
INTRAEXON	INTERNAL	nc	216915_3873_2272	NM_005190	chr6	100097782	100097897
INTRAEXON	INTERNAL	nc	042601_0970_0421	NM_005190	chr6	100097820	100097879
INTRAEXON	INTERNAL	nc	079076_0666_1000	NM_005190	chr6	100097870	100097916
INTRAEXON	INTERNAL	nc	089994_0733_0220	NM_005190	chr6	100097897	100097942
INTRAEXON	INTERNAL	nc	262101_1043_2875	NM_005190	chr6	100097953	100098039
INTRAEXON	INTERNAL	nc	259805_1372_3786	NM_005190	chr6	100098070	100098151
INTRAEXON	INTERNAL	nc	060908_1749_0443	NM_005190	chr6	100098093	100098187
INTRAEXON	INTERNAL	nc	116845_0312_2456	NM_005273	chr7	100114265	100114331
INTRAEXON	INTERNAL	nc	210325_1893_2114	NM_000646	chr1	100160206	100160305
INTRAEXON	INTERNAL	nc	122800_1256_1028	NM_000646	chr1	100160439	100160566
INTRAEXON	INTERNAL	nc	017204_1046_3781	NM_000646	chr1	100160499	100160591
INTRAEXON	INTERNAL	nc	152332_0458_2033	NM_000646	chr1	100160824	100160944
INTRAEXON	INTERNAL	nc	136095_1018_0363	NM_000646	chr1	100160890	100160993
INTRAEXON	INTERNAL	nc	019606_1810_3573	NM_000646	chr1	100160913	100161003
INTRAEXON	INTERNAL	nc	013741_3086_0226	NM_000646	chr1	100161090	100161197
INTRAEXON	INTERNAL	nc	235564_1695_2063	NM_000646	chr1	100161148	100161257
[truncated: 64,274 more rows]

## Sheet: Intra_Unspliced_OTHER
Genomic Classification of Sequence Reads - Intragenic Unspliced Other
[truncated: 5,283 more rows]
