# Supplementary material for: A transcriptional sketch of a primary human breast cancer by 454 deep sequencing
Source: BMC Genomics. 2009 Apr 20;10:163. doi: 10.1186/1471-2164-10-163 (PMC2678161; doi:10.1186/1471-2164-10-163)
Supplement: Additional file 3 — FASTA sequences of cDNA reads corresponding to fusions, deletions, new transcripts and MALATI. WinRAR zip archive containing three multifasta text files: (1) Fusion_Deletions: cDNA reads corresponding to fusions and deletions described in Additional file 4; (2) New_Transcripts: cDNA reads corresponding to the extragenic new transcripts supported by ESTs described in Additional file 6; (3) Malat.fasta: contigs generated from the assembly of sequence reads corresponding to the MALATI ncRNA. [file 1471-2164-10-163-S3.zip]

Archive with 3 entries (3 files):
- New_Transcripts.fasta
- Fusion_Deletions.fasta
- Malat.fasta
