# Supplementary material for: A transcriptional sketch of a primary human breast cancer by 454 deep sequencing
Source: BMC Genomics. 2009 Apr 20;10:163. doi: 10.1186/1471-2164-10-163 (PMC2678161; doi:10.1186/1471-2164-10-163)
Supplement: Additional file 3 — FASTA sequences of cDNA reads corresponding to fusions, deletions, new transcripts and MALATI. WinRAR zip archive containing three multifasta text files: (1) Fusion_Deletions: cDNA reads corresponding to fusions and deletions described in Additional file 4; (2) New_Transcripts: cDNA reads corresponding to the extragenic new transcripts supported by ESTs described in Additional file 6; (3) Malat.fasta: contigs generated from the assembly of sequence reads corresponding to the MALATI ncRNA. [file 1471-2164-10-163-S3.zip › Fusion_Deletions.fasta]

>107781_1044_1738:Putative Fusion 4A
TCTAGTGAACAATAAAATCATTAGTTTGGTACCTTCCTGTGGCTGAAGTTTACAAGAAAG
TCTGGTGTACCACGAATGGCTTTAACCTTGGCCGCTATTGGCCAGCCCGGGGCCC
>232305_2101_0218:Putative Fusion 2
CATGCAATTTTATGCAACAGATCTTTTCTTCTTATGCCCATGAGAAATCCGCACAGAAAC
CAGCAGGGCCTCCTCCTCGCGGCGCGGACGCTTCTCCCG
>226083_1454_2579:Putative Fusion 3
GGGAGTTTGACAGCTATTAAAACCAGGGCTTCCACAGGAGTTAAAGTTCCTCGTAATTTT
CGCTTGTTGGAAGAACTTGAAGAAGGCAAAAAAGG
>263771_1953_3434:Putative Fusion 4
ATTCAAACCTCCTTAGAGCTAACATGGATGGGTTGAAGAAGAGAGACAAAAAGAACAAAA
CTAAGAAGACCAAAGCAGCTAGAACTGGAGAAGCTAAAACTTACTTATGAGGAAAAG
>192202_0091_1688:Putative Fusion 5
CGCATGCCTGTTTGGAGCCTGTCAGCCCCCAGCACAGGACAACATCTTGTTGATTTCTAA
GATTTGGTTTGGGGTCAATAGGAAAGCATATGCAGCC
>182139_1435_3797:Putative Fusion 6
GCAAAGGGACTGCCTTACCATCATACCCCCCATAGGCACTGAGTACACCTGCCCTCCTTC
TCGGACGGGGTCTTTGGCGGCTGAGACCCAGACAGGTCCGTAGTCTGCGACGG
>167378_1645_3303:Putative Deletion WHSC1L1 1B
TTGTATCATCTCCTGAAGCAACATCTGGTTCTACAGGCCCGATGAGAGAAAGGGAAAGTT
AAGGATGCTGGAGCAGAAC
>117737_0258_2524:Putative Deletion WHSC1L1
GTATCATCTCCTGAAGCAACATCTGGTTCTACAGGCCCGATGAGAGAAAGGGAAGTTAAG
GATGC
>008589_3095_1356: Putative Deletion 2
CCTCCTAGAGCTACCTGTGGAGTCAACCTGCTCAGATACATCAAACATGGAGACAGCACT
CAAAGCTTGTTAAGATAGTTAAGCGTGCATAAA
>045624_1590_1179: 6B
GAGGGGGCAGCCTTGGGCTGACCTAGGACGGTCAGCTTGGTCCCTCCGCCGAAGACCACA
GCGCTGTTGTGCCAAATCATACAATAGTAGTCAGCCTCATCG
