# Supplementary material for: A transcriptional sketch of a primary human breast cancer by 454 deep sequencing
Source: BMC Genomics. 2009 Apr 20;10:163. doi: 10.1186/1471-2164-10-163 (PMC2678161; doi:10.1186/1471-2164-10-163)
Supplement: Additional file 6 — Analysis of cDNA reads corresponding to known and novel ncRNAs. Excel document containing the list, genomic coordinates and annotation of reads corresponding to known ncRNAs supported by ESTs; 'desert' and 'intronic' reads overlapping with CRITICA non-coding RNAs; conserved extragenic cDNA reads corresponding to novel or extended transcripts supported by ESTs. [file 1471-2164-10-163-S6.xls]

## Sheet: Known ncRNAs
Analysis of cDNA reads corresponding to known ncRNAs
Read Count	ncRNA ID(s)	Dataset	ncRNA name	GenBank Accession ID	description	Association with cancer or other diseases	Reference	Cancer associated	Antisense	Imprinted	Host genes	TUF
1	LIT1007	RNAdb_Curated from literature	FTX	AK057701	transcript of unknown function located in X inactivation centre	unknown	Chureau et al., 2002	n	n	n	n	y
1	LIT1011	RNAdb_Curated from literature	JPX (ENOX)	AV714079	transcript of unknown function located in X inactivation centre	unknown	Chureau et al., 2002	n	n	n	n	y
2	LIT1094	RNAdb_Curated from literature	U50HG	AB017710	snoRNA host gene	located at the breakpoint of chromosomal translocation t(3;6)(q27;q15) of human B-cell lymphoma	Tanaka et al., 2000	y	n	n	y	n
2	LIT1246, LIT1250, LIT1251, u748_SRA	RNAdb_Curated from literature; NONCODE	SRA	AF293024, AF293025, AF293026, AF092038	Regulatory ncRNA: steroid receptor RNA activator. Although SRA contains an open reading frame and is likely to encode a protein (SRAP), SRA mutants containing multiple translational stop signals retain their ability to activate steroid receptor-dependent gene expression; other SRA mutants whose function was disrupted bore mutations presumed not to alter deduced encoded amino acid sequence; SRA al…	breast, uterus, and ovary tumors	Lanz et al., 2002 PNAS	y	n	n	n	n
3	LIT1267	RNAdb_Curated from literature	GAS5	AF141346	snoRNA host gene	unknown	Smith and Steitz, 1998	n	n	n	y	n
1	LIT1315, LIT1316	RNAdb_Curated from literature	U17HG	AJ006834, AJ006835	snoRNA host gene	unknown	Pelczar and Filipowizc, 1998	n	n	n	y	n
2	LIT1354	RNAdb_Curated from literature	PWCR1	AF241255	snoRNA host gene, imprinted ncRNA	maps to the Prader-Willi deletion region	de los Santos et al., 2000	n	n	y	y	n
2	LIT1384, LIT1385, LIT1386	RNAdb_Curated from literature	UHG	L36587	snoRNA host gene	unknown	Tycowski et al., 1994	n	n	n	y	n
1	LIT1548	RNAdb_Curated from literature	NTT	U54776	Regulatory ncRNA: noncoding nuclear RNA expressed in activated CD4+ T cells	unknown	Liu et al., 1997	n	n	n	n	n
23	LIT1596	RNAdb_Curated from literature	XIST	M97168	Regulatory ncRNA: X (inactive)-specific transcript	X inactivation is frequently lost in breast cancer. A relation between BRCA1/XIST and X inactivation loss has been proposed, but the results r unclear and contracditory	Xiao et al., 2007; Silver et al., 2007; Sirchia et al., 2005	n	n	y	n	n
1	LIT1655	RNAdb_Curated from literature	LIT1	AA331124	Regulatory ncRNA: imprinted noncoding transcript, antisense to KvLQT1 gene	Beckwith Wiedemann syndrome (BWS) and cancers		y	y	y	n	n
2	LIT1702	RNAdb_Curated from literature	aHIF	U85044	Regulatory ncRNA: hypoxia inducible factor (aHIF) antisense RNA	overexpressed in nonpapillary clear-cell renal carcinomas but not in papillary renal carcinomas; overexpression of aHIF in breast cancer is correlated with tumours of poor prognosis	Thrash-Bingham et al., 1999; Cayre et al., 2003	y	y	n	n	n
1	LIT1824	RNAdb_Curated from literature	UM 9(5)	AY072610	non-coding chimeric transcript ph9(5)h-1-33	unknown	Michel et al., 2002	n	n	n	n	y
16	LIT1827, LIT3313	RNAdb_Curated from literature	TSU/TncRNA	AF508303, AF080092	Regulatory ncRNA: trophoblast derived ncRNA. Trophoblasts lack expression of all classical MHC antigens. A trophoblast-derived noncoding RNA (TncRNA) suppresses MHC class II expression.	unknown	Peyman 1999 and 2001; Geirsson et al., 2003	n	n	n	n	n
2	LIT1275, LIT1871, LIT1872, LIT1873, LIT1874, LIT1875, LIT1876, LIT1884, LIT1885, LIT1886, LIT1906, LIT1907, LIT1926, LIT1927, LIT1928, LIT1929, LIT2002, LIT2005	RNAdb_Curated from literature	DLEU1 (BCMS)	AJ412054-62, AJ412038-39, AJ412023-26, AJ411976, AJ411973, AF279660	Regulatory ncRNA: alternatively spliced noncoding transcript mapping to critical regions for B-CLL on 13q14. Function as tumor suppressor	B-cell neoplasia	Wolf et al., 2001; Migliazza et al., 2001	y	n	n	n	n
309	LIT2012, LIT2013	RNAdb_Curated from literature	MALAT1	BK001418, BC063689, BK001411	Regulatory ncRNA: metastasis associated in lung adenocarcinoma transcript	NSCLC (lung), endometrial sarcoma, hepatocellular carcinoma, colon, pancreas and breast cancer. Metastasis associated	Ji et al., 2003; Lin et al., 2007	y	n	n	n	n
1	LIT2030	RNAdb_Curated from literature	hvg3	AF045145	Regulatory ncRNA: noncoding RNA, transcribed by PolIII, which is part of the vault RNP complex	unknown, but vault synthesis is linked directly to multidrug resistance in non-P-glycoprotein multidrug-resistant cancer cell lines	Kickhoefer et al., 1998; Gopinath et al., 2005	y	n	n	n	n
1	LIT2048	RNAdb_Curated from literature	CYP4Z2P	XR_000161	expressed pseudogene	unknown	http://research.imb.uq.edu.au/rnadb/	n	n	n	n	n
4	LIT2057	RNAdb_Curated from literature	PCNA-AS	AL121924	Regulatory ncRNA: proliferating cell nuclear antigen (PCNA) antisense	unknown	Tommasi and Pfeiffer, 1999	n	y	n	n	n
1	LIT2059	RNAdb_Curated from literature	GTF2IP1	XR_000139	expressed pseudogene	located close to the deletion breakpoints found in WIlliams-Beuren syndrome and may predispose to unequal meiotic recombination between chromosome 7 homologs and/or to intrachromosomal rearrangements	Perez Jurado et al., 1998	n	n	n	n	n
1	LIT2060	RNAdb_Curated from literature	SBDSP	BC010183	expressed pseudogene	Shwachman-Bodian-Diamond syndrome pseudogene	Boocock et al., 2003	n	n	n	n	n
1	LIT2062	RNAdb_Curated from literature	RPLP0P2	XR_000076	expressed pseudogene	unknown	http://research.imb.uq.edu.au/rnadb/	n	n	n	n	n
1	LIT2063	RNAdb_Curated from literature	ZNF204 pseudogene	AF033199	expressed pseudogene	unknown	Partridge et al., 1998	n	n	n	n	n
1	LIT2077	RNAdb_Curated from literature	TRIMP pseudogene	AF230412	expressed pseudogene	unknown	Reymond et al., 2001	n	n	n	n	n
1	LIT2089, LIT2090	RNAdb_Curated from literature	NUDT4 pseudogene	AF311215-16	expressed pseudogene	unknown	Caffrey and Shears 2001	n	n	n	n	n
1	LIT2102	RNAdb_Curated from literature	destrin-2 pseudogene	U72518	expressed pseudogene	unknown	Ansari-Lari et al., 1997	n	n	n	n	n
2	LIT2190	RNAdb_Curated from literature	HERC2P2	AF041080	expressed pseudogene	unknown	Ji et al., 1999	n	n	n	n	n
1	LIT2191	RNAdb_Curated from literature	HERC2P3	AF041081	expressed pseudogene	unknown	Ji et al., 1999	n	n	n	n	n
5	LIT2197, LIT2203, LIT2226	RNAdb_Curated from literature	IC-SNURF-SNRPN	U81001, AF319524, AF400500	snoRNA host gene, imprinted ncRNA, antisense to UBE3A	Prader-Willi syndrome	Buiting et al., 1997, Runte et al., 2001	n	y	y	y	n
1	LIT3319	RNAdb_Curated from literature	NCRMS	XR_000219	host gene for miR-135a-2	Identified in rhabdomyosarcoma (RMS); has increased expression in the alveolar subtype of RMS relative to the embryonal subtype	Chan et al., 2002	y	n	n	y	n
1	LIT3364	RNAdb_Curated from literature	C13orf25 (oncomir-1)	AB176708	host gene for a microRNA polycistron containing seven microRNA (miR-17-5p, miR-17-3p, miR-18, miR-19a, miR-20, miR-19b-1 and miR-92-1)	Oncogene. Levels of the primary microRNA transcript for mir-17-92 are often substantially increased in human B-cell lymphomas.	He et al., 2005	y	n	n	y	n
3	LIT3372	RNAdb_Curated from literature	U87HG	AY264285	snoRNA host gene	unknown	Makarova and Kramerov 2005	n	n	n	y	n
4	LIT3419, LIT3420	RNAdb_Curated from literature	DLEU2	AF279660, AY455757	host gene for miR-15a and miR-16-1, antisense to RFP2/LEU5 with direct exon-exon overlap, located in minimal deletion region (MDR) on 13q4 in B-CLL.	Candidate tumour suppressor gene in B-CLL	Migliazza et al., 2001; Corcoran et al., 2004	y	y	n	y	n
41	LIT3426, u177195_mRNAlike	RNAdb_Curated from literature; NONCODE	TUG1	BC037986, NR_002323	Regulatory ncRNA: ncRNA involved in retina development	unknown	Young et al., 2005	n	n	n	n	n
4	LIT3492	RNAdb_Curated from literature	AY927476	AY927476	TUF obtained by RACE and tiling array	unknown	Cheng et al., 2005	n	n	n	n	y
1	LIT3499	RNAdb_Curated from literature	AY927483	AY927483	TUF obtained by RACE and tiling array	unknown	Cheng et al., 2005	n	n	n	n	y
2	LIT3501	RNAdb_Curated from literature	AY927485	AY927485	TUF obtained by RACE and tiling array	unknown	Cheng et al., 2005	n	n	n	n	y
10	LIT3502	RNAdb_Curated from literature	AY927486	AY927486	TUF obtained by RACE and tiling array	unknown	Cheng et al., 2005	n	n	n	n	y
10	LIT3503	RNAdb_Curated from literature	AY927487	AY927487	TUF obtained by RACE and tiling array	unknown	Cheng et al., 2005	n	n	n	n	y
9	LIT3504	RNAdb_Curated from literature	AY927488	AY927488	TUF obtained by RACE and tiling array	unknown	Cheng et al., 2005	n	n	n	n	y
2	LIT3505	RNAdb_Curated from literature	AY927489	AY927489	TUF obtained by RACE and tiling array	unknown	Cheng et al., 2005	n	n	n	n	y
10	LIT3506	RNAdb_Curated from literature	AY927490	AY927490	TUF obtained by RACE and tiling array	unknown	Cheng et al., 2005	n	n	n	n	y
2	LIT3532	RNAdb_Curated from literature	AY927522	AY927522	TUF obtained by RACE and tiling array	unknown	Cheng et al., 2005	n	n	n	n	y
2	LIT3549	RNAdb_Curated from literature	AY927543	AY927543	TUF obtained by RACE and tiling array	unknown	Cheng et al., 2005	n	n	n	n	y
1	LIT3572	RNAdb_Curated from literature	AY927571	AY927571	TUF obtained by RACE and tiling array	unknown	Cheng et al., 2005	n	n	n	n	y
5	LIT3580	RNAdb_Curated from literature	AY927581	AY927581	TUF obtained by RACE and tiling array	unknown	Cheng et al., 2005	n	n	n	n	y
1	LIT3587	RNAdb_Curated from literature	AY927593	AY927593	TUF obtained by RACE and tiling array	unknown	Cheng et al., 2005	n	n	n	n	y
1	LIT3598	RNAdb_Curated from literature	AY927608	AY927608	TUF obtained by RACE and tiling array	unknown	Cheng et al., 2005	n	n	n	n	y
1	RNS1673	RNAdb_Non-coding RNA Search	ncRNAscan-predicted conserved secondary structural region	n.a.	Bioinformatic prediction, maps within an intron of STK11 gene, which is a tumor suppressor	unknown	Torarinsson et al., 2006	n	n	n	n	n
1	RNS2151	RNAdb_Non-coding RNA Search	ncRNAscan-predicted conserved secondary structural region	n.a.	Bioinformatic prediction, maps within an intron of STK11 gene, which is a tumor suppressor	unknown	Torarinsson et al., 2007	n	n	n	n	n
1	SNO1217	RNAdb_SnoRNA database	U85	n.a.	small Cajal body-specific RNA 10	unknown	http://www-snorna.biotoul.fr/	n	n	n	n	n
1	SNO1279	RNAdb_SnoRNA database	HBII-239	n.a.	C/D box snoRNA	unknown	http://www-snorna.biotoul.fr/	n	n	n	n	n
1	SNO1370	RNAdb_SnoRNA database	HBII-95	n.a.	C/D box snoRNA	unknown	http://www-snorna.biotoul.fr/	n	n	n	n	n
1	SNO1491	RNAdb_SnoRNA database	ACA20	n.a.	H/ACA box snoRNA	unknown	http://www-snorna.biotoul.fr/	n	n	n	n	n
1	SNO1555	RNAdb_SnoRNA database	U108	n.a.	H/ACA box snoRNA	unknown	http://www-snorna.biotoul.fr/	n	n	n	n	n
1	SNO1572	RNAdb_SnoRNA database	U72	n.a.	H/ACA box snoRNA	unknown	http://www-snorna.biotoul.fr/	n	n	n	n	n
7	HIV1015	RNAdb_Human Invitational Database	HIT000327100	Z36792	putative noncoding transcript (ORF < 80 aa), partially intronic TUF	unknown	Imanishi et al., 2004	n	n	n	n	y
1	HIV1188	RNAdb_Human Invitational Database	HIT000092017	BC030084	putative noncoding transcript (ORF < 80 aa), intergenic TUF	unknown	Imanishi et al., 2004	n	n	n	n	y
1	HIV1261	RNAdb_Human Invitational Database	HIT000042946	AK123073	putative noncoding transcript (ORF < 80 aa), intronic TUF	unknown	Imanishi et al., 2004	n	n	n	n	y
1	HIV1386	RNAdb_Human Invitational Database	HIT000067396	AF086517	putative noncoding transcript (ORF < 80 aa), intergenic TUF	unknown	Imanishi et al., 2004	n	n	n	n	y
2	HIV1491, HIV1492	RNAdb_Human Invitational Database	HIT000271588, HIT000271750	CR592393, CR592555	putative noncoding transcript (ORF < 80 aa), intronic TUF	unknown	Imanishi et al., 2004	n	n	n	n	y
1	HIV1598	RNAdb_Human Invitational Database	HIT000067091	AF086212	putative noncoding transcript (ORF < 80 aa), intergenic TUF	unknown	Imanishi et al., 2004	n	n	n	n	y
1	HIV1628	RNAdb_Human Invitational Database	HIT000067254	AF086375	putative noncoding transcript (ORF < 80 aa), intergenic TUF	unknown	Imanishi et al., 2004	n	n	n	n	y
2	HIV1703	RNAdb_Human Invitational Database	HIT000071420	AF147347	putative noncoding transcript (ORF < 80 aa), intronic TUF	unknown	Imanishi et al., 2004	n	n	n	n	y
1	HIV1739	RNAdb_Human Invitational Database	HIT000306481	CR749453	snoRNA host gene	unknown	Imanishi et al., 2004	n	n	n	y	n
1	HIV2729	RNAdb_Human Invitational Database	HIT000066844	AF085965	putative noncoding transcript (ORF < 80 aa), partially intronic TUF	unknown	Imanishi et al., 2004	n	n	n	n	y
1	u91_anti-CLST11240	NONCODE	anti-CLST11240 RNA	AB095268	antisense to CLST11240	unknown	Abe 2003	n	y	n	n	n
1	u4637_mRNAlike	NONCODE	ribosomal protein L7 antisense mRNA	U80579	antisense to RPL7 gene	unknown	Hohlbaum and Krawinkel, 1996 (nucleotide sequence)	n	y	n	n	n
2	u1107_KLHL1	NONCODE	SCA8/KLHL1AS	AF252279	brain-specific regulatory ncRNA, antisense to KLHL1 gene	Spinocerebellar ataxia type 8 is a neurodegenerative disorder caused by the expansion of a CTG trinucleotide repeat that is transcribed as part of the untranslated RNA SCA8	Nemes et al., 2001	n	y	n	n	n
1	u145741_piRNA_human	NONCODE	piR-31150	DQ571038	piwi-associated small RNA	unknown	Girard et al., 2006	n	n	n	n	n
1	u116799_piRNA_human	NONCODE	piR-38046	DQ599980	piwi-associated small RNA	unknown	Girard et al., 2006	n	n	n	n	n
1	u130160_piRNA_human	NONCODE	piR-53731	DQ586619	piwi-associated small RNA	unknown	Girard et al., 2006	n	n	n	n	n
1	u140763_piRNA_human	NONCODE	piR-44128	DQ576016	piwi-associated small RNA	unknown	Girard et al., 2006	n	n	n	n	n
3	u119014_piRNA_human	NONCODE	piR-35831	DQ597765	piwi-associated small RNA	unknown	Girard et al., 2006	n	n	n	n	n
1	u137963_piRNA_human	NONCODE	piR-46928	DQ578816	piwi-associated small RNA	unknown	Girard et al., 2006	n	n	n	n	n
1	u142616_piRNA_human	NONCODE	piR-42275	DQ574163	piwi-associated small RNA	unknown	Girard et al., 2006	n	n	n	n	n
1	u134876_piRNA_human	NONCODE	piR-50015	DQ581903	piwi-associated small RNA	unknown	Girard et al., 2006	n	n	n	n	n
1	u122713_piRNA_human	NONCODE	piR-60178	DQ594066	piwi-associated small RNA	unknown	Girard et al., 2006	n	n	n	n	n
1	u118690_piRNA_human	NONCODE	piR-36155	DQ598089	piwi-associated small RNA	unknown	Girard et al., 2006	n	n	n	n	n
2	u133007_piRNA_human	NONCODE	piR-50884	DQ583772	piwi-associated small RNA	unknown	Girard et al., 2006	n	n	n	n	n
1	u118707_piRNA_human	NONCODE	piR-36138	DQ598072	piwi-associated small RNA	unknown	Girard et al., 2006	n	n	n	n	n
1	u142753_piRNA_human	NONCODE	piR-42138	DQ574026	piwi-associated small RNA	unknown	Girard et al., 2006	n	n	n	n	n
1	u127497_piRNA_human	NONCODE	piR-56394	DQ589282	piwi-associated small RNA	unknown	Girard et al., 2006	n	n	n	n	n
2	u144409_piRNA_human	NONCODE	piR-40482	DQ572370	piwi-associated small RNA	unknown	Girard et al., 2006	n	n	n	n	n
1	u137099_piRNA_human	NONCODE	piR-47792	DQ579680	piwi-associated small RNA	unknown	Girard et al., 2006	n	n	n	n	n
1	u125535_piRNA_human	NONCODE	piR-58356	DQ591244	piwi-associated small RNA	unknown	Girard et al., 2006	n	n	n	n	n
1	u139317_piRNA_human	NONCODE	piR-45574	DQ577462	piwi-associated small RNA	unknown	Girard et al., 2006	n	n	n	n	n
1	u137604_piRNA_human	NONCODE	piR-47287	DQ579175	piwi-associated small RNA	unknown	Girard et al., 2006	n	n	n	n	n
1	u125535_piRNA_human	NONCODE	piR-58356	DQ591244	piwi-associated small RNA	unknown	Girard et al., 2006	n	n	n	n	n
1	u123976_piRNA_human	NONCODE	piR-59915	DQ592803	piwi-associated small RNA	unknown	Girard et al., 2006	n	n	n	n	n
1	u117107_piRNA_human	NONCODE	piR-37738	DQ599672	piwi-associated small RNA	unknown	Girard et al., 2006	n	n	n	n	n
1	u142582_piRNA_human	NONCODE	piR-42309	DQ574197	piwi-associated small RNA	unknown	Girard et al., 2006	n	n	n	n	n
1	u1057_DISC2, u1055_DISC2	NONCODE	DISC2	AF222981	regulatory ncRNA, antisense to DISC1	candidate genes for susceptibility to schizophrenia and other psychiatric illness	Millar et al., 2000	n	y	n	n	n
1	u3914_scAlu, u3908_scAlu, u3904_scAlu	NONCODE	scAlu RNA	L13711, L13705, L13715, L13304	small cytoplasmic Alu RNA	unknown	Maraia et al., 1993	n	n	n	n	n
2	u733_snmRNA_mitochondrion	NONCODE	IDL RNA	AF079515	small mithocondrial RNA, transcribed from the mtDNA L-strand and derived from the D-loop	expression increases when human cells become immortal	Duncan et al., 2000	y	n	n	n	n
1	u4920_snRNA_Homo, u3864_snRNA_Homo	NONCODE	U2	X59360	small nuclear RNA, spliceosomal RNA	unknown	Hausner et al., 1990	n	n	n	n	n
								11	9	4	11	26

## Sheet: desert reads w critica olap
List of 'desert' cDNA reads overlapping with CRITICA ncRNA predictions
Critica transcript	read ID	chr	read start	read end
BX648305	000449_3986_0939	chr4	98570754	98570846
BX648305	001379_2385_0797	chr4	98645451	98645514
BC047080	001384_0074_1771	chr10	64911227	64911291
AK128743	002098_1617_1149	chr6	158610012	158610072
BC032890	002347_2839_1194	chr11	82364548	82364641
AK092185	002347_2839_1194	chr11	82364548	82364641
AL832122	002610_3582_4015	chr1	23480614	23480684
BC036485	002616_3640_0139	chr3	180218756	180218851
CR620949	002616_3640_0139	chr3	180218756	180218851
AK056805	003032_1470_1975	chr18	22526079	22526173
AK091904	003165_0390_1197	chr3	115533774	115533850
AK001020	003165_0390_1197	chr3	115533774	115533850
AK091904	003948_2684_0756	chr3	115534807	115534907
AK001020	003948_2684_0756	chr3	115534807	115534907
AK055101	004030_1212_0989	chr6	99827748	99827796
AK124299	004296_0132_1079	chr14	59835318	59835396
AK098597	004680_3322_0655	chr4	41796028	41796082
AL137566	004954_1910_0088	chr11	100407792	100407852
AK024111	005069_3950_1665	chr6	26633333	26633430
AK001535	005069_3950_1665	chr6	26633333	26633430
AK126547	005884_1747_1143	chr6	82385600	82385688
AK127603	006081_1716_3053	chr11	65978251	65978313
BX648305	006404_3719_0567	chr4	98608924	98609016
AK095104	006653_1964_3074	chr8	125387776	125387873
AK128355	006727_0361_2304	chr7	55477605	55477691
AK054959	006743_0549_0977	chr5	80736963	80737025
AK055652	006890_1033_1938	chr3	192598346	192598410
AK096729	007166_3633_3561	chr19	9532192	9532246
AF178574	007289_1642_0908	chr5	96398561	96398679
AL832122	007476_1308_0270	chr1	23480949	23481030
BC038512	007510_3248_1997	chrX	24477553	24477643
AL137566	007913_3557_1409	chr11	100408772	100408869
BX537597	008085_0584_2640	chr1	172167177	172167272
AY726570	008085_0584_2640	chr1	172167177	172167272
AK095224	008333_3364_2548	chr3	3746865	3746911
BC038512	008629_0158_1800	chrX	24478430	24478501
AK095104	008680_0532_2294	chr8	125387621	125387702
AK127847	008751_1805_2473	chr11	128636585	128636683
AL137566	009052_1803_0625	chr11	100408054	100408158
AK124299	009321_0219_2222	chr14	59834831	59834946
BC035367	010018_2499_2937	chr19	57050990	57051035
AK056853	010018_2499_2937	chr19	57050990	57051035
AX747873	010018_2499_2937	chr19	57050990	57051035
AK093036	010018_2499_2937	chr19	57050990	57051035
BC036485	010321_3387_1744	chr3	180218603	180218706
CR620949	010321_3387_1744	chr3	180218603	180218706
AL162075	010405_1839_1806	chr7	100527189	100527228
BC039414	010585_1760_1392	chr4	156877442	156877559
G43333	010585_1760_1392	chr4	156877442	156877559
M34428	010757_3084_0125	chr8	128964713	128964795
M25803	010757_3084_0125	chr8	128964713	128964795
BC033052	010953_3118_1745	chr4	160280679	160280775
AK124299	011031_2771_3447	chr14	59835496	59835556
AK124299	011031_2771_3447	chr14	59835496	59835556
BC014370	011049_1362_3353	chr12	45095889	45095949
BC041399	011670_3088_1440	chr6	149860755	149860865
AL137346	011678_1635_1856	chr6	72074426	72074473
BC015911	012234_2201_0531	chr7	140777134	140777214
BC040336	013345_0427_3461	chr8	117384630	117384708
CR615890	013349_0195_3414	chr1	118120804	118120854
CR595827	013349_0195_3414	chr1	118120804	118120854
AK026284	013406_3497_1887	chr1	14600793	14600909
AL117552	013413_3929_0740	chr7	65525828	65525899
BC014370	013642_3798_0433	chr12	45282368	45282461
G49380	013650_2522_3717	chr16	72145485	72145547
AK025081	013655_1873_0782	chr3	189363590	189363650
AL117623	013882_1161_3838	chr17	34662839	34662952
BC042012	013882_1161_3838	chr17	34662839	34662952
AK126686	013981_0742_1525	chr7	12249474	12249516
AK123333	014259_1161_2407	chr19	46734314	46734386
AK124244	014456_2984_1102	chr4	156876366	156876437
BC039414	014456_2984_1102	chr4	156876366	156876437
AK128436	014693_3898_2164	chr17	35168183	35168284
AK097966	014975_0698_1336	chr16	22332985	22333043
AL137566	015078_1368_1730	chr11	100408400	100408480
AK098579	015227_1796_1680	chr5	55796997	55797072
AK127397	015460_1787_3074	chr6	72139925	72140025
AK127862	015656_1783_3448	chrX	112260778	112260868
AK126393	015820_4033_1827	chr3	113799063	113799136
BC022036	016122_0296_2294	chr9	30548892	30548956
AK022294	016900_1939_1063	chr17	73478705	73478744
AK098579	017033_0378_0645	chr5	55796995	55797072
AF086343	018358_2320_0163	chr5	176979099	176979200
AK124134	018358_2320_0163	chr5	176979099	176979200
AK021623	018358_2320_0163	chr5	176979099	176979200
AF086197	018358_2320_0163	chr5	176979099	176979200
BC054024	019118_0930_2453	chr12	48993426	48993473
AF178574	019284_2542_1934	chr5	96398502	96398604
BC035740	019691_1674_0873	chr2	217183426	217183501
CR749489	020188_2274_2074	chr5	110976912	110976965
BX537622	020279_0094_2080	chr9	134559721	134559786
AB072895	020279_0094_2080	chr9	134559721	134559786
AJ420430	020279_0094_2080	chr9	134559721	134559786
BC027871	020682_0682_2491	chr3	195203043	195203145
AF178574	020928_2521_1224	chr5	96398521	96398618
BC036485	021364_3676_1322	chr3	180218462	180218547
CR620949	021364_3676_1322	chr3	180218462	180218547
AL117623	021567_0816_0349	chr17	34663234	34663313
BC042012	021567_0816_0349	chr17	34663234	34663313
CR614413	021707_2270_1917	chr19	45140406	45140492
CR601035	021707_2270_1917	chr19	45140406	45140492
BC036485	022083_1441_1318	chr3	180218462	180218544
CR620949	022083_1441_1318	chr3	180218462	180218544
AL049964	022270_3559_1201	chr2	114181006	114181134
AK093903	022270_3559_1201	chr2	114181006	114181134
AF085351	022423_2584_2773	chr2	36921826	36921908
AK098579	022472_0962_0047	chr5	55796995	55797039
BC036485	022512_3084_2264	chr3	180218462	180218547
CR620949	022512_3084_2264	chr3	180218462	180218547
AK057970	022620_1911_2652	chr13	110260536	110260635
BC035264	022620_1911_2652	chr13	110260536	110260635
AK091904	022740_1910_0067	chr3	115533810	115533914
AK001020	022740_1910_0067	chr3	115533810	115533914
BC036485	022824_1067_0635	chr3	180218462	180218547
CR620949	022824_1067_0635	chr3	180218462	180218547
AL137566	022970_0376_3405	chr11	100406117	100406179
BC036622	023361_2631_2303	chr7	151793465	151793560
BC036622	023361_2631_2303	chr7	151793465	151793560
AK094973	023902_2343_2525	chr5	81713297	81713388
BC041012	023947_0549_0925	chrX	93552334	93552408
BX537622	024901_3241_2023	chr9	134559721	134559846
AB072895	024901_3241_2023	chr9	134559721	134559846
AJ420430	024901_3241_2023	chr9	134559721	134559846
BC040204	025580_0632_1781	chr6	72153757	72153865
BC036485	025750_0769_3912	chr3	180218462	180218547
CR620949	025750_0769_3912	chr3	180218462	180218547
AL133577	025886_1145_2766	chr17	46610494	46610608
AL137566	026078_2962_3245	chr11	100407745	100407854
G36932	026936_3914_2168	chr5	44858337	44858446
AK128316	027461_1237_2050	chr5	151170455	151170519
CR605937	027461_1237_2050	chr5	151170455	151170519
BC022980	027834_1099_2732	chr6	138707206	138707275
BX537622	027971_3260_3466	chr9	134559761	134559896
AB072895	027971_3260_3466	chr9	134559761	134559896
AJ420430	027971_3260_3466	chr9	134559761	134559896
AK127315	027973_0546_3493	chr3	124093897	124093954
BX537622	028393_0219_0333	chr9	134559945	134560044
AB072895	028393_0219_0333	chr9	134559945	134560044
AJ420430	028393_0219_0333	chr9	134559945	134560044
BX537622	028924_3162_3399	chr9	134559768	134559900
AB072895	028924_3162_3399	chr9	134559768	134559900
AJ420430	028924_3162_3399	chr9	134559768	134559900
BC030961	029193_0202_0547	chr17	65666672	65666744
BC043440	029268_1842_1291	chr15	92378411	92378535
AK130741	029627_1813_2689	chr10	76917814	76917881
BC014370	030175_2334_3371	chr12	45175198	45175267
AB074278	030959_1836_2566	chr17	58471923	58471996
CR614413	031145_2734_1744	chr19	45141374	45141475
CR601035	031145_2734_1744	chr19	45141374	45141475
BC047080	031918_1968_1399	chr10	64909929	64910046
BX537622	032163_0251_0075	chr9	134559717	134559794
AB072895	032163_0251_0075	chr9	134559717	134559794
AJ420430	032163_0251_0075	chr9	134559717	134559794
AK024111	032257_0264_3041	chr6	26633999	26634072
AK001535	032257_0264_3041	chr6	26633999	26634072
BC014370	032939_3060_2692	chr12	45163503	45163578
AL137566	034587_1330_0803	chr11	100406169	100406247
AF288406	035784_2962_2188	chr6	86435377	86435478
CR595827	036411_2502_0677	chr1	118121401	118121480
CR611024	036411_2502_0677	chr1	118121401	118121480
AL117552	036467_0445_3122	chr7	65525837	65525894
BX647355	036830_3260_2809	chr1	118207808	118207913
AK127847	037312_3260_1764	chr11	128635392	128635477
AF119871	039079_3247_2880	chr12	67265403	67265590
BC038512	039115_0754_3288	chrX	24477216	24477323
BC014370	039279_1697_1667	chr12	45290507	45290563
AK124299	039294_1479_1841	chr14	59835055	59835151
AK055805	039687_0996_2458	chr21	15213253	15213334
AK123395	040827_3997_1257	chr1	144800148	144800226
BC043240	041795_0490_0297	chr13	78785908	78786011
AY660579	042790_0991_1841	chrX	10843150	10843193
BC064139	043259_3641_0695	chr1	85391141	85391208
AK124278	043501_1520_0926	chr19	23808798	23808895
AK124281	043851_1295_2059	chr6	116361137	116361197
BC035367	044367_3217_0618	chr19	57050916	57050977
AK056853	044367_3217_0618	chr19	57050916	57050977
AX747873	044367_3217_0618	chr19	57050916	57050977
AK093036	044367_3217_0618	chr19	57050916	57050977
AL117552	045272_3241_3695	chr7	65525837	65525941
BC022424	045775_1584_2530	chr18	4415109	4415150
AK091904	046116_3585_0527	chr3	115534191	115534264
AK001020	046116_3585_0527	chr3	115534191	115534264
AF288406	046597_1939_3427	chr6	86435112	86435222
AF090102	046672_3650_2181	chr2	71053582	71053643
BC027871	046764_0876_2212	chr3	195202209	195202301
AK126442	047422_2188_1445	chr3	152085362	152085442
BC036485	047712_1445_0041	chr3	180218462	180218547
CR620949	047712_1445_0041	chr3	180218462	180218547
AL133577	047762_1323_2895	chr17	46609766	46609889
BC004287	048407_2353_1226	chr8	81703648	81703729
AL162075	048939_0835_2113	chr7	100527276	100527372
AL137346	048953_1293_3278	chr6	72074568	72074671
AJ420491	048953_1293_3278	chr6	72074568	72074671
AX721149	049315_3412_2389	chrX	102621212	102621298
BX537622	049662_2787_2892	chr9	134560038	134560107
AB072895	049662_2787_2892	chr9	134560038	134560107
AJ420430	049662_2787_2892	chr9	134560038	134560107
AL117552	050710_0101_3752	chr7	65525776	65525877
CR593338	051383_3621_3378	chr12	65651377	65651437
AK021431	051414_1930_0468	chr20	33253378	33253429
AF315104	051680_0489_2349	chr2	184821548	184821943
AF315097	051680_0489_2349	chr2	184821548	184821943
BC053410	051814_3241_0288	chr18	63394480	63394579
BX537622	053647_2282_0856	chr9	134559719	134559794
AB072895	053647_2282_0856	chr9	134559719	134559794
AJ420430	053647_2282_0856	chr9	134559719	134559794
AK055805	054496_3888_1272	chr21	14967598	14967668
BC002644	055198_0890_0850	chr7	10459581	10459639
BC066990	055605_3507_0834	chr7	64599851	64599961
BC014370	056219_0756_2176	chr12	45219350	45219403
BC022424	056807_2817_3335	chr18	4415371	4415429
AK126442	056887_3662_1218	chr3	152091195	152091300
CR594753	057022_3329_2334	chr14	75749670	75749750
BC014370	057954_3113_2975	chr12	45556007	45556118
BC042072	058491_0427_1369	chr7	124617237	124617306
AL117552	058544_0601_1598	chr7	65525801	65525904
BX648305	058678_2601_1731	chr4	98437052	98437123
BC031919	058824_0481_3232	chr2	128541374	128541439
AL833303	059360_1414_3769	chr8	135873917	135873980
AF085351	060121_3307_0838	chr2	36921925	36921978
AK093009	060123_2731_0850	chr20	35564269	35564368
AK127862	060189_1785_3451	chrX	112260781	112260868
AK023061	060221_1534_1636	chr12	34078931	34079020
AK127804	060601_0556_0578	chr9	3208631	3208704
BX647355	061384_1623_3108	chr1	118207798	118207893
G49380	062101_2524_3715	chr16	72145485	72145547
AK056386	062668_1387_3252	chr3	141776298	141776368
AK025387	063348_0588_3858	chr9	12919853	12919925
AK129627	063807_0740_3126	chr17	8633167	8633226
AF088047	063975_1238_1657	chr5	134006449	134006555
BC038762	064925_0772_0969	chr18	67655933	67656011
AF370412	065429_0330_0174	chr2	127862289	127862355
BX537622	065795_3728_2594	chr9	134559674	134559726
AB072895	065795_3728_2594	chr9	134559674	134559726
AJ420430	065795_3728_2594	chr9	134559674	134559726
AL137346	065825_0089_2877	chr6	72074545	72074626
BC014370	066449_0488_3384	chr12	45384582	45384674
AL137566	066889_1781_3372	chr11	100406634	100406709
BX537622	067501_0387_2076	chr9	134560014	134560108
AB072895	067501_0387_2076	chr9	134560014	134560108
AJ420430	067501_0387_2076	chr9	134560014	134560108
BC036260	068005_0438_0836	chr1	245952815	245952917
AK056805	068184_1735_2740	chr18	22523614	22523687
AK095413	068715_2737_0874	chr17	7721709	7721778
BC033052	068887_2274_2462	chr4	160280824	160280918
BC062455	068887_2274_2462	chr4	160280824	160280918
BX648207	069552_1352_1181	chr12	42399236	42399342
AK123107	069634_1536_2903	chr17	362980	363081
AK055652	069922_0486_3049	chr3	192598688	192598779
AL512753	069922_0486_3049	chr3	192598688	192598779
M34428	070326_3087_0125	chr8	128964713	128964795
M25803	070326_3087_0125	chr8	128964713	128964795
BC040204	070593_0155_2578	chr6	72154320	72154406
BC040336	071083_0394_3202	chr8	117312575	117312670
BC038512	071917_0426_3578	chrX	24477779	24477835
BC014370	072144_3723_0782	chr12	45206809	45206904
AL832122	072584_0850_0810	chr1	23482003	23482062
AK126686	073734_1526_1218	chr7	12248978	12249088
BC030094	074238_0684_0130	chr1	245418067	245418108
CR609715	074238_0684_0130	chr1	245418067	245418108
AK021443	075083_0481_3835	chr10	96362770	96362869
AK124933	075253_2780_0793	chr15	23724608	23724680
BC036485	075361_3637_0139	chr3	180218756	180218850
CR620949	075361_3637_0139	chr3	180218756	180218850
BC043567	076650_0762_0491	chr7	28247828	28247936
AF086343	077048_2265_2194	chr5	176978003	176978105
AK124134	077048_2265_2194	chr5	176978003	176978105
AK021623	077048_2265_2194	chr5	176978003	176978105
AK095250	077344_3272_1987	chr14	91294275	91294371
AK091319	077698_0941_3273	chrX	102738859	102738925
AK126393	077841_3474_2238	chr3	113799250	113799328
AK023061	078334_0966_0669	chr12	34079044	34079084
BX537622	078716_3944_0657	chr9	134559845	134559966
AB072895	078716_3944_0657	chr9	134559845	134559966
AJ420430	078716_3944_0657	chr9	134559845	134559966
BX537622	078864_3587_1427	chr9	134559802	134559932
AB072895	078864_3587_1427	chr9	134559802	134559932
AJ420430	078864_3587_1427	chr9	134559802	134559932
AK128185	078899_2997_0530	chr10	6375161	6375225
BC004287	079335_0160_0590	chr8	81704192	81704308
AK091114	079663_1750_3876	chr3	109237941	109238033
BC040204	079919_0691_2940	chr6	72153778	72153854
BC014370	079957_2549_3553	chr12	45162078	45162181
BX647937	080600_3791_1621	chr7	40978277	40978322
BC033052	081452_1180_0948	chr4	160280581	160280687
BC022980	082147_3911_2561	chr6	138706630	138706727
AF143872	083002_1193_2162	chr1	149364311	149364398
BC039476	084017_1213_3767	chr10	106225270	106225365
CR621698	084531_3906_1933	chr1	111000810	111000918
BC040204	084755_1606_3347	chr6	72153291	72153373
AL049964	086265_0565_1639	chr2	114181206	114181305
AK093903	086265_0565_1639	chr2	114181206	114181305
AK124143	087022_2345_1002	chr5	96397795	96397850
AF178574	087022_2345_1002	chr5	96397795	96397850
BC014370	087607_2965_1618	chr12	45207284	45207382
BX537622	087999_0652_3699	chr9	134559911	134559991
AB072895	087999_0652_3699	chr9	134559911	134559991
AJ420430	087999_0652_3699	chr9	134559911	134559991
AB072899	088438_1579_2669	chr10	98713782	98713885
BC014370	088874_1530_3052	chr12	45241285	45241364
BC009637	088942_2365_2722	chr12	78502794	78502843
AK095165	088942_2365_2722	chr12	78502794	78502843
AK126547	089022_1540_1277	chr6	82387165	82387248
BC036485	089394_2720_2863	chr3	180217801	180217887
CR620949	089394_2720_2863	chr3	180217801	180217887
AL117552	089566_2363_2041	chr7	65526141	65526219
DQ786248	089586_0810_0678	chr17	18495831	18495903
BC064139	089623_0630_3386	chr1	85391588	85391692
BC040204	089901_1011_3943	chr6	72153512	72153631
BX537622	091120_0098_1215	chr9	134559991	134560050
AB072895	091120_0098_1215	chr9	134559991	134560050
AJ420430	091120_0098_1215	chr9	134559991	134560050
AF370412	091483_1837_0859	chr2	127853251	127853353
AK026284	091563_3893_1034	chr1	14600310	14600403
AK021594	091729_1110_1691	chr17	17036594	17036675
AK091337	091729_1110_1691	chr17	17036594	17036675
AK026035	091729_1110_1691	chr17	17036594	17036675
BX648305	092794_1296_3383	chr4	98493120	98493177
AK130741	093487_1044_2444	chr10	76918424	76918523
BC043240	094517_1415_2300	chr13	78786187	78786291
AK094986	094717_0329_0983	chr4	128864275	128864477
AK096642	094717_0329_0983	chr4	128864275	128864477
AK124888	096508_3798_1251	chr7	28987671	28987762
AK128316	096666_1402_1897	chr5	151170611	151170684
CR605937	096666_1402_1897	chr5	151170611	151170684
CR624151	097128_1787_0516	chr2	178711459	178711559
BX537622	097281_0332_1225	chr9	134559878	134559936
AB072895	097281_0332_1225	chr9	134559878	134559936
AJ420430	097281_0332_1225	chr9	134559878	134559936
AL137566	097852_3673_3675	chr11	100407770	100407862
AL137566	098056_1860_1232	chr11	100406298	100406366
AB074176	098102_2444_3697	chr3	117846882	117846959
AL137566	098144_3031_1127	chr11	100407473	100407527
AF370412	099496_0515_0435	chr2	127853781	127853821
AK098813	099720_3001_3027	chr19	58812083	58812159
CR614413	099763_3309_3023	chr19	45140975	45141063
CR601035	099763_3309_3023	chr19	45140975	45141063
AK024411	100113_1223_1626	chr18	43929394	43931770
AK021594	100376_3471_2833	chr17	17035989	17036085
AK091337	100376_3471_2833	chr17	17035989	17036085
AK026035	100376_3471_2833	chr17	17035989	17036085
BX537622	100597_0977_1106	chr9	134559942	134560008
AB072895	100597_0977_1106	chr9	134559942	134560008
AJ420430	100597_0977_1106	chr9	134559942	134560008
AK125443	100920_1457_1601	chr1	113474589	113474683
AK127862	101717_2694_3936	chrX	112261552	112261596
AK023663	101737_2225_1400	chr12	64933676	64933772
AL049435	101737_2225_1400	chr12	64933676	64933772
AK022294	101942_0795_1695	chr17	73478908	73478989
AL049964	103391_2316_3499	chr2	114181313	114181406
AK093903	103391_2316_3499	chr2	114181313	114181406
AK091904	103970_1798_2400	chr3	115534456	115534520
AK001020	103970_1798_2400	chr3	115534456	115534520
AL133577	105424_0315_0318	chr17	46610583	46610679
BX537622	105643_0776_2960	chr9	134559996	134560097
AB072895	105643_0776_2960	chr9	134559996	134560097
AJ420430	105643_0776_2960	chr9	134559996	134560097
BX649153	106463_0560_3482	chr12	14806876	14806986
AY660579	106553_3581_1870	chrX	10879927	10880019
BC033052	106555_0186_3282	chr4	160280305	160280383
BX648305	107073_1145_2702	chr4	98548341	98548439
AK126413	107214_1334_2940	chr6	44168796	44168890
BC017958	107652_2973_2039	chrX	133206821	133206898
AK024091	108729_2381_1338	chr5	126402538	126402617
BC043567	109009_1344_0456	chr7	28247491	28247601
AK022857	109037_0181_2930	chr15	53693442	53693535
AK023283	109037_0181_2930	chr15	53693442	53693535
AK054959	109376_2204_2005	chr5	80736631	80736681
AK054959	109376_2204_2005	chr5	80736631	80736681
AB007961	109749_0766_2113	chr1	172252843	172252908
BC004287	110014_2541_3411	chr8	81703484	81703562
AK125394	110655_1612_1719	chr2	201743443	201743517
AK124664	110655_1612_1719	chr2	201743443	201743517
AF086033	111179_3070_0657	chr2	91132455	91132549
AL117552	111250_0224_3255	chr7	65525803	65526055
BC041012	111379_2736_0255	chrX	93552217	93552292
CR608017	112239_1139_2992	chr1	110998644	110998741
AK123888	112348_2571_2984	chr19	2811049	2811122
AF052118	112348_2571_2984	chr19	2811049	2811122
BC089156	112516_0246_3589	chr9	98691425	98691489
AL049964	112652_1433_2543	chr2	114181382	114181478
AK093903	112652_1433_2543	chr2	114181382	114181478
AK128316	112920_0685_2886	chr5	151170888	151170941
CR605937	112920_0685_2886	chr5	151170888	151170941
BC066990	113841_0942_0933	chr7	64619396	64619461
AK096154	114868_1403_3660	chr5	114567612	114567691
AB002448	114868_1403_3660	chr5	114567612	114567691
BC004287	115557_0830_0287	chr8	81703919	81704014
AK091904	115892_1810_3264	chr3	115534159	115534209
AK001020	115892_1810_3264	chr3	115534159	115534209
BX537597	116082_1742_3046	chr1	172167364	172167469
AY726570	116082_1742_3046	chr1	172167364	172167469
AK056805	116817_1150_1297	chr18	22523591	22523686
AK126442	117348_1282_1653	chr3	152085378	152085452
AK021726	117684_2815_0291	chr15	60573808	60573888
AK055302	118397_2465_1014	chr2	166253244	166253298
CR626066	118397_2465_1014	chr2	166253244	166253298
AK055620	119486_0732_0830	chr8	43004290	43004393
CR614413	120090_2923_1126	chr19	45141404	45141479
CR601035	120090_2923_1126	chr19	45141404	45141479
CR601035	120090_2923_1126	chr19	45141404	45141479
AL832122	120235_1437_0641	chr1	23481370	23481469
BX648207	120863_0986_1588	chr12	42399322	42399428
BX647355	121235_1575_2918	chr1	118207845	118207944
AK094885	121465_0747_1335	chr3	162629992	162630047
AJ420492	122412_3537_3987	chr6	7226514	7226590
AK026687	122412_3537_3987	chr6	7226514	7226590
AL137346	122916_3629_1168	chr6	72074147	72074185
BC022980	123259_0639_1184	chr6	138707333	138707402
AF189270	124081_2390_3249	chr6	138558297	138558547
BC037528	124555_1079_3179	chr9	19497993	19498097
AK092146	125124_2956_3644	chrX	36303196	36303245
AK057513	125570_1256_3014	chr16	57680320	57680389
AK091342	125888_1827_2892	chr8	98341285	98341355
BX537622	127068_2367_1997	chr9	134559843	134559958
AB072895	127068_2367_1997	chr9	134559843	134559958
AJ420430	127068_2367_1997	chr9	134559843	134559958
AK095276	127253_0376_0573	chr14	90384544	90384646
AK055958	127253_0376_0573	chr14	90384544	90384646
BX537622	128322_3581_0518	chr9	134560078	134560157
AB072895	128322_3581_0518	chr9	134560078	134560157
AJ420430	128322_3581_0518	chr9	134560078	134560157
AL137566	128396_1963_2262	chr11	100406116	100406177
AK056481	129080_0570_1641	chr8	43104727	43104798
BC041012	129220_1453_2519	chrX	93551343	93551823
AJ420492	129309_3270_2933	chr6	7226864	7226943
AK026687	129309_3270_2933	chr6	7226864	7226943
AK025806	129363_4040_1250	chr13	100207182	100207692
AL833303	129485_1099_1500	chr8	135874257	135874375
AK024156	129762_3539_2569	chr10	48934786	48934845
AY583020	129820_0736_1778	chr12	54690985	54691057
BX537597	130148_1414_1671	chr1	172167274	172167393
AY726570	130148_1414_1671	chr1	172167274	172167393
AK123575	130461_2655_4020	chr14	35358998	35359074
BC047080	132240_1789_1618	chr10	64911344	64911454
BX537597	132258_1734_0950	chr1	172166985	172167089
AY726570	132258_1734_0950	chr1	172166985	172167089
BC040204	132269_2866_3077	chr6	72154075	72154172
AF189270	132494_0954_2055	chr6	138535995	138536115
AK094973	132525_3813_0360	chr5	81718378	81718475
AK128743	132909_1765_0137	chr6	158625574	158625669
AK055795	132919_0740_1088	chr1	164254563	164254629
BC127662	132919_0740_1088	chr1	164254563	164254629
AK056155	133548_2929_2379	chr1	179297136	179297220
AF189270	133648_3778_1664	chr6	138545700	138545779
AK098425	133746_3281_1254	chr7	55489029	55489084
AF086375	133981_1475_0694	chr8	81617629	81617732
BC014370	134420_2166_0464	chr12	45163042	45163133
AY660579	134691_1667_3438	chrX	10879927	10880019
AL049964	135157_0211_0458	chr2	114181080	114181171
AK093903	135157_0211_0458	chr2	114181080	114181171
BC041979	136090_3082_1839	chr4	47133631	47133677
AK098180	136203_1736_0628	chr18	4283421	4283520
AB074176	136955_3476_1739	chr3	117846264	117846345
AK124143	138169_0635_1866	chr5	96398181	96398286
AF178574	138169_0635_1866	chr5	96398181	96398286
AK126442	138199_3226_1292	chr3	152084084	152084162
AK092349	138377_3626_2177	chr5	141528053	141528124
CR624557	138617_2872_3066	chr3	121526463	121526584
CR614969	138617_2872_3066	chr3	121526463	121526584
AK095250	139133_2823_3788	chr14	91293554	91293668
AK025673	141108_1874_2711	chr17	50602373	50602466
AK023660	141410_0562_1864	chr16	79189904	79190004
BC004287	141901_1912_0345	chr8	81704021	81704111
BC041012	142193_1338_1273	chrX	93552169	93552246
BC089156	142493_1440_2098	chr9	98694022	98694061
BC020163	142493_1440_2098	chr9	98694022	98694061
AK091904	144167_1313_4000	chr3	115534008	115534111
AK001020	144167_1313_4000	chr3	115534008	115534111
AK098399	144196_1664_0821	chr2	38631879	38631991
BX537622	144876_1418_3737	chr9	134559883	134559968
AB072895	144876_1418_3737	chr9	134559883	134559968
AJ420430	144876_1418_3737	chr9	134559883	134559968
AJ420492	144988_0911_0479	chr6	7226723	7226843
AK026687	144988_0911_0479	chr6	7226723	7226843
BC033052	145054_0323_2867	chr4	160281334	160281428
BC062455	145054_0323_2867	chr4	160281334	160281428
AK054919	145633_3752_1413	chr6	26632075	26632133
AK024111	145633_3752_1413	chr6	26632075	26632133
AK128197	145723_0345_2380	chr15	33393202	33393314
AF086517	146515_0248_1579	chr1	212589921	212589992
AK128316	146969_1507_0384	chr5	151170655	151170764
CR605937	146969_1507_0384	chr5	151170655	151170764
AK126442	147213_3229_0496	chr3	152117287	152117400
CR936685	147439_1683_2196	chr17	58584940	58585054
AL162075	149531_2249_2654	chr7	100527557	100527654
AL162075	149626_2895_3899	chr7	100527417	100527477
AK128743	150127_3412_2499	chr6	158596825	158596911
BC064139	151299_0233_2134	chr1	85391818	85391882
BC036485	152100_1656_3600	chr3	180218067	180218122
CR620949	152100_1656_3600	chr3	180218067	180218122
AK057746	152445_1195_3466	chrX	76060757	76060867
AL137346	152500_3701_0703	chr6	72074259	72074349
AK124244	152764_0286_0859	chr4	156876366	156876437
BC039414	152764_0286_0859	chr4	156876366	156876437
BX648306	153346_3822_0467	chr3	168878625	168878749
AB074176	153698_3931_3559	chr3	117845834	117845921
BC014370	154418_2131_1013	chr12	45332444	45332526
BC035740	154684_0770_1536	chr2	217183714	217183796
BC014370	155547_3015_1099	chr12	45161933	45162040
BC064139	155818_0475_3487	chr1	85390809	85390918
AK125090	158294_2607_2388	chr3	112401332	112401435
AL117552	158662_1426_2471	chr7	65525842	65525948
AK128316	159801_0694_3142	chr5	151170963	151171032
CR605937	159801_0694_3142	chr5	151170963	151171032
CR594753	160301_0315_2006	chr14	75749991	75750068
BC014370	160331_2377_3384	chr12	45255061	45255173
BC043539	160448_0339_1267	chr1	83254743	83254838
BC047080	160559_0292_1796	chr10	64909054	64909127
AL117652	161131_2656_2568	chr17	64138114	64138163
AK024091	162114_1654_1869	chr5	126507072	126507194
BC080633	162163_3825_0717	chr9	113835909	113835988
BC068101	162163_3825_0717	chr9	113835909	113835988
AK056358	162163_3825_0717	chr9	113835909	113835988
AL117552	163061_1380_2459	chr7	65526110	65526180
BC041012	164278_0773_2889	chrX	93552275	93552382
BC014370	164997_0876_3892	chr12	45239911	45240011
AL117552	165195_2443_2941	chr7	65526080	65526179
BC014370	165353_2978_3384	chr12	45235228	45235338
BC014254	165735_0839_3583	chr9	35752715	35752811
AK094415	165735_0839_3583	chr9	35752715	35752811
BC014370	165974_0235_0307	chr12	45253910	45254006
BC004287	166323_1606_3239	chr8	81703952	81704040
CR620977	166330_0663_2834	chr4	39845648	39845760
AL137346	166381_0152_2056	chr6	72074593	72074682
AJ420491	166381_0152_2056	chr6	72074593	72074682
AK094860	166607_0453_2939	chr17	8203343	8203438
CR594753	168650_0687_0239	chr14	75749925	75749983
AK056963	169697_0127_3791	chr1	212588734	212588818
BC038557	169902_1688_0358	chr5	172653213	172653326
BC014370	170204_0349_2180	chr12	45555024	45555110
BC036485	170660_0977_2018	chr3	180218670	180218780
CR620949	170660_0977_2018	chr3	180218670	180218780
AK056805	170875_0730_0896	chr18	22537387	22537488
AK127244	171169_1214_1774	chr2	51404053	51404161
CR749489	171304_0123_0556	chr5	110964870	110964957
BC041399	171649_2740_2330	chr6	149860870	149860983
BC033936	172294_2928_2621	chr2	144414875	144414953
AK126774	172294_2928_2621	chr2	144414875	144414953
CR623840	172992_0994_0538	chr11	122395038	122395112
BC014370	173417_1036_3885	chr12	45112395	45112499
AK091308	174184_0976_2865	chr4	140549901	140549941
AK056269	174325_0166_0301	chr2	59359236	59359281
BC036114	174685_1631_0224	chr2	132123403	132123490
AK127804	174701_3195_0969	chr9	3208970	3209045
CR620977	175194_0240_0751	chr4	39845621	39845701
AL049964	176126_1249_1893	chr2	114181552	114181660
AK093903	176126_1249_1893	chr2	114181552	114181660
AK026687	176281_3375_0068	chr6	7227608	7227701
AK125443	176302_2132_2568	chr1	113476343	113476398
AK056146	176414_1560_1618	chr10	131471224	131471325
BC066990	176654_1304_1194	chr7	64597183	64597256
AK123107	176716_1308_1013	chr17	362559	362678
CR614413	176727_2123_0796	chr19	45140972	45141064
CR601035	176727_2123_0796	chr19	45140972	45141064
AK056963	177026_1001_3291	chr1	212588783	212588890
AK130913	177657_3007_2847	chr8	146013503	146013584
AK127225	177657_3007_2847	chr8	146013503	146013584
DQ786248	178071_0205_2629	chr17	18496323	18496398
BX537622	178448_2641_1887	chr9	134559702	134559813
AB072895	178448_2641_1887	chr9	134559702	134559813
AJ420430	178448_2641_1887	chr9	134559702	134559813
AF178574	178663_3580_0917	chr5	96398283	96398380
AL833303	179645_0411_1382	chr8	135874078	135874146
BX537622	179696_0632_3915	chr9	134559905	134560008
AB072895	179696_0632_3915	chr9	134559905	134560008
AJ420430	179696_0632_3915	chr9	134559905	134560008
AK055302	179705_0955_4018	chr2	166252708	166253016
CR626066	179705_0955_4018	chr2	166252708	166253016
AK027383	180198_0387_1398	chr8	144913460	144913547
AF086443	180301_2657_3222	chr16	31372151	31372242
BC014370	182102_1789_3096	chr12	45206717	45206811
CR593869	182156_0437_3210	chr3	97819302	97819403
AK055805	182754_2474_0157	chr21	15055715	15055806
CR593338	183862_0165_3770	chr12	65651798	65651904
AL137566	186852_0968_2463	chr11	100407548	100407622
AK124143	186892_3949_2811	chr5	96397453	96397548
AF178574	186892_3949_2811	chr5	96397453	96397548
CR749847	188812_1491_1107	chr6	6626658	6626739
BC014370	188912_1257_1019	chr12	45414921	45414993
AK091631	189105_1656_1829	chr5	156492883	156492959
BC012429	189116_2838_2572	chr16	3938323	3938433
BX537622	189441_0475_3254	chr9	134559902	134559986
AB072895	189441_0475_3254	chr9	134559902	134559986
AJ420430	189441_0475_3254	chr9	134559902	134559986
AF086343	189513_3013_2953	chr5	176976711	176976770
AK124134	189513_3013_2953	chr5	176976711	176976770
AK124143	190572_0807_3791	chr5	96398162	96398236
AF178574	190572_0807_3791	chr5	96398162	96398236
BC040991	190658_3265_1339	chr3	143146434	143146500
AB074176	191003_3416_2423	chr3	117846595	117846691
AK123324	191528_1299_0170	chr8	101037240	101037312
BC014370	191556_1165_3472	chr12	45436465	45436572
AK095224	192375_0261_1078	chr3	3727650	3727761
BC041012	192429_3373_0468	chrX	93551786	93551863
BX648112	192765_3073_3248	chr6	35239159	35239267
BC014370	193440_0959_3102	chr12	45332564	45332625
BC089156	194364_2717_3996	chr9	98694605	98694698
BC020163	194364_2717_3996	chr9	98694605	98694698
AL832122	194751_0649_0126	chr1	23480660	23480758
EF212289	195390_0115_1083	chr8	119270913	119271005
AB209235	196057_0399_2001	chr19	11814043	11814163
AK056155	196911_3470_1389	chr1	179297515	179297596
AL137566	197140_1288_0982	chr11	100408323	100408416
AK057901	197409_2999_1988	chr1	148851231	148851349
AK124918	197409_2999_1988	chr1	148851231	148851349
BC089156	198715_1882_3834	chr9	98695142	98695244
BC020163	198715_1882_3834	chr9	98695142	98695244
G36683	198968_1437_2980	chr20	3112368	3112484
AK093907	198968_1437_2980	chr20	3112368	3112484
CR936694	199332_0953_0675	chr16	58616172	58616290
AL049964	199507_1570_1505	chr2	114181347	114181386
AK093903	199507_1570_1505	chr2	114181347	114181386
BC038512	200799_1909_2009	chrX	24477466	24477572
AK025166	201405_0299_0726	chr10	98745099	98745167
AK124299	201461_3477_1381	chr14	59835270	59835332
AK057513	202300_3523_3115	chr16	57680433	57680519
BX647087	202545_0409_0280	chr2	134720916	134720985
AL137346	202977_1389_2864	chr6	72074872	72074964
AJ420491	202977_1389_2864	chr6	72074872	72074964
BC025666	204259_3022_1742	chr4	15860416	15860484
BC014370	205985_1683_3085	chr12	45206204	45206321
AF189270	206173_0607_1286	chr6	138536938	138537036
AL833303	206287_2910_2112	chr8	135876249	135876347
AK055805	206353_0370_0173	chr21	15195984	15196095
AF178574	206379_1034_1360	chr5	96398714	96398766
AL833464	206427_2401_2424	chr12	253953	254038
AK124392	206427_2401_2424	chr12	253953	254038
CR614413	206468_1666_0247	chr19	45141014	45141088
CR601035	206468_1666_0247	chr19	45141014	45141088
AK093324	206479_0854_1630	chr18	3225100	3225199
BX537622	206856_0887_0184	chr9	134559882	134559937
AB072895	206856_0887_0184	chr9	134559882	134559937
AJ420430	206856_0887_0184	chr9	134559882	134559937
BX648207	208288_1618_0326	chr12	42399428	42399490
AK023660	208293_1290_0241	chr16	79189400	79189498
BC071719	208293_1290_0241	chr16	79189400	79189498
AK093324	209072_0902_3386	chr18	3225046	3225150
AL137566	209347_0448_2023	chr11	100406288	100406365
BX537622	209495_1763_3026	chr9	134559901	134559965
AB072895	209495_1763_3026	chr9	134559901	134559965
AJ420430	209495_1763_3026	chr9	134559901	134559965
AK057901	209960_2364_1235	chr1	148842671	148842738
AL137346	211138_1795_1220	chr6	72074568	72074673
AJ420491	211138_1795_1220	chr6	72074568	72074673
BC043240	211716_0844_0493	chr13	78784585	78784673
AJ012503	211761_1606_2452	chr3	76567637	76567710
AF178574	211982_1897_2427	chr5	96398629	96398752
AK055302	212103_2718_2520	chr2	166252839	166252938
CR626066	212103_2718_2520	chr2	166252839	166252938
AK124299	212186_1165_3591	chr14	59835300	59835406
BC004287	213110_0346_2947	chr8	81703373	81703472
AK123669	214192_0404_0381	chr15	70671044	70671147
AK094651	214192_0404_0381	chr15	70671044	70671147
BC041012	215803_2953_3440	chrX	93551838	93551910
AK124299	217044_0363_0684	chr14	59835480	59835552
AK128743	217102_1279_3942	chr6	158625574	158625669
AK055805	217446_1492_0536	chr21	15112000	15112113
BX537622	217666_1914_1170	chr9	134559876	134559970
AB072895	217666_1914_1170	chr9	134559876	134559970
AJ420430	217666_1914_1170	chr9	134559876	134559970
AK090762	217892_1319_1452	chr19	23280001	23280098
AL713660	217923_1389_2690	chr4	9679165	9679281
AL117652	219173_1297_1427	chr17	64157010	64157097
BC017041	220634_1189_3885	chrX	102048453	102048563
BC039414	220820_0749_2876	chr4	156877425	156877506
AK124299	220944_1149_1207	chr14	59834852	59834961
AF119871	221402_1701_2459	chr12	67154129	67154225
AK126393	221521_0786_2585	chr3	113800138	113800217
BC041482	221771_0491_1115	chr15	37268575	37268639
AK123395	223168_2929_1493	chr1	145021676	145021763
AK124503	223212_2676_1436	chr1	92639483	92639548
AL137566	223341_0187_1863	chr11	100407546	100407579
BC029936	224790_2560_1826	chrX	41259134	41259182
BC029936	224790_2560_1826	chrX	41259134	41259182
AK056476	224790_2560_1826	chrX	41259134	41259182
AK056476	224790_2560_1826	chrX	41259134	41259182
AK025872	224790_2560_1826	chrX	41259134	41259182
AK025872	224790_2560_1826	chrX	41259134	41259182
AK128316	225408_1767_3246	chr5	151170655	151170764
CR605937	225408_1767_3246	chr5	151170655	151170764
AL137566	225613_3847_3324	chr11	100408933	100409037
AK092571	226140_1872_3904	chr12	28625556	28625640
AX747026	226203_0157_3834	chr1	233182650	233183052
AK091506	226203_0157_3834	chr1	233182650	233183052
AL117623	227639_0657_1734	chr17	34662621	34662740
BC042012	227639_0657_1734	chr17	34662621	34662740
AK057710	227833_0238_2069	chr2	53743119	53743178
AK057710	227833_0238_2069	chr2	53743119	53743178
AK095413	228052_0312_3557	chr17	7721877	7721952
AK095224	228119_0622_3472	chr3	3747547	3747645
BC004287	228305_3028_1127	chr8	81703242	81703294
AK095308	229141_1879_3685	chr12	14782414	14782473
AL137346	229253_0185_1315	chr6	72074255	72074337
BC047080	230906_1215_4034	chr10	64909545	64909593
BC014370	231288_3722_1966	chr12	45383533	45383637
AK092146	232030_2404_0868	chrX	36302793	36302867
AF370412	232444_1953_0525	chr2	127853593	127853699
AL137566	233489_2205_1192	chr11	100407858	100407963
BC014370	233781_2817_0252	chr12	45254497	45254563
AL833464	234217_1241_2542	chr12	253598	253685
AK126393	234436_1561_2620	chr3	113799496	113799613
AK125021	234917_0506_2478	chr11	106687964	106688074
AK090719	234917_0506_2478	chr11	106687964	106688074
AK129627	235833_3381_1127	chr17	8633142	8633241
AK056963	235855_1579_2127	chr1	212588885	212588981
BC035740	236116_1564_2205	chr2	217183671	217183759
AF119871	236465_1021_2235	chr12	66823467	66823566
AK054959	236757_2963_2103	chr5	80736631	80736696
AK054959	236757_2963_2103	chr5	80736631	80736696
AK127747	237180_2761_1527	chr13	47405650	47405762
AK091904	237511_1325_2831	chr3	115534761	115534871
AK001020	237511_1325_2831	chr3	115534761	115534871
AK091904	237755_0187_3784	chr3	115533627	115533708
AK001020	237755_0187_3784	chr3	115533627	115533708
EF212289	238506_2264_3063	chr8	119271279	119271365
AL137566	238605_1884_2979	chr11	100406582	100406690
BX648305	239038_1251_4015	chr4	98616967	98617038
AK075186	239455_2877_4058	chr1	85413070	85413144
AL137346	239487_2268_3050	chr6	72074960	72075030
AJ420491	239487_2268_3050	chr6	72074960	72075030
BX537622	239825_1647_0704	chr9	134560010	134560097
AB072895	239825_1647_0704	chr9	134560010	134560097
AJ420430	239825_1647_0704	chr9	134560010	134560097
AF178574	239924_3318_2267	chr5	96398518	96398613
AL117652	240971_3476_0212	chr17	64153649	64153797
AJ420492	241427_0399_0754	chr6	7226957	7227035
AK026687	241427_0399_0754	chr6	7226957	7227035
BC041012	242005_2531_1839	chrX	93551848	93551935
BC039414	242071_3031_2127	chr4	156877291	156877382
AK094521	242920_1173_1549	chr2	8779493	8779570
AL137566	242955_1586_3523	chr11	100408207	100408316
BX647519	243508_0329_0414	chr11	11113189	11113299
AK055805	244535_2921_1774	chr21	15111335	15111447
AK127603	245173_1704_2235	chr11	65978197	65978299
AK128300	245362_2645_2996	chrX	73403692	73403765
AK124306	245362_2645_2996	chrX	73403692	73403765
AK123949	245494_0687_3189	chr5	95803874	95803988
AK058030	245878_0570_0995	chr12	16442526	16442625
AK124366	246278_3718_0045	chr8	119343110	119343225
AK023660	246433_1202_3384	chr16	79189377	79189477
BC071719	246433_1202_3384	chr16	79189377	79189477
BX537622	246630_0220_3177	chr9	134559729	134559860
AB072895	246630_0220_3177	chr9	134559729	134559860
AJ420430	246630_0220_3177	chr9	134559729	134559860
AK056805	248466_0244_2702	chr18	22523732	22523822
CR621898	248480_2647_3787	chrX	52878262	52878343
AL137566	248490_3602_0762	chr11	100406705	100406792
AK124539	248665_1298_1531	chr1	90272014	90272089
AK095224	249285_0683_2006	chr3	3747760	3747821
AL117552	249941_1563_0710	chr7	65525823	65525878
AK055302	251073_2718_3291	chr2	166253227	166253329
CR626066	251073_2718_3291	chr2	166253227	166253329
AK123395	251714_0489_3136	chr1	145021183	145021257
AK123395	251905_0762_3002	chr1	145021665	145021762
AB074278	252272_3733_2594	chr17	58471626	58471735
BX648207	252407_0777_3127	chr12	42401681	42401729
AK055270	252407_0777_3127	chr12	42401681	42401729
AK098210	252407_0777_3127	chr12	42401681	42401729
G36541	252664_3026_3894	chr4	83485053	83485121
AB074176	252983_2721_3410	chr3	117845782	117845831
BC036114	253499_0107_3103	chr2	132118572	132118678
BC047080	253977_0306_3149	chr10	64909470	64909571
AK057054	254462_1658_0929	chr9	38184507	38184586
AL832122	254802_1857_3117	chr1	23481436	23481502
AK128743	255058_2606_3444	chr6	158602864	158602956
AK091904	256459_0590_0916	chr3	115533888	115534005
AK001020	256459_0590_0916	chr3	115533888	115534005
BC054024	256922_1224_0463	chr12	48984628	48984707
AK096239	256922_1224_0463	chr12	48984628	48984707
BC043567	257353_0909_1322	chr7	28248036	28248135
AK091631	257654_3678_3584	chr5	156492884	156492951
AK091631	257654_3678_3584	chr5	156492884	156492951
AF370412	258602_2615_2967	chr2	127854347	127854446
AK095224	259092_1102_3031	chr3	3775477	3775533
BC042591	259213_2663_0960	chr12	41317160	41317218
CR608017	260093_0888_0518	chr1	110999341	110999453
AK130913	260927_0895_1147	chr8	145903909	145903979
CR615890	260978_3082_3741	chr1	118121016	118121202
CR595827	260978_3082_3741	chr1	118121016	118121202
BX537597	261020_3594_3885	chr1	172167394	172167504
AY726570	261020_3594_3885	chr1	172167394	172167504
AK056805	261234_1304_1691	chr18	22526311	22526382
AK127862	261399_0982_3097	chrX	112260778	112260855
AK056481	261998_0531_2716	chr8	43104333	43104405
BC041979	262261_1398_3497	chr4	47134189	47134298
AK094850	262261_1398_3497	chr4	47134189	47134298
AK091904	263156_1408_0407	chr3	115533946	115534055
AK001020	263156_1408_0407	chr3	115533946	115534055
AL137566	264075_2869_3044	chr11	100407995	100408106
AK091983	264093_0719_1921	chr10	76881081	76881178
BC037838	265181_3249_0679	chr2	120457632	120457759
AK025546	265181_3249_0679	chr2	120457632	120457759
AL137566	265608_3492_0454	chr11	100406052	100406159
EF212289	265955_0376_2746	chr8	119271266	119271366
AK026647	266035_1175_3863	chr16	19040362	19040645
AL137346	266857_1048_0134	chr6	72075175	72075297
AJ420491	266857_1048_0134	chr6	72075175	72075297
AK055302	266873_0215_0509	chr2	166253068	166253178
CR626066	266873_0215_0509	chr2	166253068	166253178
AF189270	267586_0837_2432	chr6	138537194	138537295
AK127450	267776_3396_3638	chr10	43269930	43270036
AL832060	267776_3396_3638	chr10	43269930	43270036
AF143872	268894_2132_2214	chr1	149364474	149364535
AK123254	269140_1265_1354	chr10	8098486	8098598
AK127397	270166_3244_3011	chr6	72139686	72139766
BC040204	270262_1318_3193	chr6	72153999	72154070
AK055652	270601_1098_0299	chr3	192597681	192597745
AK094651	271331_0622_0505	chr15	70671888	70671962
AK124539	271457_0267_2494	chr1	90271448	90271567
AK126831	271457_0267_2494	chr1	90271448	90271567
AK126393	271927_1537_2673	chr3	113799041	113799162
BC014370	272001_0406_3788	chr12	45436212	45436310
BC004287	272150_2155_0521	chr8	81703311	81703413
AK055620	272244_1691_2705	chr8	43004265	43004370
AK056829	272525_0380_0388	chr9	35019830	35019933
BC036485	272724_2982_3704	chr3	180218038	180218145
CR620949	272724_2982_3704	chr3	180218038	180218145
BC047080	273281_3746_2164	chr10	64909843	64909959
AK095308	273369_3314_2607	chr12	14781535	14781636
AK124299	273549_0730_2887	chr14	59834837	59834949
AK098180	274369_1694_1698	chr18	4256394	4256471
BC022980	274856_1331_2729	chr6	138706850	138706969
AF178574	275130_2400_3853	chr5	96398301	96398424
BC014370	275140_3124_2211	chr12	45293548	45293644
BC009637	275334_0876_0401	chr12	78502861	78502966
AK095165	275334_0876_0401	chr12	78502861	78502966
BC037328	275905_0329_1141	chr17	65059253	65059354
BC040204	276307_0373_0426	chr6	72153290	72153364
AL137566	276422_1543_0641	chr11	100408511	100408608
AK097492	276593_0981_1488	chr1	166643272	166643346
AF189270	276697_2907_1378	chr6	138516604	138516719
BC004287	276734_0773_1956	chr8	81705453	81705537
CR624557	277060_3299_3283	chr3	121526279	121526386
CR614969	277060_3299_3283	chr3	121526279	121526386
AL137346	277096_2500_2436	chr6	72074332	72074414
BX641108	278308_2487_2308	chr3	190106743	190106845
G42996	278576_3745_2844	chr4	69165796	69165884
BC033052	278704_1747_1722	chr4	160280961	160281075
BC062455	278704_1747_1722	chr4	160280961	160281075
BC004287	278791_0558_2557	chr8	81703847	81703965
AK095080	279051_1846_3916	chr22	37308373	37308448
BC038512	279534_2774_0257	chrX	24478385	24478483
BC064139	280176_3050_0415	chr1	85390820	85390929
AK128595	281239_3147_0417	chr16	4553178	4553242
CR614413	281250_1165_3952	chr19	45141024	45141094
CR601035	281250_1165_3952	chr19	45141024	45141094
AB062079	281259_1052_1058	chrX	134339348	134339454
G43561	282402_1974_3123	chr19	21419701	21419773
AK056941	282703_0788_2279	chr17	38794035	38794143
BX537622	282870_0908_4000	chr9	134559664	134559769
AB072895	282870_0908_4000	chr9	134559664	134559769
AJ420430	282870_0908_4000	chr9	134559664	134559769
BC041937	283586_0839_0188	chr20	48932153	48932240
BC041012	284361_3074_2759	chrX	93551782	93551874
BC037838	286397_0901_1588	chr2	120458351	120458432
AK025546	286397_0901_1588	chr2	120458351	120458432
AK023940	287020_0885_2341	chr2	46860366	46860451
CR595827	287848_0268_0476	chr1	118121266	118121361
CR614054	287988_1146_0206	chr8	103966164	103966256
AK128743	288150_3138_1504	chr6	158628063	158628141
AK126393	289392_0473_2008	chr3	113798645	113799175
BX537622	289488_1720_0633	chr9	134559953	134560031
AB072895	289488_1720_0633	chr9	134559953	134560031
AJ420430	289488_1720_0633	chr9	134559953	134560031
AF178574	291317_0874_0228	chr5	96398676	96398733
BX537622	291334_1572_2267	chr9	134559832	134559944
AB072895	291334_1572_2267	chr9	134559832	134559944
AJ420430	291334_1572_2267	chr9	134559832	134559944
AK091342	291775_1002_1042	chr8	98232519	98232598
BC022066	294037_2730_1867	chrX	101753578	101753703
BC050678	294037_2730_1867	chrX	101753578	101753703
BC047679	294037_2730_1867	chrX	101753578	101753703
CR617623	295612_3428_1246	chr6	6631912	6631990
AK095250	296367_0173_2845	chr14	91293371	91293447
AK124503	296707_2477_3879	chr1	92639290	92639388
AK056481	297082_2151_3370	chr8	43104995	43105059
CR936694	297254_3224_2331	chr16	58616138	58616254
BX537622	297543_2812_0694	chr9	134559871	134559989
AB072895	297543_2812_0694	chr9	134559871	134559989
AJ420430	297543_2812_0694	chr9	134559871	134559989
AK124384	297830_1185_3836	chr3	189381213	189381284
AY358227	297830_1185_3836	chr3	189381213	189381284
BX537622	298317_3201_0218	chr9	134559705	134559822
AB072895	298317_3201_0218	chr9	134559705	134559822
AJ420430	298317_3201_0218	chr9	134559705	134559822
EF212289	298580_2911_3058	chr8	119270965	119271046
BC047080	298964_0184_3885	chr10	64909545	64909593
BC033052	300649_2573_3470	chr4	160280696	160280772
AF131784	301593_2681_1023	chr18	50713495	50713599
AK128436	302443_0412_3322	chr17	35167705	35167793
BC022980	302984_3586_0699	chr6	138707141	138707264
AK022299	303383_1811_2888	chr19	32958498	32958608
BC014370	303588_3858_2675	chr12	45340839	45340944
AK126442	303697_1581_0269	chr3	152071688	152071799
AK125573	303755_3608_1828	chr1	197623816	197623889
BX537622	304007_3030_3597	chr9	134559761	134559895
AB072895	304007_3030_3597	chr9	134559761	134559895
AJ420430	304007_3030_3597	chr9	134559761	134559895
BC014370	306374_2253_3078	chr12	45093429	45093551
AK095886	306613_1548_3578	chrX	154009972	154010059
AL832122	307993_2148_2164	chr1	23485812	23485900
BC014370	309742_3582_3350	chr12	45227923	45227990
BC014370	309799_1427_0795	chr12	45227016	45227106
AK023660	311995_1200_3386	chr16	79189377	79189477
BC071719	311995_1200_3386	chr16	79189377	79189477
AK127397	312480_3665_3944	chr6	72139786	72139903
AK075186	316226_1635_0341	chr1	85412704	85412786
AK056805	316275_2878_3139	chr18	22525720	22525818
AL117552	317575_3010_3894	chr7	65525815	65526235
AB074176	327074_3554_1859	chr3	117847069	117847177

## Sheet: intronic reads w critica olap
List of 'Intronic' cDNA reads overlapping with CRITICA ncRNA predictions
chr	read_start	read_end	read ID
chr1	95279719	95303050	067187_2326_1467
chr1	153222452	153227245	024219_2695_0857
chr1	153222454	153227245	023050_0502_2311
chr1	556583	556631	117163_0670_3636
chr1	557170	557221	009135_1593_2937
chr1	557760	557835	030057_1204_1137
chr1	558000	558077	152976_0756_0378
chr1	558011	558107	210475_1444_2987
chr1	558028	558087	197842_0778_3720
chr1	558238	558315	072594_3949_0989
chr1	559309	559418	139642_1329_2694
chr1	560063	560095	147385_0572_3276
chr1	1142152	1142202	176791_2502_1257
chr1	1159655	1159702	146751_0804_0470
chr1	1160150	1160229	282357_2558_3096
chr1	1179156	1179205	098565_2595_1189
chr1	1180350	1180438	207842_1654_2352
chr1	1180446	1180494	050542_3853_1626
chr1	1278551	1278619	072894_0564_3026
chr1	1488305	1488380	144929_2815_2631
chr1	1649358	1649434	099665_1683_3210
chr1	1706589	1706633	274408_0558_0551
chr1	1706652	1706767	198225_3791_0797
chr1	1706674	1706778	232571_1823_2419
chr1	1706747	1706837	085723_3560_0871
chr1	1706783	1706871	289516_1702_0540
chr1	1706902	1706996	056359_0194_2449
chr1	1707214	1707284	090627_3395_1555
chr1	1707268	1707381	180301_0363_0244
chr1	1707297	1707345	086904_0101_3854
chr1	1707299	1707392	104465_1425_3865
chr1	1707393	1707463	177279_1343_3321
chr1	1707439	1707495	049063_3645_3507
chr1	1707459	1707525	117568_2253_0661
chr1	1707582	1707670	112253_2446_3765
chr1	1708338	1708655	148606_3564_3079
chr1	2479069	2479211	148788_3628_3475
chr1	2513988	2514179	224121_3643_2663
chr1	3394650	3394745	104243_3789_2240
chr1	3394737	3394795	226237_3171_0067
chr1	3643843	3643890	039437_2309_1071
chr1	6167524	6167902	114524_1709_3052
chr1	6167678	6167757	067385_1360_2630
chr1	6167679	6167761	214877_1046_1141
chr1	6167847	6167905	103417_1438_1731
chr1	6167871	6167956	217225_3710_1069
chr1	6167874	6167944	038608_0224_2663
chr1	6167976	6168071	219545_0881_0724
chr1	6168041	6168108	117671_1068_0921
chr1	6168050	6168106	052921_1400_0946
chr1	6168141	6168238	137607_0132_3374
chr1	6168158	6168203	096034_3565_0700
chr1	6168471	6168538	129522_1360_0943
chr1	6168515	6168621	068125_0287_0135
chr1	6168528	6168585	006985_1264_2201
chr1	6168565	6168671	117564_0320_1312
chr1	6168638	6168730	126357_0656_0453
chr1	6168661	6168719	224248_0700_3012
chr1	6168736	6168826	223828_0967_2897
chr1	6168755	6168849	181579_2728_3545
chr1	6168790	6168862	163056_1365_0289
chr1	6206237	6206300	202981_0937_3862
chr1	6206600	6206677	239457_0846_2385
chr1	6230157	6230234	178524_0739_2623
chr1	6768186	6802894	147351_0287_3646
chr1	6854402	6854475	076770_0166_1654
chr1	6854571	6854663	293821_3488_3036
chr1	6854588	6854659	280621_0698_1744
chr1	6870422	6870500	158033_1664_1837
chr1	6870543	6870631	115283_2664_2438
chr1	7749848	7749956	169581_0182_1623
chr1	7751706	7751776	113001_0258_1427
chr1	7760766	7760812	002445_2626_0527
chr1	7826095	7826212	255267_0864_3127
chr1	7826130	7826248	278745_3421_2706
chr1	7826509	7826581	222879_2416_1182
chr1	7967538	7967634	014459_3218_2230
chr1	7967592	7967681	206610_2560_2917
chr1	7967610	7967698	196844_2555_3130
chr1	7967636	7967735	093225_3312_0621
chr1	7967722	7967832	285554_0077_2686
chr1	7967775	7967842	204921_1528_2639
chr1	7967794	7967895	247058_0924_2598
chr1	7967798	7967894	160856_1566_3337
chr1	7967799	7967856	113023_0548_3821
chr1	7967822	7967881	076916_1910_3130
chr1	7967824	7967925	071255_1502_1297
chr1	7967828	7967870	060163_1809_1817
chr1	7967832	7967899	005773_1469_1911
chr1	8335054	8335133	267874_2707_2940
chr1	8335292	8335357	060622_3869_2884
chr1	8335599	8335705	094699_1727_0924
chr1	8843650	8843726	155587_0198_0063
chr1	8843651	8843728	297076_1002_2948
chr1	8843701	8843768	070094_1279_4034
chr1	8843708	8843808	191833_0097_0400
chr1	8843722	8843780	005562_0398_1868
chr1	8843725	8843792	085906_2619_2983
chr1	8845897	8845988	178709_2945_1824
chr1	8845941	8846586	086637_1036_3162
chr1	8846542	8846596	037207_0686_0984
chr1	8846594	8846695	190326_0303_1767
chr1	8847943	8848038	157369_0556_2373
chr1	8849043	8849126	222238_1065_2980
chr1	8849086	8849789	140605_3075_2775
chr1	8849090	8849793	195212_0435_0832
chr1	8861264	8861324	129179_3035_0859
chr1	9253440	9253489	007936_0808_3667
chr1	9558562	9558631	016089_0183_1717
chr1	9663483	9663540	053167_0863_0691
chr1	9912611	9912663	117731_2861_2049
chr1	9912898	9912970	115766_0335_1882
chr1	10288066	10288155	137669_0490_0090
chr1	10364155	10364226	084566_3117_3278
chr1	11007353	11007455	294218_1414_1022
chr1	11007370	11007475	202256_3888_1225
chr1	11007500	11007581	054231_0202_1736
chr1	11957359	11957461	024045_3471_0941
chr1	11957585	11957621	059400_2897_2055
chr1	11957684	11957803	095027_1162_1011
chr1	11957687	11957803	309595_1164_1013
chr1	11957687	11957803	116394_3348_2012
chr1	11995935	11995989	101192_0688_1681
chr1	11995978	11996069	260229_3185_2238
chr1	14022514	14022616	087270_1770_2999
chr1	15866756	15866866	198372_1087_1811
chr1	15867363	15867454	268453_3645_2414
chr1	15867695	15867801	287968_1724_3914
chr1	15867896	15867963	167548_2926_4060
chr1	16397353	16397437	152799_3830_2698
chr1	16592411	16592493	072603_1373_0873
chr1	16658314	16658375	028179_0406_2715
chr1	16658350	16658447	235838_2493_3307
chr1	16658675	16658778	269944_1421_3653
chr1	16658737	16658807	204962_0581_0321
chr1	16658851	16658952	319876_2941_0313
chr1	16658853	16658956	031906_2939_0311
chr1	16659004	16659122	160915_3452_0989
chr1	17606239	17606322	057516_3603_2837
chr1	17606243	17606305	042227_0729_0782
chr1	19273595	19273692	193282_1936_2669
chr1	19273661	19273739	283021_0223_3304
chr1	19537907	19537952	017095_1880_1188
chr1	19537979	19538042	213500_1932_0620
chr1	19538141	19538234	070836_0167_0232
chr1	19538294	19538365	020563_3727_3627
chr1	19538439	19538489	143596_0574_1248
chr1	19538544	19538627	041241_0601_2332
chr1	19556613	19577646	007757_2328_0694
chr1	20289959	20290050	091846_3743_1442
chr1	20681471	20681540	288662_1287_3188
chr1	20681475	20681562	258623_0257_2985
chr1	20681478	20681581	225660_1115_2493
chr1	20681588	20681697	286595_1715_0636
chr1	20681714	20681814	055518_1940_0312
chr1	20681836	20682252	070814_0975_0109
chr1	20681972	20682033	217977_3295_3668
chr1	20682059	20682163	136765_2591_2490
chr1	20682100	20682210	184813_1417_1400
chr1	20682718	20682764	018708_1271_2150
chr1	20851476	20851519	115761_0222_3462
chr1	20851712	20851790	209808_1832_3029
chr1	20851720	20851955	124962_0835_0086
chr1	20851778	20852001	195911_0091_3741
chr1	20852827	20853367	254267_2634_2732
chr1	20853309	20853380	027236_1814_2074
chr1	20860023	20860328	273179_0292_0586
chr1	20860035	20860340	141222_0416_2742
chr1	20941927	20942035	237421_0433_1464
chr1	20941959	20942071	047541_1663_0172
chr1	20942019	20942105	178146_1175_2694
chr1	20942041	20942160	004320_0047_1536
chr1	20942349	20942418	271516_0179_0877
chr1	20942410	20942512	129216_3411_2623
chr1	20944029	20944179	223002_1186_0204
chr1	21151085	21151153	244955_1289_2334
chr1	21622525	21622602	099380_0984_1743
chr1	22224575	22224634	235859_0254_0323
chr1	22224590	22224661	024317_2857_2708
chr1	22224594	22224651	139546_1805_2668
chr1	22224600	22224681	265077_2480_0433
chr1	22224605	22224678	176839_1619_0367
chr1	22229853	22229943	161322_0310_0044
chr1	22230033	22230104	167727_1798_0368
chr1	22291533	22291617	332847_3978_2928
chr1	23559022	23559116	181052_2703_0072
chr1	23559194	23559256	030931_2773_3567
chr1	23560332	23560410	182296_1116_0382
chr1	23757064	23757178	265405_0495_1451
chr1	23758229	23758292	017390_1981_0598
chr1	23758519	23758577	116748_0636_0117
chr1	23959395	23959468	164348_1345_2822
chr1	23960177	23960217	145758_3418_0063
chr1	23960228	23960310	137500_0945_1241
chr1	23960998	23961086	024006_1900_0685
chr1	23961024	23961117	017581_1268_2308
chr1	24000963	24001464	148312_0844_2029
chr1	24001188	24001243	102963_0947_2906
chr1	24001215	24001290	056575_0691_2100
chr1	24001462	24001561	210916_1006_0983
chr1	24001542	24001627	155522_0945_3460
chr1	24001591	24003525	133607_2389_1206
chr1	24003552	24007257	251585_0662_2526
chr1	24007280	24007327	282277_3937_2888
chr1	24007311	24007398	032373_0255_3648
chr1	24024446	24024520	158659_1298_1666
chr1	25041807	25041888	197358_3412_0201
chr1	25042083	25042193	047737_2837_2963
chr1	25042222	25042331	285557_1253_1278
chr1	25042306	25042375	189818_0305_0505
chr1	25042818	25042867	050142_1245_2780
chr1	25043033	25043108	277392_0249_2151
chr1	25462251	25462349	211501_2312_0627
chr1	25559775	25559831	208535_3247_1267
chr1	25559779	25559888	263374_2183_3142
chr1	25559848	25559945	056645_2846_1793
chr1	25559848	25559917	119914_3144_3313
chr1	25559893	25559999	245023_1244_0829
chr1	25559985	25560055	130155_2455_0368
chr1	25560342	25560440	235324_1598_0855
chr1	25560402	25560491	150506_1118_0793
chr1	25560768	25560858	214283_1030_3590
chr1	25560879	25560968	080236_1149_3825
chr1	25561037	25561097	063890_3799_0370
chr1	25561048	25561143	126979_3555_2830
chr1	25561354	25561427	181676_2523_0369
chr1	26099642	26099698	130678_1695_0822
chr1	26099647	26099715	286335_0770_3065
chr1	26099664	26099766	314204_2318_4023
chr1	26099672	26099772	216726_3351_1812
chr1	26099672	26099771	176388_3198_2038
chr1	26099697	26099789	182159_3723_3175
chr1	26099706	26099802	255808_1440_2103
chr1	26099722	26099786	166900_2673_2171
chr1	26099732	26099828	263418_1917_0885
chr1	26099740	26099829	022635_3522_0798
chr1	26099787	26099876	128626_3138_0329
chr1	26099804	26099896	168154_1334_2652
chr1	26099823	26099929	019546_0816_1119
chr1	26099827	26099889	083117_3614_2305
chr1	26099828	26099936	115008_3882_2462
chr1	26099847	26099961	217855_2906_3879
chr1	26099852	26099941	245362_0418_2925
chr1	26099905	26100024	074037_2912_0339
chr1	26099909	26100028	265541_0319_3777
chr1	26099918	26099999	249297_2466_1904
chr1	26099920	26100024	267526_2323_0529
chr1	26099954	26100042	091595_3300_3224
chr1	26099966	26100085	178645_0917_0235
chr1	26099975	26100068	128434_3587_0637
chr1	26100001	26100103	311260_2298_3142
chr1	26100017	26100084	010453_1433_1278
chr1	26100026	26100115	134854_0874_1952
chr1	26100034	26100130	277583_2578_1526
chr1	26100047	26100125	219286_0510_3920
chr1	26100122	26100620	071189_1627_1584
chr1	26100134	26100593	067442_0230_1701
chr1	26100155	26100632	032359_0063_2502
chr1	26100596	26100674	286925_2495_3268
chr1	26100605	26100694	286207_0386_0183
chr1	26100661	26100728	056097_1053_2325
chr1	26100724	26102779	204304_1086_2774
chr1	26102731	26102819	077142_3368_2508
chr1	26102746	26102856	292825_3090_2239
chr1	26102769	26102857	177358_2909_3411
chr1	26102772	26102833	112360_1558_3454
chr1	26102845	26103788	154062_3905_1480
chr1	26103774	26105497	076170_1087_1129
chr1	26103780	26105497	079041_2653_2260
chr1	26322387	26322484	194185_0773_3754
chr1	26323405	26323519	275887_0913_0677
chr1	26324108	26324226	277894_3464_3250
chr1	26324111	26324226	273577_0865_1744
chr1	26324330	26324434	295113_2986_0141
chr1	26369650	26369736	031936_2965_1799
chr1	26480350	26480458	130469_0510_3939
chr1	26480351	26480417	037206_1749_1703
chr1	26480367	26480471	314602_2824_2142
chr1	26480374	26480453	142157_2988_0872
chr1	26480414	26480498	093762_3965_1896
chr1	26480415	26480501	307644_3045_3351
chr1	26517035	26517129	231474_1184_2437
chr1	26517035	26517111	139515_0520_0819
chr1	26517035	26517110	237143_0166_0510
chr1	26517035	26517108	112008_0874_2047
chr1	26517035	26517082	204297_0602_3440
chr1	26517037	26517093	004005_2407_0075
chr1	26517042	26517110	244870_2259_1648
chr1	26519349	26519441	266702_0372_1397
chr1	26519366	26519467	277745_0396_2046
chr1	26519367	26519458	293449_1138_2809
chr1	26519370	26519450	225077_3060_3257
chr1	26519398	26519468	057203_1353_2989
chr1	26519528	26519599	152413_1787_2444
chr1	26519534	26519601	266025_1533_0845
chr1	26673111	26673211	280564_1110_0936
chr1	26979331	26979383	165690_3338_1717
chr1	26979927	26980000	096716_0764_0722
chr1	26980179	26980222	008579_2842_3933
chr1	26980676	26980772	162480_0222_0238
chr1	26980876	26980955	097909_0608_1649
chr1	26981048	26981110	086232_2633_1287
chr1	26981131	26981173	164419_0403_1871
chr1	26997021	26997088	047363_2496_2428
chr1	26997176	26997240	052797_1036_0630
chr1	26997331	26997368	021470_3439_0465
chr1	27603910	27604006	021643_3806_2516
chr1	27604195	27604253	134346_1982_1885
chr1	27605279	27605343	027795_3726_0044
chr1	28021651	28021741	032708_2555_1835
chr1	28021756	28021840	027643_1161_0184
chr1	28021756	28021840	005295_1794_2045
chr1	28021756	28021839	002348_0807_1888
chr1	28022170	28022244	162272_2332_3750
chr1	28022175	28022253	137185_0199_3065
chr1	28022311	28022432	117184_0202_1604
chr1	28022707	28022817	102522_2693_2547
chr1	28022988	28023053	202005_0265_0226
chr1	28049735	28049790	202766_0637_2281
chr1	28049920	28049957	244820_0652_0101
chr1	28049988	28050110	324708_3667_2771
chr1	28050027	28050153	235467_2958_1986
chr1	28050058	28050161	255969_1260_3351
chr1	28050099	28050195	218705_1485_3492
chr1	28050220	28050277	116801_2738_2772
chr1	28050516	28050621	273005_2845_1237
chr1	28085036	28085134	160011_0957_3453
chr1	28090685	28090756	210326_2274_3717
chr1	28090691	28090779	094629_1787_3211
chr1	28090693	28090774	203890_2268_2407
chr1	28090723	28090816	028370_0844_0480
chr1	28090742	28090803	051776_2437_0504
chr1	28090758	28090854	251842_0229_2919
chr1	28090802	28090878	133332_0207_3240
chr1	28090861	28090933	319981_2761_2159
chr1	28090881	28090977	011661_2634_3433
chr1	28090906	28091000	007710_3224_1933
chr1	28090932	28091010	093336_0693_0919
chr1	28090971	28091073	292868_0502_1382
chr1	28091039	28091145	302229_3694_2047
chr1	28480995	28481094	248802_1823_1373
chr1	28708169	28708273	043926_3288_0075
chr1	28737825	28737893	118226_0059_0672
chr1	29315915	29315975	139715_0619_2954
chr1	29318800	29318908	002786_2747_0121
chr1	29367868	29367976	219322_3706_1766
chr1	31868114	31868183	057848_3441_0141
chr1	31868873	31868962	084429_1779_0866
chr1	32145001	32145065	114918_3203_0516
chr1	32145126	32145211	252958_3402_2231
chr1	32145155	32145249	191131_2411_1608
chr1	32146451	32146887	176855_0213_2968
chr1	32146916	32147010	070784_0319_1731
chr1	32146944	32146996	234675_3298_1615
chr1	32147007	32147075	123807_2769_3438
chr1	32147091	32148275	150847_1595_3379
chr1	32152899	32153004	049728_1551_0438
chr1	32412201	32412283	123207_3917_3117
chr1	32435358	32435460	232585_0569_3396
chr1	32454972	32455074	150621_2617_2052
chr1	32469906	32470004	099440_3441_3595
chr1	32470293	32470350	027225_1086_2114
chr1	32571437	32571542	126049_0329_2277
chr1	32571517	32571573	004923_3708_0976
chr1	32571555	32571675	287659_0628_2002
chr1	32571581	32571685	114794_1654_0675
chr1	32571590	32571652	010146_0957_2773
chr1	32571666	32571716	192161_3583_0265
chr1	32571683	32571785	223577_0570_2299
chr1	32571705	32571800	102421_1043_0466
chr1	32571728	32571808	014310_3896_3072
chr1	32571766	32571809	234171_0361_2867
chr1	32572116	32572200	191887_1613_4014
chr1	32572124	32572200	009020_2679_3761
chr1	32572331	32572430	172449_3095_4029
chr1	32572338	32572418	053904_0969_2116
chr1	32572604	32572670	214605_3920_3469
chr1	32915246	32915303	089060_1853_3571
chr1	32923419	32923526	252691_1525_2446
chr1	32923536	32923614	065722_1053_1090
chr1	32923977	32924039	129337_1858_1988
chr1	33012328	33012406	224081_1011_1965
chr1	33013004	33013502	289078_3815_0699
chr1	33013051	33013158	294182_1376_0759
chr1	33095883	33095944	120892_0606_3247
chr1	33096594	33096704	282402_0177_3724
chr1	33132786	33132840	173341_2258_1701
chr1	33246537	33246592	115195_1528_1693
chr1	33247818	33247886	017291_2430_1545
chr1	33251347	33251409	044759_0746_2876
chr1	33561915	33561963	222835_0963_0279
chr1	33562066	33562169	307048_0110_1041
chr1	33562066	33562164	176207_0112_1039
chr1	35093352	35093459	277051_1850_0965
chr1	35226517	35226594	187323_1621_0230
chr1	35226541	35226628	056787_1645_1075
chr1	35414568	35414647	294188_2719_0315
chr1	35414622	35414660	009175_3372_2508
chr1	35417735	35417809	115791_1410_3929
chr1	35418409	35418470	160241_1616_2792
chr1	35422011	35422117	036904_3829_2032
chr1	36160903	36160979	190943_1378_2454
chr1	36160971	36161061	036240_0803_0690
chr1	36162371	36162420	219131_1457_3549
chr1	36333595	36333639	003076_1013_1830
chr1	36334532	36334948	301030_2633_1145
chr1	36334839	36334916	220787_0717_1664
chr1	36497598	36497659	052391_0332_0780
chr1	36520748	36520832	308529_2242_2824
chr1	36520774	36520828	228671_1941_2210
chr1	37731585	37731700	042934_0300_2085
chr1	37731767	37731854	270317_1623_1010
chr1	37731878	37731963	223798_1888_1745
chr1	37731929	37732024	284295_2729_2183
chr1	37732013	37732119	171532_0516_1308
chr1	37732079	37732171	182498_1553_3914
chr1	37732080	37732142	169250_3330_1789
chr1	37920013	37920115	242825_2735_1613
chr1	37920024	37920148	165438_3764_1963
chr1	37920034	37920132	132903_3295_1734
chr1	37920498	37920580	060741_3250_1977
chr1	37920849	37920910	147110_1489_3417
chr1	37947753	37947855	144912_1003_0494
chr1	38041578	38041655	051357_1652_0570
chr1	38041908	38042016	048604_2816_1030
chr1	38047344	38047402	109569_3225_0554
chr1	38048190	38048302	240246_2255_0055
chr1	38099034	38099098	222228_3416_1702
chr1	39077605	39077666	259317_2847_3970
chr1	39102019	39102121	295885_1064_3561
chr1	39102303	39102352	057664_1895_0950
chr1	39102333	39102388	128733_0585_0375
chr1	39102451	39102547	204555_0268_0635
chr1	39102656	39102738	276262_1907_1767
chr1	39102713	39102925	028779_1832_3683
chr1	39102854	39102952	203917_3558_3548
chr1	39105185	39105239	125720_2618_2552
chr1	39111577	39111642	109754_0621_2122
chr1	39718301	39718877	001573_2841_3057
chr1	40309741	40309791	063161_3557_2140
chr1	40310202	40310306	286976_0423_3007
chr1	40310313	40310416	142495_1623_2824
chr1	40310432	40310504	251784_2335_2279
chr1	40310622	40310715	100918_0727_0379
chr1	40310692	40310807	261690_2596_1357
chr1	40310968	40311053	142492_1092_0669
chr1	40310974	40311059	136739_1693_2411
chr1	40311136	40311220	030663_4029_1325
chr1	40311136	40311210	183888_0399_3837
chr1	40311152	40311257	025566_2428_1331
chr1	40311184	40311251	126567_0770_1323
chr1	40311189	40311303	226314_1472_2217
chr1	40311190	40311305	269259_0899_3792
chr1	40311225	40311285	009054_3591_2764
chr1	40311237	40311303	084539_3767_2505
chr1	40311264	40311375	219355_1182_2327
chr1	40311290	40311394	219358_0192_0453
chr1	40311300	40311369	054577_1248_1649
chr1	40311311	40311372	039335_0735_1372
chr1	40311314	40311419	009530_0209_1355
chr1	40311314	40311387	015050_0952_3496
chr1	40311363	40311437	182601_0412_2417
chr1	40311374	40311471	177976_2750_0822
chr1	40311413	40311485	012235_0090_2837
chr1	40311430	40311484	218286_1755_0964
chr1	40311434	40311512	242465_3147_2211
chr1	40311507	40311611	179613_1930_0732
chr1	40311529	40311588	001430_2615_0839
chr1	40311551	40311656	251063_1713_2146
chr1	40311577	40311685	087130_2719_0114
chr1	40311635	40311740	200241_2481_3261
chr1	40311743	40311809	023590_0330_2049
chr1	40311763	40311849	297967_1400_3616
chr1	40311795	40311895	088476_0222_0525
chr1	40311868	40311932	118302_0380_1718
chr1	40311921	40312003	204214_0935_3298
chr1	40311968	40312064	122956_1805_2790
chr1	40312029	40312109	103253_2825_1325
chr1	40312043	40312155	265742_2691_2323
chr1	40312065	40312168	188689_1719_3959
chr1	40312217	40312317	199874_1780_1412
chr1	40312254	40312315	285484_2773_0631
chr1	40312309	40312392	117812_3589_3553
chr1	40312314	40312382	283126_1945_3088
chr1	40312327	40312426	222743_0672_3446
chr1	40330360	40330688	254811_0982_1222
chr1	40494815	40494893	020016_0393_3962
chr1	40495074	40495175	278396_1360_1635
chr1	40496097	40496138	286481_2494_2833
chr1	40753827	40753983	246077_3713_0351
chr1	41009438	41009518	179818_1808_2970
chr1	41009619	41009668	134647_1446_0164
chr1	41009822	41009860	237351_2992_1495
chr1	42085794	42085850	013844_0176_1540
chr1	42086133	42086197	152301_3120_2682
chr1	42086260	42086338	251718_0801_0170
chr1	42088595	42088724	145340_1008_0948
chr1	43013117	43013560	007512_0642_2773
chr1	43080869	43081054	312860_3683_2859
chr1	43081860	43081935	249867_2446_3750
chr1	43082566	43082632	058789_0784_2069
chr1	43164416	43164446	002698_3539_1315
chr1	43164500	43164572	011901_2408_1012
chr1	43165322	43165398	241315_0830_2894
chr1	43689725	43689803	023683_0890_0699
chr1	43942668	43942731	275945_2337_0230
chr1	43943658	43943762	178407_1002_1540
chr1	44215356	44215450	179712_3118_2018
chr1	44215379	44215448	042895_0178_2987
chr1	44216243	44216297	019014_1168_3131
chr1	44216338	44216425	060041_1692_0560
chr1	44216472	44216552	253715_2116_2387
chr1	44889680	44889751	130371_0673_0149
chr1	45014319	45014395	260737_2610_1211
chr1	45014354	45014391	111520_2757_1801
chr1	45016286	45016367	027714_0636_1207
chr1	45016934	45017011	003812_2550_1107
chr1	45122622	45122701	049969_2574_0769
chr1	45250481	45250535	123669_1697_0731
chr1	45251197	45251263	035827_3761_3485
chr1	45251248	45251468	297199_2885_4010
chr1	45251261	45251472	117681_0816_3371
chr1	45251460	45251868	264332_0601_0672
chr1	45251571	45251868	072033_0308_0595
chr1	45252267	45252317	046182_2576_2150
chr1	45252269	45252714	283277_3990_0294
chr1	45252757	45252815	296110_2235_4002
chr1	45253624	45253719	072017_0964_2830
chr1	45253631	45253701	127592_0377_0184
chr1	45253703	45253774	202898_1050_0061
chr1	45253717	45253772	259145_2337_3386
chr1	45253723	45253829	263399_1627_0438
chr1	45253747	45253827	083585_2791_0695
chr1	45749542	45749631	143899_1975_2104
chr1	45749578	45749665	023283_1938_1225
chr1	45749615	45752802	280665_1548_0670
chr1	45752790	45752889	233794_1279_0594
chr1	45752825	45753165	064691_2554_0691
chr1	45752830	45752890	044510_3065_2771
chr1	45753143	45753210	284198_3050_2147
chr1	45753145	45753230	260425_3655_1490
chr1	45753188	45753255	134385_1378_4016
chr1	45753911	45753998	181839_3111_3585
chr1	45753933	45754024	308813_1143_0898
chr1	45753940	45754026	208490_3141_0160
chr1	45753943	45754045	099731_0931_3433
chr1	45753972	45754024	052857_0983_0215
chr1	45753997	45754063	099490_1759_3658
chr1	45757197	45757287	258100_0753_0227
chr1	45857074	45857150	291435_0871_0798
chr1	45876314	45876438	120809_0255_1164
chr1	45929303	45929384	194035_1095_2981
chr1	45932014	45932127	064718_0520_2526
chr1	45932095	45932207	001569_3442_1523
chr1	46278402	46278462	058226_1320_0053
chr1	46278408	46278492	218583_1662_3332
chr1	46278721	46278799	034616_2361_3807
chr1	46535800	46535883	147282_2987_0168
chr1	46873590	46873686	226243_0796_3607
chr1	47053335	47053418	068918_1384_1305
chr1	47454701	47454745	004067_1821_1570
chr1	47615028	47615104	267807_2986_1980
chr1	47615730	47615808	281996_3085_3163
chr1	47615781	47615857	221670_1073_3838
chr1	47615916	47616011	273428_1368_2610
chr1	47616048	47616117	286525_3541_0517
chr1	47616258	47616374	033787_2689_0830
chr1	47616464	47616560	207601_2257_0702
chr1	47616631	47616732	147096_1820_1989
chr1	47616892	47616952	077417_0452_3872
chr1	47616926	47617006	009862_2714_3538
chr1	47616929	47617018	193855_0753_0333
chr1	47616991	47617094	233353_2329_3871
chr1	47617037	47617092	007013_2618_3009
chr1	47617040	47617094	214431_0796_3492
chr1	51212540	51212646	315299_3163_2215
chr1	51212718	51212784	044790_0932_3286
chr1	51509816	51509881	053582_2800_1879
chr1	51510032	51510111	261917_3871_3834
chr1	51510617	51510709	248321_3133_0072
chr1	51510952	51511036	120230_1540_2075
chr1	51510967	51511076	257641_1640_2919
chr1	51510981	51511095	189091_2343_1903
chr1	51510988	51511101	226687_2765_1402
chr1	51511081	51511180	254946_1017_1312
chr1	51511094	51511191	186205_1016_1429
chr1	51511117	51511206	243529_3441_3942
chr1	51511131	51511182	003915_3926_0425
chr1	52019539	52019596	222473_3900_3694
chr1	52023120	52023214	272886_2892_1745
chr1	52023906	52023981	233871_0148_1507
chr1	52026159	52026276	161328_2485_4006
chr1	52026263	52026354	228636_0584_3490
chr1	52026285	52026347	232687_0729_4018
chr1	52026298	52026350	064515_2115_2284
chr1	52026627	52026710	176966_1912_3774
chr1	52266839	52279838	260983_0551_3542
chr1	52591098	52591145	142770_3849_3232
chr1	52655480	52655556	303829_3764_0210
chr1	52656075	52656180	288322_1123_1233
chr1	52656279	52656380	277062_0287_3160
chr1	52675106	52675170	002132_0184_2001
chr1	53134719	53134803	194375_1799_0490
chr1	53253200	53253270	042418_0454_2595
chr1	53253226	53253263	048259_1734_0082
chr1	53266256	53266332	084808_2327_3325
chr1	53288916	53289014	235037_0828_1030
chr1	53288918	53289018	071458_3514_1883
chr1	53288965	53289067	172203_1127_0493
chr1	53288970	53289053	106038_0845_0236
chr1	53288976	53289064	006041_0532_1834
chr1	53288976	53289050	290921_2961_0274
chr1	53288999	53289039	272514_2494_2454
chr1	53289025	53289106	114607_0516_1653
chr1	53289048	53289113	305779_1466_3741
chr1	53289069	53289202	230695_2736_2781
chr1	53289100	53289197	190683_1567_3018
chr1	53289110	53289204	283239_1139_2346
chr1	53289148	53289263	220618_3589_2824
chr1	53289222	53289329	029924_2338_1568
chr1	53289241	53289369	182464_2752_3984
chr1	53289278	53289360	176694_0333_2801
chr1	53289290	53289369	193420_0869_0753
chr1	53289334	53289412	198794_1971_1390
chr1	53289367	53289782	077849_2700_0530
chr1	53289370	53289414	145579_1696_3701
chr1	53289386	53289438	261790_0664_1661
chr1	53289398	53289506	207952_2277_0927
chr1	53289400	53289497	258277_2357_2163
chr1	53289439	53289510	040449_0581_1727
chr1	53289476	53289594	216295_3681_2915
chr1	53289495	53289620	149816_2383_2830
chr1	53289502	53289569	157589_0586_0634
chr1	53289515	53289630	216673_2520_3549
chr1	53289524	53289569	049556_1582_2704
chr1	53289562	53289661	182858_1629_2874
chr1	53289567	53289662	058330_1291_0588
chr1	53289571	53289655	110130_1553_0818
chr1	53289591	53289700	020992_3500_0116
chr1	53289612	53289715	233689_0259_2052
chr1	53289614	53289706	119903_2667_0175
chr1	53289630	53289682	268270_1625_3334
chr1	53289671	53289799	055207_1116_2070
chr1	53289685	53289811	212083_1308_2310
chr1	53289687	53289813	270020_0262_2386
chr1	53289721	53289789	100251_3361_0552
chr1	53289787	53289868	007636_1822_1459
chr1	53289797	53289871	163543_2644_1729
chr1	53323171	53323262	111636_0641_3097
chr1	53323499	53323579	059708_2285_0165
chr1	53452685	53452740	149266_3082_1035
chr1	53452735	53452807	228332_1038_2423
chr1	53452955	53454305	218834_4022_1092
chr1	53455073	53455119	136207_3221_1022
chr1	54159445	54159908	212036_2265_1009
chr1	54159821	54159867	240361_1111_0334
chr1	54159826	54159881	281678_1647_3522
chr1	54159827	54159905	285092_1842_0755
chr1	54159827	54159905	017793_2665_0542
chr1	54159827	54159904	026172_3925_2857
chr1	54159903	54159989	028835_1544_1614
chr1	54159904	54159994	099534_2132_0220
chr1	54160014	54160073	015374_3670_0769
chr1	54178281	54178361	262423_1083_3920
chr1	54178287	54178361	224238_3233_2625
chr1	54178294	54178360	122662_3386_0445
chr1	54178301	54178361	025690_1279_0430
chr1	54269935	54269997	239814_3919_2836
chr1	54269960	54270030	212094_0590_1455
chr1	54269996	54270082	138310_0431_0777
chr1	54270017	54270065	043832_2719_3063
chr1	54270053	54270146	235901_1153_0164
chr1	54270094	54270140	003203_2905_2136
chr1	54270101	54270157	069980_0623_2464
chr1	54270176	54270287	209979_2688_1145
chr1	54270268	54270368	078558_0763_1836
chr1	54270279	54270357	302463_0990_1606
chr1	54270282	54270318	128184_0513_2028
chr1	54270283	54270396	298826_0326_0504
chr1	54270283	54270350	044994_1698_3156
chr1	54270343	54270432	196427_0493_2578
chr1	54270346	54270395	008946_3979_2129
chr1	54270349	54270421	065883_0979_0884
chr1	54270363	54270428	144462_2516_3672
chr1	54270364	54270433	173271_3289_0371
chr1	54270377	54270488	261350_0615_3914
chr1	54270384	54270485	189926_2415_1497
chr1	54270386	54270474	142196_2941_3777
chr1	54270390	54270499	219961_3164_2294
chr1	54270404	54270505	065044_3581_3055
chr1	54270425	54270512	094195_2761_3799
chr1	54270443	54270546	017798_0591_2772
chr1	54270448	54270551	225044_0554_0509
chr1	54270459	54270550	054228_2530_0452
chr1	54270463	54270499	130868_1742_3664
chr1	54274870	54274945	124970_1032_1990
chr1	54274901	54274959	169803_0073_0702
chr1	54279016	54279089	242763_3870_1866
chr1	54279016	54279089	009057_3096_0275
chr1	54279016	54279086	274416_3857_0266
chr1	54279019	54279098	193937_3111_1527
chr1	54279037	54280011	140957_0950_0864
chr1	54279984	54280068	213735_0235_3733
chr1	54280010	54280068	160574_0376_2407
chr1	54281633	54281679	191223_2370_2947
chr1	54281656	54281750	099050_0537_2540
chr1	54283972	54284048	242085_2214_2714
chr1	54283991	54285561	293339_2558_1792
chr1	54285529	54285602	287334_1575_1744
chr1	54285565	54285635	282496_3702_2988
chr1	54291350	54291397	024734_2871_1556
chr1	54291677	54291712	086071_0545_0634
chr1	55087899	55087969	201274_2495_1404
chr1	55087967	55088012	238355_1081_3363
chr1	55088079	55088149	011620_3794_1213
chr1	55088084	55088193	197781_2343_2652
chr1	55088098	55088179	030988_1833_3534
chr1	55088125	55088193	159878_1790_3917
chr1	55088172	55088222	038854_0664_2702
chr1	55088180	55088264	128063_0109_1558
chr1	55088278	55088379	151777_0345_2039
chr1	55088284	55088386	064032_2357_1064
chr1	55088341	55088432	076338_0051_1541
chr1	55088425	55088501	124126_0091_0304
chr1	55088466	55088567	225153_2837_1982
chr1	55088519	55088610	084527_1616_2834
chr1	55088636	55088693	020121_3787_2296
chr1	55088636	55088693	011045_2583_0562
chr1	55088758	55088823	234468_1207_3289
chr1	55088824	55089218	287356_0769_1539
chr1	55089254	55089298	173980_1081_1937
chr1	55304968	55305053	140690_1092_1711
chr1	55305099	55305203	069771_0302_2256
chr1	55305109	55305206	020995_0639_1732
chr1	55305584	55305691	158780_2933_3912
chr1	55305874	55305969	000815_0427_2176
chr1	55306093	55306152	061097_1327_1804
chr1	55306816	55306942	262309_3646_3483
chr1	55307130	55307206	021150_1891_2220
chr1	56733162	56733236	146664_3463_0493
chr1	56734251	56734295	060171_1352_2845
chr1	56734741	56734834	227742_1824_2636
chr1	56942495	56942586	297419_3618_1949
chr1	56945940	56946008	095768_1748_0304
chr1	58893833	58893913	191135_3268_3910
chr1	58893911	58893982	033722_0857_0098
chr1	60113013	60113096	299833_1975_1425
chr1	60113056	60113143	214174_1071_3981
chr1	60113314	60113422	313656_3254_1873
chr1	60113695	60113786	219187_1445_2028
chr1	60113699	60113793	163999_2678_2745
chr1	60114167	60114278	057400_3976_0377
chr1	60114226	60114333	246688_3142_2093
chr1	60114254	60114357	122861_3946_1947
chr1	60114385	60114480	147478_1296_1105
chr1	60114526	60114580	201221_2872_2939
chr1	60114527	60114628	264463_1693_2386
chr1	61368625	61368743	235532_1492_0990
chr1	61368744	61368809	075319_2300_2197
chr1	61369273	61369330	099968_3827_2250
chr1	61369491	61369599	174566_1128_3793
chr1	61468705	61468827	130212_1554_0255
chr1	61492361	61492432	333530_4000_1176
chr1	61644896	61644963	094453_1284_3585
chr1	61693585	61693661	247526_1206_0891
chr1	61693660	61693734	172986_0747_0371
chr1	61693990	61694086	114383_1681_3746
chr1	61694001	61694097	304850_2970_1537
chr1	61699400	61699496	224495_1961_1243
chr1	61699497	61699553	034706_0638_3782
chr1	62166015	62228454	179325_1747_2356
chr1	62393308	62393372	101710_0964_2318
chr1	62693467	62693540	098985_3851_0160
chr1	62693471	62693557	049462_0333_3788
chr1	62693534	62693624	058097_1887_1636
chr1	62693588	62693679	300583_0075_2688
chr1	62693611	62693704	334528_3309_2896
chr1	62693611	62693700	127573_3309_2893
chr1	62693612	62693686	042378_2419_0075
chr1	63678873	63679236	234934_0118_3167
chr1	63679032	63679112	021814_0348_0359
chr1	63679262	63679351	236249_0444_0057
chr1	63687987	63692223	198108_0917_0815
chr1	63692137	63692665	172925_0514_3464
chr1	63761391	63761471	211506_0633_3423
chr1	63787527	63787619	094174_2690_0495
chr1	64419218	64419329	243897_1970_0915
chr1	65069867	65069987	115564_0619_1901
chr1	65113112	65113206	143808_3286_3438
chr1	65670089	65670196	191378_1508_0273
chr1	65670734	65670837	218827_3592_3004
chr1	65670754	65670837	113338_2415_0662
chr1	65873562	65873617	025787_0614_0690
chr1	66611560	66611612	034048_3183_0620
chr1	66612322	66612419	266898_1369_0865
chr1	67051162	67051247	208124_2849_2538
chr1	67051348	67051416	009953_0571_0928
chr1	67160612	67160843	032455_3976_2648
chr1	67225351	67225460	055468_0083_3429
chr1	67225378	67225494	148139_0643_0097
chr1	67225501	67225563	030335_2579_0680
chr1	67225504	67225620	279493_2749_1771
chr1	67225529	67225603	230629_3895_1418
chr1	67225664	67225749	157599_2316_3013
chr1	67646717	67646788	035983_3283_0083
chr1	67646859	67646934	191735_0495_2652
chr1	67646886	67646934	202966_2902_2335
chr1	67646962	67647067	198512_1630_3313
chr1	67648709	67648787	167430_3402_1700
chr1	67648787	67648897	016605_1892_3649
chr1	67649220	67649280	112502_1803_1832
chr1	67649303	67649398	088931_1405_2008
chr1	67649920	67649961	040648_0387_0278
chr1	67939547	67940003	000333_1182_1206
chr1	67939871	67939971	229247_1325_1720
chr1	67939921	67940008	069648_0332_2224
chr1	67939932	67940024	033014_2171_1115
chr1	67940139	67940237	110850_3205_0932
chr1	67940357	67940448	218630_1877_1262
chr1	67940400	67940459	109492_1219_1616
chr1	67940431	67940542	136255_0653_3565
chr1	67940549	67940621	226166_0183_0457
chr1	67940621	67940676	210427_0851_2024
chr1	67940710	67940808	006291_0076_1827
chr1	70465798	70465900	265210_0565_2792
chr1	70466889	70466971	115315_2505_2037
chr1	70466891	70466976	258792_3544_1615
chr1	70466895	70466991	218746_0495_4002
chr1	70467149	70467252	262624_1137_0144
chr1	70489107	70489196	094308_1136_0910
chr1	70489168	70489280	030301_0063_1671
chr1	70489227	70489324	070272_3392_1269
chr1	70489345	70489391	229897_1413_0150
chr1	70489354	70489426	187593_0638_2857
chr1	70489402	70489469	012078_3012_2972
chr1	70489406	70489498	030761_0471_3389
chr1	70489440	70489535	281883_1971_1080
chr1	70489562	70489637	042348_3425_3843
chr1	70489648	70490069	165123_0936_3739
chr1	70489671	70489760	112907_3570_3098
chr1	70489752	70489821	249895_0766_3071
chr1	70489769	70489876	192941_2232_3062
chr1	70489773	70490134	127881_2120_1012
chr1	70489830	70489871	021671_3070_1775
chr1	70489849	70489933	170489_3623_1403
chr1	70489896	70489991	218378_3022_0825
chr1	70489944	70490091	140763_0218_1391
chr1	70489974	70490009	082463_1828_1291
chr1	70490071	70490168	313229_2744_2598
chr1	70490140	70490209	012928_3181_0636
chr1	70490144	70490218	147931_1209_3657
chr1	70490160	70490270	238833_3250_3427
chr1	70490250	70490288	149077_1327_3016
chr1	71245271	71245379	295850_2440_2748
chr1	71245679	71245775	078903_2520_1513
chr1	71245730	71245790	030902_1046_0225
chr1	71245762	71245866	251331_0108_1151
chr1	71245890	71245948	113860_3824_3042
chr1	71250491	71250568	294138_1778_1605
chr1	71301565	71301639	210678_1053_1495
chr1	71301674	71301782	257477_1621_0808
chr1	71301758	71301874	169513_3879_2073
chr1	71301767	71301876	181019_0180_0335
chr1	71301816	71301930	247697_0928_2375
chr1	71301817	71301879	200697_2242_0869
chr1	71301894	71301965	199887_2843_0831
chr1	71302003	71302095	068163_3981_0685
chr1	71302107	71302204	213078_0390_3192
chr1	71302107	71302204	138793_1265_3925
chr1	71302151	71302252	108715_0704_1592
chr1	71302300	71302399	024790_0954_2835
chr1	71302361	71302454	174367_1908_1710
chr1	71302406	71302515	296682_1115_1727
chr1	71302474	71302546	271635_3704_1462
chr1	71302476	71302546	194467_2586_3052
chr1	71302488	71302582	219340_2909_1541
chr1	71302592	71302706	298478_1559_0659
chr1	71302774	71302831	055724_1016_3003
chr1	71302853	71302964	094680_2513_2848
chr1	71303046	71303151	241079_1209_3581
chr1	71303318	71303400	008466_0712_1317
chr1	71303357	71305080	152365_0557_0645
chr1	71303357	71303403	252999_1648_0105
chr1	71304488	71304565	107066_1485_1563
chr1	71306453	71306540	207582_1451_3164
chr1	71306498	71306578	072425_3336_0405
chr1	71306575	71306702	223604_0632_3089
chr1	75002448	75002528	152245_1365_1307
chr1	75003026	75003121	033157_2702_2829
chr1	75003524	75003580	100240_1859_2673
chr1	76868194	76868306	086492_2834_1278
chr1	77803044	77803152	186039_3053_0358
chr1	77803168	77803253	331888_3966_3125
chr1	77803170	77803253	107837_3964_3127
chr1	77803393	77803454	075044_0194_3735
chr1	77803420	77803507	243208_2949_0834
chr1	77934478	77934536	083669_1527_3443
chr1	77934542	77934645	217717_0710_2215
chr1	78900411	78900472	118101_2721_2781
chr1	78901032	78901123	280845_2835_1045
chr1	78902165	78902269	072995_0851_1606
chr1	78902287	78902349	009338_1840_0938
chr1	78902294	78902345	021947_2363_0103
chr1	84475394	84475505	111079_0266_0479
chr1	84475476	84475559	201909_2986_2884
chr1	84475766	84475805	105989_0432_0226
chr1	84475894	84475974	036042_2695_1559
chr1	84475981	84476082	305956_3423_3429
chr1	84476277	84476360	038691_1581_0830
chr1	84476297	84476343	234244_1425_1302
chr1	84476315	84476386	026989_2473_2823
chr1	84476445	84476509	123499_2319_1578
chr1	84476445	84476501	064094_2810_1798
chr1	84476677	84476753	293672_0824_0644
chr1	84476686	84476763	297187_0608_3132
chr1	84882870	84883043	219791_1381_1578
chr1	84884464	84884573	259435_0423_1407
chr1	84884599	84884710	085478_1016_1750
chr1	84885382	84885491	257243_0674_3365
chr1	85490610	85490682	022864_1826_0826
chr1	85491965	85492059	237110_1873_2261
chr1	85557076	85557169	256834_1899_3412
chr1	85557076	85557169	145599_1813_2138
chr1	85557222	85557329	154863_2575_3415
chr1	85557301	85557376	088877_3708_0730
chr1	85557323	85557393	309712_2327_0284
chr1	85557772	85557856	009978_3408_3110
chr1	85557822	85557922	144521_3203_0558
chr1	85557982	85558088	321469_3554_3174
chr1	85557982	85558088	190108_3556_3176
chr1	85559298	85559336	238090_1718_2090
chr1	85694593	85694651	218384_1435_2375
chr1	85821315	85821403	092640_0493_0820
chr1	85821473	85821551	168909_3929_3531
chr1	85821487	85821579	117534_2612_2873
chr1	85821541	85821587	183520_2375_3254
chr1	85821582	85821657	314457_0222_0351
chr1	85821582	85821657	107552_0220_0349
chr1	85821589	85821719	296970_1550_2166
chr1	85821612	85821684	234277_0780_1797
chr1	85821659	85821770	142282_2429_1214
chr1	85821670	85821761	039996_1621_0429
chr1	85821762	85821851	267258_2777_2537
chr1	85821770	85821833	092744_0448_1078
chr1	85821803	85821925	296609_2516_0646
chr1	85821885	85821974	001458_0738_2556
chr1	87100721	87100801	063987_0582_0269
chr1	87100879	87100941	074651_1642_0855
chr1	87100963	87101070	011635_2150_3307
chr1	87100991	87101085	013710_0578_1532
chr1	87101017	87101134	093716_1374_2229
chr1	87101063	87101159	152679_1041_3593
chr1	87101159	87101265	294266_1218_3404
chr1	87101176	87101233	201781_0476_3356
chr1	87101197	87101299	222688_3666_1037
chr1	87101216	87101315	292293_3931_1102
chr1	87101219	87101315	270323_1181_3940
chr1	87101261	87101359	204086_0777_0217
chr1	87101284	87101344	213988_3252_3352
chr1	87101300	87101384	318864_1462_2057
chr1	87101343	87101437	203952_0975_2146
chr1	87101360	87101458	103895_1241_1792
chr1	87101375	87101437	076640_1187_1927
chr1	87101378	87101473	276367_1962_1456
chr1	87101380	87101463	045136_2883_0521
chr1	87101382	87101458	096084_0211_3222
chr1	87101399	87101460	132992_3605_2510
chr1	87101405	87101508	308092_3833_3020
chr1	87101423	87101528	184442_3055_2126
chr1	87101463	87101508	028661_3057_1063
chr1	87101524	87101591	129140_2122_3817
chr1	87101526	87101632	248080_1029_2838
chr1	87101532	87101643	284347_2903_2310
chr1	87101618	87101700	143776_0935_2452
chr1	87371908	87371990	237738_1722_1934
chr1	89044217	89044270	159419_0874_3438
chr1	89073237	89073341	097695_2740_2490
chr1	89073320	89073381	154945_0411_1009
chr1	89073502	89073570	064612_3443_1394
chr1	89073645	89073759	053710_0574_1419
chr1	89073818	89073926	294185_1448_3376
chr1	89073854	89073961	145879_1720_3540
chr1	89073944	89074044	295043_0950_1296
chr1	89073989	89074090	004284_1442_2189
chr1	89245012	89245129	275738_0219_0346
chr1	89245132	89245249	145616_4030_1271
chr1	89245273	89245361	273740_2847_2994
chr1	89245355	89245452	250093_2388_3685
chr1	89245359	89245429	094296_2819_1434
chr1	89245557	89245645	242466_0847_3848
chr1	89419959	89420046	104197_3680_0104
chr1	89659619	89659671	031525_0329_1087
chr1	89664352	89664435	244016_2730_2974
chr1	91246308	91246403	247617_3342_3955
chr1	92487516	92487612	281853_2416_1939
chr1	92489396	92489478	238364_0875_1776
chr1	93070164	93070235	089741_0864_2650
chr1	93070181	93070233	115754_0299_3720
chr1	93072921	93073009	273918_0728_0079
chr1	93075617	93075703	239270_0993_0255
chr1	93079908	93080000	298122_1953_2894
chr1	93079950	93080048	250732_1209_0787
chr1	93079974	93080061	309697_3660_2190
chr1	93079992	93080063	038465_3152_2772
chr1	93079998	93080068	251703_1356_1559
chr1	93080004	93080062	140607_0600_3521
chr1	93390060	93390162	250073_1338_2564
chr1	93390089	93390191	109704_0852_3885
chr1	93390092	93390195	073653_1466_2907
chr1	93390132	93390240	043303_3698_3786
chr1	93390139	93390244	046106_0798_2233
chr1	93390145	93390244	040485_1844_1163
chr1	93390184	93390257	069359_0925_0944
chr1	93390239	93390328	115028_0610_0613
chr1	93390360	93390406	004821_1190_1655
chr1	93390448	93390551	270292_0802_2308
chr1	93390646	93390745	259773_1743_0582
chr1	93391324	93391434	154002_2882_1651
chr1	93418831	93418947	272999_0246_3277
chr1	93570424	93570496	290474_3032_0866
chr1	93571234	93571293	033573_0934_1274
chr1	93575557	93575624	111185_0756_2862
chr1	93576383	93576479	122241_0566_1864
chr1	93576699	93576787	272358_3766_3088
chr1	93576733	93576822	126914_1404_2685
chr1	93576978	93577048	057280_2969_1599
chr1	93577010	93577088	144800_0174_3672
chr1	93577076	93577151	050067_3143_1596
chr1	93577360	93577540	236313_2199_3645
chr1	93791004	93791085	074860_1606_1422
chr1	93791491	93791577	240061_2235_3934
chr1	93791653	93791720	112939_1877_0757
chr1	93792136	93792194	218713_3346_1712
chr1	93792441	93792523	176373_0862_3414
chr1	94767673	94767781	200799_1018_2879
chr1	94768432	94768526	241322_2850_2002
chr1	97033116	97033212	090132_1009_3991
chr1	99905872	99924878	108493_3689_1845
chr1	100160247	100160590	190758_2718_3748
chr1	100160498	100160591	017204_1046_3781
chr1	100160823	100160944	152332_0458_2033
chr1	100160852	100160924	019995_0279_0089
chr1	100161128	100161197	039843_3088_0224
chr1	100161147	100161257	235564_1695_2063
chr1	100161213	100161326	058577_3714_0545
chr1	100161324	100161437	027393_1853_0354
chr1	100161425	100161476	206788_3735_1836
chr1	100161453	100161535	221309_0199_3825
chr1	100161465	100161565	035187_1535_1622
chr1	100161598	100161641	141676_1549_2599
chr1	100161891	100161948	029920_2123_0842
chr1	100161910	100162021	269779_0825_0498
chr1	100161911	100161984	062140_0114_2838
chr1	100162027	100162108	140566_0261_3815
chr1	100162057	100162114	162023_1273_1336
chr1	100162097	100162159	158235_0495_3836
chr1	100320781	100320861	237645_0569_3489
chr1	100320927	100321040	229879_0177_3636
chr1	100320927	100321031	038091_4032_1432
chr1	100320961	100321023	085989_0705_3540
chr1	100321042	100321107	052671_2700_3971
chr1	100321351	100321473	242690_3108_2075
chr1	100426746	100426821	091471_3152_0338
chr1	101110535	101110573	266121_1114_0647
chr1	101110668	101110713	010674_0495_1697
chr1	101111374	101111638	128881_3193_1694
chr1	101214509	101214610	208200_3613_1367
chr1	101214531	101214585	076066_0255_3819
chr1	101215205	101215308	054527_0438_1734
chr1	101217736	101217845	205856_0698_3188
chr1	101218815	101218922	215978_1244_1857
chr1	101228577	101228668	172920_0543_3605
chr1	101228619	101228664	104372_0103_3087
chr1	101230817	101233294	243954_0166_0798
chr1	101251853	101251948	187637_1973_3437
chr1	101313629	101313714	239255_2655_3379
chr1	101313661	101313707	010940_0897_0331
chr1	101325184	101325237	264469_1964_0957
chr1	101325259	101325340	068196_1723_1844
chr1	107915410	107915515	197125_3200_0656
chr1	107915622	107915709	062647_0975_0863
chr1	107915745	107915856	160625_3316_3321
chr1	107915806	107915905	134242_0646_2568
chr1	107916004	107916099	005741_3003_2298
chr1	107916055	107916125	320944_3226_2675
chr1	107916056	107916126	061344_3224_2677
chr1	107916132	107916197	171109_1866_0855
chr1	107916182	107916245	031494_1522_0370
chr1	107916187	107916250	264941_1526_3812
chr1	107916251	107916312	036969_0341_0228
chr1	107916253	107916308	001548_0100_1521
chr1	107916664	107916764	030620_0484_1050
chr1	107916793	107916898	066835_2687_1761
chr1	107916936	107917040	128694_1495_2408
chr1	107916941	107916997	208915_0238_0053
chr1	107917003	107917108	042897_0468_3918
chr1	108478973	108479042	148131_0383_0698
chr1	108479205	108479245	172641_1394_1935
chr1	108479346	108479436	189634_0914_3802
chr1	108479398	108479505	251907_2807_0166
chr1	108479483	108479610	280662_0386_1173
chr1	108479518	108479638	118034_1621_0382
chr1	108479694	108479801	250839_2602_2128
chr1	108479823	108479915	188275_0182_0897
chr1	108479883	108479985	157709_1504_1240
chr1	108479916	108480086	049137_3423_0546
chr1	108479996	108480086	020051_3425_0544
chr1	108605359	108605463	281100_0825_3784
chr1	108969446	108969502	097811_0450_3099
chr1	108979699	108979783	118067_1481_0413
chr1	108982501	108982567	128385_3486_2463
chr1	108982505	108982578	063777_2151_1071
chr1	108982506	108982594	244364_0730_2536
chr1	108982780	108982848	073116_2156_1056
chr1	108982927	108983000	248085_1790_0210
chr1	108983030	108983139	274611_2803_0436
chr1	108983387	108983458	155097_1026_2603
chr1	109044790	109044908	318245_0561_2840
chr1	109044790	109044908	001055_0559_2842
chr1	109044813	109044906	249217_3862_3318
chr1	109044968	109045058	097316_3348_2789
chr1	109091677	109091763	113316_1351_0481
chr1	109541737	109542155	051640_0365_1811
chr1	109544105	109544208	199190_0250_2939
chr1	109559595	109559671	087229_0843_2731
chr1	109653736	109653862	210594_0065_3712
chr1	109653801	109653893	022980_0220_0755
chr1	109653825	109653937	162264_0191_3592
chr1	109654052	109654150	276800_1117_0139
chr1	109654283	109654353	146883_3430_3953
chr1	109654332	109654440	150682_3981_1181
chr1	109654340	109654449	067114_1531_0731
chr1	109655034	109655126	212862_1670_1033
chr1	109745996	109746079	016535_2341_0827
chr1	109746000	109746075	224193_0931_2978
chr1	109746001	109746102	248534_1572_1794
chr1	109746001	109746082	200572_1211_1027
chr1	109746078	109746150	003247_0065_2607
chr1	109754072	109754158	204654_2461_0395
chr1	109755188	109756047	105182_2162_2021
chr1	109756019	109756248	021704_0097_1471
chr1	109756221	109756296	139871_0718_2014
chr1	109756229	109756311	096902_2363_0470
chr1	109756238	109756311	200084_2618_3991
chr1	109756239	109756329	160130_1693_3623
chr1	109756259	109756324	153909_1459_2268
chr1	109756269	109757245	119659_1074_3817
chr1	109757241	109759423	285661_2342_2998
chr1	109766039	109770489	326540_3780_1614
chr1	109770426	109770541	221158_0397_3521
chr1	109770491	109770575	239164_2208_2009
chr1	109936535	109936629	220016_1396_0527
chr1	109937084	109937142	048522_0700_1403
chr1	109937114	109937227	213881_1670_2550
chr1	109937118	109937184	274771_3086_3947
chr1	109937255	109937350	113695_0404_0122
chr1	109937574	109937651	281047_3244_1910
chr1	109937582	109937657	246045_1916_3286
chr1	110031990	110032321	200828_0508_2376
chr1	110033211	110033276	052523_1194_3128
chr1	110033234	110033428	073492_0280_1574
chr1	110034600	110034700	091449_2612_2638
chr1	110080786	110081291	072353_2806_1114
chr1	110081065	110081136	006383_2536_3236
chr1	110081119	110081191	232592_2553_3030
chr1	110081119	110081191	073942_0865_1899
chr1	110081120	110081189	145356_0440_0633
chr1	110081122	110081191	300848_1139_2782
chr1	110081122	110081189	251269_0667_3315
chr1	110081122	110081188	238535_0887_1887
chr1	110081182	110081271	092367_0755_0363
chr1	110081198	110081284	231226_0992_0950
chr1	110081198	110081284	193246_3098_1508
chr1	110081202	110081286	191945_3915_0419
chr1	110081208	110081286	043130_1023_2509
chr1	110081225	110081287	264376_0467_2336
chr1	110081235	110081290	048579_1581_3857
chr1	110081237	110081615	233727_0341_2529
chr1	110081245	110081626	326832_3991_2576
chr1	110081245	110081626	037446_3989_2574
chr1	110081251	110081634	220725_3757_3081
chr1	110081255	110081627	134559_1231_1011
chr1	110081306	110081677	033148_3446_0336
chr1	110081628	110081826	080689_1097_2627
chr1	110363195	110363260	004266_0746_0352
chr1	110364895	110364990	295166_3685_1671
chr1	110365835	110365964	133124_0909_3368
chr1	110365862	110365960	138234_1483_2111
chr1	110365893	110365971	293936_3080_2846
chr1	110365977	110366086	286907_1275_3570
chr1	110366132	110366227	072874_3012_2187
chr1	110366135	110366234	162234_1481_1973
chr1	110366186	110366251	220203_4027_1849
chr1	110366217	110366304	139305_1921_3551
chr1	110366278	110366378	123315_3133_3949
chr1	110366320	110366419	129399_3554_0281
chr1	110366386	110366502	244294_0133_3103
chr1	110366430	110366518	226058_2189_1880
chr1	110366437	110366517	305264_1030_3566
chr1	110366450	110366516	171423_1562_2078
chr1	110366584	110366642	054310_1053_1276
chr1	110366605	110366704	286482_1111_1495
chr1	110366704	110366762	301207_2883_3362
chr1	110366733	110366826	042990_0892_1405
chr1	110366736	110366818	223188_2322_2787
chr1	110366803	110366870	149717_1360_0744
chr1	110366942	110367004	152095_2822_1726
chr1	110366973	110367076	252533_3405_3107
chr1	110367009	110367098	038114_2836_0653
chr1	110367053	110367106	023270_2623_3421
chr1	110367107	110367172	242449_0646_2472
chr1	110367112	110367197	001853_2622_0618
chr1	110367138	110367213	138237_0256_0850
chr1	110367149	110367227	111741_1638_0866
chr1	110367194	110367256	007684_0466_2435
chr1	110367201	110367280	051835_0700_0073
chr1	110367240	110367346	130055_2358_0229
chr1	110367431	110367518	168456_2850_3811
chr1	110367461	110367570	112259_0464_3685
chr1	110367494	110367602	284498_0763_3898
chr1	110367543	110367617	014296_1993_2656
chr1	110367566	110367675	105647_3532_0893
chr1	110367610	110367714	300884_2681_1867
chr1	110367749	110367835	016519_2570_3444
chr1	110367772	110367873	065201_0124_2624
chr1	110367787	110367844	188858_0293_1163
chr1	110367805	110367887	198986_1986_2534
chr1	110367810	110367875	012125_2170_1106
chr1	110367813	110367882	305939_0234_2148
chr1	110367813	110367881	262319_1266_3038
chr1	110367822	110367881	126388_3367_2619
chr1	110367846	110367886	244964_0912_2746
chr1	110684535	110684598	264618_1009_2645
chr1	110716935	110717044	081895_0929_2428
chr1	110745407	110745472	287739_0833_1035
chr1	110745490	110745546	234602_1866_0340
chr1	110745512	110745625	284552_3591_2657
chr1	110745594	110745691	307054_1013_2493
chr1	110745646	110745695	028022_2836_0357
chr1	110745661	110745721	141375_3108_2274
chr1	111784710	111784761	159574_3899_0340
chr1	111785014	111785121	189422_1938_1082
chr1	111785097	111785183	180155_1737_3307
chr1	111793622	111793690	196534_0677_2919
chr1	111818109	111818176	308529_1515_3687
chr1	111819086	111819153	275753_2574_3829
chr1	111821537	111821890	045436_0709_1309
chr1	111822178	111822230	014690_2281_1934
chr1	111822327	111822386	001077_1851_0965
chr1	111822384	111822477	211207_1166_2304
chr1	111822440	111822518	134163_0291_1430
chr1	111822462	111822561	118901_2115_1647
chr1	111822524	111822607	025523_0587_0743
chr1	111822579	111822627	181281_0236_0915
chr1	111822601	111822648	212386_0359_1084
chr1	112060247	112060358	090764_1251_3451
chr1	112804334	112804372	312576_1454_2982
chr1	112804934	112804999	159751_3521_0919
chr1	113014276	113014339	146349_2538_0947
chr1	113014277	113014334	015106_2144_3631
chr1	113014528	113014602	273237_0831_2161
chr1	113014531	113014585	107568_2727_2124
chr1	113014646	113014718	041446_3768_0172
chr1	113014678	113014746	056903_0233_3785
chr1	113014781	113014882	177930_2808_3898
chr1	113014786	113014870	095929_1001_1236
chr1	113014787	113014853	013130_0281_1314
chr1	113014915	113014966	153381_0275_3095
chr1	113015014	113015097	317191_2815_0308
chr1	113015040	113015113	059476_0940_2603
chr1	113015068	113015172	168212_0846_1659
chr1	113015121	113015221	011952_0044_0866
chr1	113015230	113015306	129637_3689_0494
chr1	113015310	113015392	011952_3138_1853
chr1	113015385	113015448	068231_3497_3617
chr1	113015539	113015603	047952_1048_0743
chr1	113015541	113015611	017393_2874_2470
chr1	113015633	113015734	211408_1349_0106
chr1	113038732	113038940	060524_0905_2131
chr1	113256506	113256596	020103_3142_2622
chr1	113256559	113256655	112845_3001_2211
chr1	114106216	114106298	178867_0657_3887
chr1	114106221	114106326	255470_2376_3486
chr1	114106487	114106596	197132_1570_2225
chr1	114106564	114106632	031845_2307_1401
chr1	114108307	114108432	276157_0298_3120
chr1	114139701	114139801	171859_2369_3762
chr1	114320594	114320699	238654_3987_1603
chr1	114320929	114321021	183317_3979_1127
chr1	114321394	114321431	054751_0825_3701
chr1	114321397	114321454	011102_0828_3701
chr1	114321411	114321495	095688_0622_0857
chr1	114321694	114321778	053719_3413_2724
chr1	114321882	114321943	045742_3659_3704
chr1	114737442	114737492	006860_3679_1069
chr1	114737596	114737682	146934_1342_0356
chr1	114737886	114737994	043564_3934_0312
chr1	114738212	114738322	270573_3217_2061
chr1	114738358	114738426	105014_1614_3438
chr1	115064690	115064790	193117_0568_2768
chr1	115064754	115064813	222294_0727_0295
chr1	115068045	115068147	217237_0958_2621
chr1	115070425	115070478	028153_0695_1046
chr1	115394453	115394516	047440_2561_0897
chr1	116729594	116729691	076330_0482_3055
chr1	116745273	116745373	293199_3221_2556
chr1	116748823	116748916	262841_1103_3358
chr1	116748841	116748916	120961_3025_2835
chr1	116748934	116749015	307447_1745_2473
chr1	116858684	116858762	253429_0490_3393
chr1	116858744	116858832	041513_1073_2197
chr1	116865860	116865976	308835_1168_2049
chr1	116918623	116918968	042813_1232_2788
chr1	116918749	116918845	255636_2460_2914
chr1	116918785	116918874	298738_0266_2892
chr1	116918904	116918983	172956_0707_2351
chr1	116919186	116919289	034191_0605_1747
chr1	116919414	116919456	169281_0606_2469
chr1	117332004	117332101	228833_1138_2249
chr1	117333449	117333552	220077_3886_1889
chr1	117334061	117334148	194564_1861_0917
chr1	117334259	117334351	182927_0565_3273
chr1	117970111	117970185	028349_4004_2877
chr1	117971259	117971332	276733_3785_0364
chr1	117971353	117971413	021650_0792_3829
chr1	117971710	117971823	197633_3615_0380
chr1	117971822	117971939	158303_1918_2523
chr1	118307957	118308047	298778_1188_3769
chr1	118308856	118310368	257338_0265_0906
chr1	119376076	119376161	056187_2203_3140
chr1	119482913	119482994	156396_3523_1924
chr1	119878403	119878465	100838_1246_1218
chr1	119963626	119963740	290854_0724_3418
chr1	120256305	120256387	012254_0049_0207
chr1	120256559	120256678	103132_0044_2843
chr1	120256783	120256882	206750_3904_1984
chr1	120256786	120256882	326512_3906_1986
chr1	120256927	120256993	040477_3457_3725
chr1	120257328	120257399	017286_3333_2542
chr1	120257530	120257577	215955_2168_2743
chr1	120257534	120257591	200488_3843_0188
chr1	120257543	120257642	069918_0171_3277
chr1	120257980	120258070	256659_1705_3017
chr1	143725162	143725265	202716_1591_4019
chr1	143725308	143729317	083528_0545_2913
chr1	143729542	143729629	195457_2782_0802
chr1	144000137	144000244	292052_3246_1373
chr1	144000602	144000684	059110_1894_3857
chr1	144000610	144000679	267438_0220_2823
chr1	144150344	144153574	042365_1277_2953
chr1	144152572	144152623	009440_2745_0291
chr1	144152702	144152791	198502_3692_3454
chr1	144152719	144152765	198113_2363_1416
chr1	144152835	144152966	084829_1701_1786
chr1	144152842	144152918	104940_1079_2576
chr1	144153079	144153638	183164_1718_0133
chr1	144153108	144153213	094966_1377_0504
chr1	144153115	144153211	068257_1863_0987
chr1	144153122	144153220	075259_1932_1198
chr1	144153129	144153227	189932_1681_2890
chr1	144153148	144153260	213530_3396_0473
chr1	144153230	144153341	149818_0668_2536
chr1	144153258	144153305	097070_1557_3689
chr1	144153287	144153404	239757_1597_0353
chr1	144153350	144153465	212098_3856_2046
chr1	144153353	144153474	280343_0403_2917
chr1	144153455	144153524	246735_3268_2769
chr1	144153468	144153544	003021_4032_0948
chr1	144153580	144153692	183853_1832_2953
chr1	144153611	144153719	087488_1299_0684
chr1	144153639	144153743	297520_2700_1535
chr1	144153672	144153769	140667_0466_0265
chr1	144153687	144153771	057950_2420_1525
chr1	144153691	144153780	019660_0743_1522
chr1	144153727	144153805	127185_2916_0918
chr1	144153762	144153862	168158_0152_2719
chr1	144153770	144153871	161098_3724_3723
chr1	144153820	144153877	011443_1537_3335
chr1	144153850	144153907	046929_3377_3800
chr1	144153874	144153977	211990_2240_0691
chr1	144153877	144153952	029583_2578_0621
chr1	144153883	144153967	023051_0319_0799
chr1	144153899	144153952	007530_3955_2571
chr1	144399907	144399991	284734_1804_3118
chr1	145094003	145094082	301396_1847_2712
chr1	145094477	145094542	277436_0794_1322
chr1	145695795	145695872	086542_1012_1069
chr1	145696025	145696135	014625_1321_3617
chr1	146388395	146388450	042126_0523_0901
chr1	148123048	148123127	006505_1202_0740
chr1	148457558	148457668	080894_1738_1370
chr1	148457779	148457851	015654_0724_0809
chr1	148457897	148457989	183029_1102_0120
chr1	148457992	148458030	208646_3083_0969
chr1	148458045	148458112	249604_3567_3760
chr1	148458662	148458788	305500_3834_3213
chr1	148458836	148458898	018347_3740_0788
chr1	148459059	148459130	313062_3789_0559
chr1	148459366	148459455	071385_3804_2387
chr1	148459487	148459570	041236_1164_1045
chr1	148459501	148459563	151109_2569_3027
chr1	148504686	148504784	139839_1065_1297
chr1	148504925	148505000	063533_0533_2198
chr1	148511821	148511883	031269_1049_2652
chr1	148813665	148813757	160761_2248_2575
chr1	148813667	148813751	086495_1882_1301
chr1	148813738	148813836	161244_1223_2018
chr1	148814059	148814167	008445_1284_1327
chr1	148814351	148814447	066086_0685_3581
chr1	148814405	148814512	246202_2819_2575
chr1	148814419	148814511	087984_3886_1592
chr1	148814419	148814476	057102_0631_1148
chr1	148814543	148814650	143190_3475_0834
chr1	148814929	148815033	152166_1427_0431
chr1	148814974	148815068	167059_3955_1534
chr1	148815081	148815179	254107_0143_3499
chr1	148815290	148815337	140667_1026_1525
chr1	148815419	148815488	020144_3629_2289
chr1	148815534	148815634	135428_1086_2000
chr1	148815677	148815809	184167_3400_3804
chr1	148816152	148816249	330430_3689_1906
chr1	148816213	148816288	243542_3699_1399
chr1	148816224	148816292	087604_1016_3839
chr1	148868220	148868323	272927_3619_4015
chr1	148868638	148868678	034978_1291_1916
chr1	148969363	148969422	022709_1576_2818
chr1	148969396	148969468	195840_3549_0722
chr1	148969446	148969524	231615_4035_2106
chr1	148971564	148971647	062480_1439_1033
chr1	149274588	149274682	254414_1468_0356
chr1	149487246	149487787	261338_3825_1968
chr1	149639096	149639162	212121_1024_0810
chr1	149639588	149639656	282634_0783_3202
chr1	149639595	149639680	235973_1142_3273
chr1	149639609	149639880	166917_1732_2803
chr1	149639622	149639879	154721_1201_1523
chr1	149639877	149640345	044033_0907_3422
chr1	149639906	149640359	005398_2807_1490
chr1	149640393	149640439	030480_0640_1779
chr1	149640419	149640685	129909_3209_0378
chr1	149640924	149641036	217305_0671_3364
chr1	149640961	149641038	153660_0625_1576
chr1	149641970	149642025	075351_1137_1520
chr1	149642120	149642188	119917_0879_3072
chr1	149642164	149642236	017955_3610_2663
chr1	149642261	149642380	268259_3800_2602
chr1	149642524	149642597	038102_2711_0042
chr1	149642662	149642730	186722_1484_0973
chr1	149642732	149643186	097242_3502_2635
chr1	149937709	149937760	052590_0291_0687
chr1	149938075	149938172	250963_2917_2962
chr1	150112865	150112965	144590_2340_3098
chr1	151775081	151775142	096576_3024_3310
chr1	152012691	152012759	126276_0776_3884
chr1	152169102	152169225	255197_0189_1647
chr1	152221094	152221140	099047_1180_0656
chr1	152221147	152221241	107782_0943_0381
chr1	152229861	152229935	276831_1457_2201
chr1	152395469	152395570	124856_0481_1316
chr1	152395893	152396002	267554_0093_1751
chr1	152396171	152396284	230513_0471_2072
chr1	152396292	152396351	102993_1978_2193
chr1	152445699	152446247	096507_1491_1917
chr1	152445820	152445878	302902_1005_4018
chr1	152445902	152445984	072343_1800_3591
chr1	152445907	152446007	165892_1629_3033
chr1	152445915	152446009	052687_3698_3924
chr1	152446032	152446101	115591_2672_2073
chr1	152446062	152446174	248787_0471_1848
chr1	152446089	152446154	161341_0043_1800
chr1	152446153	152446189	159107_0995_2918
chr1	152446230	152446309	144691_1210_0816
chr1	152446246	152446321	166642_1593_0775
chr1	152446344	152446442	063828_0298_3885
chr1	152446459	152446531	177111_2681_2905
chr1	152446469	152446540	172348_0165_2165
chr1	152446514	152446603	260883_3323_3770
chr1	152446568	152446622	172057_0455_1195
chr1	152446568	152446620	085703_0619_0327
chr1	152821163	152821242	242599_2631_0081
chr1	152821192	152821278	243717_0311_1549
chr1	152821237	152821296	299243_2643_0984
chr1	152821295	152821848	011674_1629_2413
chr1	152821504	152821587	048192_2239_3467
chr1	152821537	152821586	038145_0676_0411
chr1	152821591	152821640	023952_1023_1978
chr1	152821615	152821707	278431_1723_0175
chr1	152821632	152821686	003572_1774_0695
chr1	152821653	152821751	048048_1595_0597
chr1	152821683	152821751	010237_3786_3356
chr1	152821844	152821936	276927_0411_2185
chr1	152822064	152822167	196438_0505_3102
chr1	152822273	152822367	038470_1117_3482
chr1	152822398	152822470	110430_0298_2250
chr1	152822630	152822708	077177_3969_0895
chr1	152823090	152823161	197868_1159_0683
chr1	153284361	153284447	199964_1213_0569
chr1	153284814	153284858	048281_1780_3096
chr1	153424968	153425063	212840_3063_1311
chr1	153425062	153425132	079199_3572_3123
chr1	153425083	153425160	096656_0895_1139
chr1	153426569	153426622	195679_1186_0152
chr1	153426663	153426903	238296_3704_1457
chr1	153428527	153428620	205771_1152_3013
chr1	153477614	153477681	038753_1423_0792
chr1	153554632	153554691	062426_3346_2469
chr1	153555272	153555329	137344_1767_3712
chr1	153556887	153556937	090013_0646_1272
chr1	153566917	153566970	072197_0326_3865
chr1	153567015	153567127	228956_0373_1931
chr1	153983981	153984019	126935_1652_2273
chr1	154063251	154063347	246647_0290_3853
chr1	154089973	154090026	216841_2197_3254
chr1	154121161	154121236	208804_1217_2503
chr1	154245461	154245545	194838_1226_2136
chr1	154245463	154245515	190549_3382_1108
chr1	154245465	154245553	212526_2240_3587
chr1	154245503	154245561	010096_1524_0118
chr1	154245505	154245615	203929_1367_1961
chr1	154245520	154245620	038087_1328_1396
chr1	154245523	154245605	226439_1096_2878
chr1	154245528	154245615	107985_1204_0112
chr1	154245582	154245642	071260_1192_2634
chr1	154245609	154245674	048125_0839_2205
chr1	154245632	154245697	104477_3194_2959
chr1	154245641	154245736	278836_1046_3736
chr1	154245674	154245771	146503_1613_0660
chr1	154245689	154245787	188220_1656_2766
chr1	154245760	154245817	003515_1058_1743
chr1	154245785	154245884	106726_1996_2828
chr1	154245867	154246117	026410_1387_3727
chr1	154245885	154245998	270711_0765_1121
chr1	154245959	154246048	038565_0711_3287
chr1	154245980	154246044	117706_3751_1496
chr1	154529111	154529177	282534_0121_2097
chr1	154529344	154529441	028749_0841_3063
chr1	154529937	154530467	208055_3240_3079
chr1	154829890	154829942	125898_1033_1110
chr1	154830379	154830492	288742_3694_0368
chr1	154834667	154834864	296668_0796_2231
chr1	154834884	154835410	163950_2546_3439
chr1	154973718	154973766	062251_3062_0433
chr1	154973721	154973793	163086_3438_3243
chr1	154973809	154973884	017200_0523_2330
chr1	154973816	154973908	066028_0837_3262
chr1	154973869	154973951	273668_3706_0967
chr1	154973870	154973951	023790_0578_0896
chr1	154973877	154974080	036580_0597_1754
chr1	154973902	154974111	265401_2786_0146
chr1	154974086	154974178	119268_0504_2632
chr1	154974121	154974465	302432_0719_1080
chr1	154974134	154974491	275542_2957_2808
chr1	154974152	154974486	188390_2323_2111
chr1	154974183	154974506	202423_2666_3371
chr1	154974467	154974784	257599_0642_1613
chr1	154974934	154975030	194420_0296_3225
chr1	154974938	154975002	262737_1024_3311
chr1	154974981	154975089	198327_0287_3673
chr1	154975011	154975106	119905_0180_1597
chr1	154975099	154975182	210284_0765_0578
chr1	154975101	154975181	211830_3261_1311
chr1	154975158	154977489	201970_1073_2048
chr1	154977483	154977526	101139_3470_2633
chr1	154979040	154979143	099022_1873_1404
chr1	156590292	156590349	134115_0718_1697
chr1	156593307	156593404	118180_2672_2899
chr1	156593309	156593406	227672_1420_1971
chr1	156593344	156593462	183169_2520_0468
chr1	156593560	156594039	033414_0739_1043
chr1	156593899	156593948	197314_1581_2284
chr1	157251181	157251296	077619_2237_2077
chr1	157252326	157252401	126966_0406_2173
chr1	157302561	157302619	168430_1917_1593
chr1	157542573	157542659	052597_3659_3835
chr1	157544282	157544394	250826_0119_3048
chr1	158072633	158072707	078138_0349_3514
chr1	158073420	158073524	277157_1408_3565
chr1	158154527	158154575	211916_0693_1684
chr1	158154528	158154570	227784_2359_3591
chr1	158154529	158154559	083469_3235_1355
chr1	158154851	158154932	142693_2828_2208
chr1	158154978	158155064	128794_2447_2131
chr1	158155222	158155293	276608_0763_2142
chr1	158155266	158155342	187646_3442_2949
chr1	158156151	158156246	257927_3130_3983
chr1	158156184	158156250	204760_2458_0640
chr1	158449534	158449584	198744_2649_1621
chr1	158450526	158450619	082635_3350_0991
chr1	158450622	158450734	156031_1281_1758
chr1	158451000	158451072	121894_3201_2838
chr1	158451404	158451473	078446_1502_2187
chr1	158451407	158451521	204454_1738_1974
chr1	158451461	158451546	016253_1181_3176
chr1	158451523	158451602	038149_1081_1141
chr1	158453733	158453796	195875_0209_3188
chr1	158453733	158453796	096270_3056_1401
chr1	158453758	158453829	084924_0620_1677
chr1	158514182	158514226	002947_0934_1147
chr1	158514758	158514813	133592_3082_2232
chr1	158514760	158514813	009401_0851_3416
chr1	158514897	158514954	039482_1280_2478
chr1	158514917	158515033	237153_1902_0197
chr1	158515018	158515068	075290_0385_0645
chr1	158515047	158515231	228014_1494_2209
chr1	158515080	158515161	082569_2291_3962
chr1	158515122	158515203	064087_0337_0179
chr1	158515195	158515307	147094_0335_3932
chr1	158515339	158515390	203923_0422_3269
chr1	158516571	158516658	029231_0192_1830
chr1	158518454	158518530	308750_2380_1217
chr1	158518830	158518913	191376_1239_3237
chr1	158521514	158521547	014409_3798_3224
chr1	158525690	158525737	092592_0719_1332
chr1	158525821	158525933	253520_2904_1687
chr1	158526310	158526375	291535_0259_0934
chr1	158526326	158526395	263747_0451_3037
chr1	158526922	158527023	185154_2125_2513
chr1	158528474	158528537	235202_2902_2714
chr1	158664070	158664145	122804_1924_3121
chr1	158664206	158664301	136283_0112_1160
chr1	158920961	158921064	227878_0323_3706
chr1	158921446	158921555	194989_0570_3351
chr1	158989666	158989737	252782_1812_3041
chr1	159233615	159233701	054544_1304_3796
chr1	159236327	159236374	076033_1842_1805
chr1	159336976	159337026	153062_1524_3269
chr1	159338503	159338579	094188_1167_0881
chr1	159358526	159358600	010043_1352_1613
chr1	159359563	159359632	040148_0876_0624
chr1	159860750	159860814	146225_3698_3162
chr1	159860931	159860979	031375_2237_2839
chr1	160195481	160195583	225484_1089_1844
chr1	160198384	160198489	261162_0353_1463
chr1	160199122	160199214	304967_1288_3864
chr1	160199218	160199274	094784_3702_0088
chr1	160199324	160199398	203902_0537_1687
chr1	160199374	160199784	229132_0310_2437
chr1	160402901	160402976	200497_1070_1177
chr1	160621920	160621986	205764_3633_2529
chr1	160764375	160764440	199052_1450_1663
chr1	160765281	160765341	032984_2554_0597
chr1	160765410	160765499	033534_0448_1198
chr1	160765513	160765602	312257_0858_0363
chr1	160765561	160765624	103630_0405_2961
chr1	160765850	160765957	250489_1071_3786
chr1	161020417	161020490	133871_0849_2089
chr1	161020417	161020490	104620_2575_3515
chr1	161020578	161020640	047508_3583_1239
chr1	161378807	161378875	131880_2594_1086
chr1	161379071	161379141	247027_2530_1526
chr1	161379544	161379624	221296_2995_3625
chr1	161379553	161379638	259686_3619_1614
chr1	161382322	161382429	267280_1781_3968
chr1	161382672	161382753	013083_3485_3304
chr1	161382673	161382768	272590_0740_0052
chr1	161382674	161382753	052709_3483_3306
chr1	161382674	161382742	035787_0328_3513
chr1	161382696	161382799	206955_0632_0354
chr1	161382708	161382770	001841_1705_2169
chr1	161382712	161382804	178706_0883_0365
chr1	161382729	161382837	165278_0356_2227
chr1	161382729	161382826	253494_0326_1962
chr1	161382786	161382838	213172_2793_2057
chr1	161382928	161382988	086213_0960_2142
chr1	161383007	161383114	283796_3289_3200
chr1	161383052	161383115	007039_3644_3546
chr1	161383052	161383113	074180_3647_3546
chr1	161383067	161383126	084258_3599_2244
chr1	161383110	161383215	120894_0876_1300
chr1	161383147	161383225	007182_0102_0169
chr1	161383243	161383330	327897_2605_2535
chr1	161383264	161383377	030254_2354_0172
chr1	161383448	161383548	064216_1832_3764
chr1	161383466	161383518	016930_0878_1585
chr1	161383473	161383578	326373_3344_1540
chr1	161383482	161383568	038069_2200_0635
chr1	161383487	161383572	085761_3831_2407
chr1	161383522	161383593	215881_1322_0399
chr1	161541665	161541726	070966_3123_3872
chr1	162837486	162837547	195351_1211_3199
chr1	162838077	162838142	235064_3091_1501
chr1	162918115	162918232	289376_0996_2970
chr1	162918125	162918193	298057_2661_3000
chr1	162923056	162923168	092472_3694_1399
chr1	162972152	162972239	173595_1046_2527
chr1	163006860	163006931	089117_2120_2693
chr1	163077038	163077093	004404_3013_2941
chr1	163077825	163077900	241208_0468_1152
chr1	163077961	163078051	085448_1902_2871
chr1	163084848	163084949	243534_1092_1801
chr1	163085131	163085239	228613_3343_1000
chr1	163085254	163085338	271995_0960_1240
chr1	163085261	163085323	055426_1886_0571
chr1	163085620	163085725	144253_0973_4057
chr1	163086034	163086316	250116_0933_1264
chr1	163086425	163086528	234973_0492_1327
chr1	163086607	163086733	064869_2480_0874
chr1	163086744	163086857	272739_1164_3546
chr1	163086779	163086858	231965_1558_3070
chr1	163086988	163087072	070210_1108_1555
chr1	163087110	163087190	057644_3622_2370
chr1	163087173	163087243	077122_1744_2200
chr1	163087213	163087322	042550_0447_1539
chr1	163087215	163087283	174116_3110_1821
chr1	163087347	163087433	132584_0153_1306
chr1	163087376	163087477	231914_2748_0641
chr1	163087489	163087571	013517_3917_0568
chr1	163087538	163087622	039424_1045_3685
chr1	163087632	163087681	074117_3656_0294
chr1	163963261	163963366	138118_1483_3739
chr1	163963306	163963349	141492_1731_1823
chr1	163963350	163963415	085724_3983_2421
chr1	163963401	163963459	156965_0984_2791
chr1	163963536	163963603	060059_0441_0752
chr1	163963537	163963611	003118_1574_1591
chr1	163963554	163963660	237019_2540_2260
chr1	163963603	163963676	124835_0917_3456
chr1	163963607	163963688	128759_0353_1590
chr1	163963608	163963719	204476_2629_0063
chr1	163963640	163963748	053748_2915_2325
chr1	163963688	163963743	008140_2513_3483
chr1	163963698	163963808	125261_0760_2646
chr1	165089050	165089150	072018_0333_0589
chr1	165089266	165089340	124388_3600_1976
chr1	165089969	165090041	058553_2358_0542
chr1	165090042	165090096	209129_2341_3999
chr1	165090148	165090213	271979_3572_0447
chr1	165542751	165542804	193444_0966_1642
chr1	165869336	165869435	164422_1568_1976
chr1	165905707	165905782	050480_0545_2429
chr1	165941304	165941399	276241_3216_1025
chr1	165942054	165942101	093241_0730_1500
chr1	166025924	166026000	309940_3227_3979
chr1	166931333	166931413	206493_2713_3245
chr1	166931406	166931508	143302_2712_1893
chr1	166931427	166931483	224071_1092_0081
chr1	166931462	166931576	267425_1212_3572
chr1	166931998	166932083	047374_1922_1462
chr1	166932047	166932134	294458_3138_2045
chr1	166932174	166932247	264634_3441_3769
chr1	166932200	166932279	146669_1821_3748
chr1	166932214	166932293	174209_1764_3405
chr1	167623107	167623196	114040_2789_3038
chr1	167623132	167623220	055929_2235_1732
chr1	167623137	167623252	307408_3081_0575
chr1	167623497	167623572	121460_1050_2097
chr1	167623564	167623643	009006_1817_3354
chr1	167624093	167624163	038069_0296_2242
chr1	167631830	167631901	213301_1771_1950
chr1	168904845	168904932	091242_2931_2950
chr1	170032466	170032532	091099_0740_1082
chr1	170032525	170032618	219034_3098_3483
chr1	170032993	170033096	191701_3926_0387
chr1	170374648	170374752	301452_1273_2060
chr1	170375421	170375495	218861_0447_2191
chr1	170375629	170375716	236148_1165_2999
chr1	170375895	170376013	092401_0628_2603
chr1	170629532	170629619	190050_0515_2141
chr1	170629784	170629833	141685_0473_0288
chr1	170629860	170629933	000661_0055_1952
chr1	170646721	170646830	296256_2784_2499
chr1	170646738	170646812	202121_3326_4009
chr1	170647551	170647608	094755_1777_1934
chr1	171656770	171656873	227702_0521_1747
chr1	171723513	171723634	282389_3597_3845
chr1	171723724	171723771	146610_1504_1781
chr1	171723758	171723826	077251_1297_1339
chr1	171723802	171723849	220850_1662_2274
chr1	171724021	171724137	216475_2440_1161
chr1	171724113	171724222	249346_2423_1752
chr1	171724333	171724400	259200_1237_1381
chr1	171724418	171724511	056082_0352_2086
chr1	171724438	171724518	203894_3541_0161
chr1	172093885	172093983	233426_0382_2133
chr1	172100333	172100452	283623_1270_2507
chr1	172100973	172101453	198447_2251_1557
chr1	172102749	172102840	238790_1249_1959
chr1	173392744	173392796	179238_1019_0916
chr1	173393887	173393979	264670_0893_1864
chr1	173396408	173396495	094131_4038_0966
chr1	173413322	173413376	185217_1967_2014
chr1	173413322	173413376	130193_1716_0303
chr1	176380420	176380513	128741_2689_3702
chr1	176380963	176381097	286281_2108_2152
chr1	176381060	176381156	007853_3997_0522
chr1	178099510	178099592	083817_1455_3767
chr1	178154282	178154401	103748_0714_3216
chr1	178155241	178155339	211053_3874_3461
chr1	178349956	178350032	082173_1464_2541
chr1	178350284	178350355	161135_0897_2434
chr1	179209142	179209237	078590_0651_0267
chr1	179209431	179209484	063238_2463_1222
chr1	179209540	179209593	009714_0691_0194
chr1	179210033	179210112	104679_1600_3772
chr1	180618655	180618746	032600_0753_2089
chr1	180618656	180618730	128796_0724_2825
chr1	180618667	180618741	179040_1484_0487
chr1	180618760	180618809	097382_2412_2254
chr1	180618762	180618881	050796_0202_1555
chr1	180618773	180618830	103151_3714_2869
chr1	180618819	180618944	264258_1861_3367
chr1	180618854	180618962	108734_2970_0445
chr1	180618856	180618922	310359_2631_0458
chr1	180618877	180618978	236614_1399_0448
chr1	180618890	180618973	282518_1912_3541
chr1	180618895	180618957	043364_0724_3655
chr1	180618946	180619026	269197_1190_0533
chr1	180618951	180619058	076454_2657_2398
chr1	180618952	180619083	144194_1526_0319
chr1	180618973	180619099	203747_0230_1412
chr1	180618973	180619099	159814_2258_1793
chr1	180618987	180619114	316352_1482_3882
chr1	180619028	180619127	252003_2635_3276
chr1	180619087	180619189	114766_0849_3289
chr1	180619159	180619266	264770_0542_1369
chr1	180619176	180619286	134290_1622_2496
chr1	181027991	181030164	015143_1136_2644
chr1	181031708	181031809	270250_2569_3585
chr1	181379675	181379772	173789_0672_3350
chr1	181380010	181380121	095685_1817_3800
chr1	181380063	181380165	169077_1115_1537
chr1	181380112	181380203	150302_1785_3841
chr1	181380129	181380196	214147_0111_0140
chr1	181380217	181380319	179397_0572_3964
chr1	181380429	181380539	273732_1394_0668
chr1	181380789	181380826	072016_0633_0342
chr1	181380812	181380902	131963_2837_3477
chr1	181380832	181380897	006752_1378_2487
chr1	181380959	181381082	179396_2654_3100
chr1	181381078	181381155	212222_2546_0812
chr1	181381257	181381349	239251_2864_3622
chr1	181789447	181789552	013286_1206_0321
chr1	181789732	181789882	252488_0741_3049
chr1	181861960	181862073	279148_3764_2380
chr1	181862374	181862480	056135_1033_0279
chr1	182164018	182164131	032499_0921_2951
chr1	182164207	182164279	190989_0300_1722
chr1	182855298	182855363	045752_4043_2064
chr1	182855479	182855534	053115_0423_0820
chr1	182855508	182855618	074439_0790_1599
chr1	182855562	182855664	300877_0722_3439
chr1	182855597	182855705	318803_2620_1976
chr1	182855706	182855764	086679_1724_3311
chr1	182855712	182855764	088865_2816_1719
chr1	182855806	182855892	063930_0582_1588
chr1	182864219	182864320	272908_1329_3525
chr1	183027117	183027186	191793_2944_0211
chr1	183027272	183027337	267053_2531_1070
chr1	183027279	183027399	217287_2487_4036
chr1	183027280	183027397	142842_2201_3149
chr1	183027334	183027444	095966_0627_3828
chr1	183027338	183027401	023979_0850_3312
chr1	183028146	183028261	315538_2376_3425
chr1	183029836	183029880	104396_0925_1213
chr1	183336162	183336251	266759_0607_0259
chr1	183336679	183336705	015016_0114_2741
chr1	183406040	183406117	207715_1982_2491
chr1	183406658	183406716	183643_3139_1102
chr1	183532159	183532228	064546_3449_3233
chr1	183532209	183532314	261644_3798_0511
chr1	183532714	183532790	075294_0858_3738
chr1	183533519	183533596	212853_3119_0116
chr1	184634747	184641898	040187_2255_1690
chr1	184654908	184654985	259888_1580_2804
chr1	184656022	184656102	191173_1754_2545
chr1	184656563	184656639	283982_2556_0940
chr1	184656774	184656868	145690_0568_1647
chr1	184656934	184657052	268266_1169_1288
chr1	190811527	190811592	254903_1327_3079
chr1	190812053	190812118	084161_0538_0503
chr1	190814012	190814091	290367_3376_0328
chr1	190814040	190814092	117898_0770_2926
chr1	190814915	190814966	206260_3691_2469
chr1	190893953	190894039	286296_2633_2342
chr1	190895118	190895223	165361_3384_2799
chr1	190895254	190895297	199064_2434_3531
chr1	191044855	191044897	112927_3728_1777
chr1	191046740	191046821	099487_1463_2811
chr1	191304819	191304871	091696_0135_3716
chr1	191326343	191326420	234350_1495_0127
chr1	191327048	191327110	053644_2429_3075
chr1	191327152	191327267	241289_3161_1222
chr1	191327297	191327383	045473_0517_2592
chr1	191327390	191327438	120972_2464_1789
chr1	191327398	191327501	217764_3338_3578
chr1	191327402	191327482	051580_0875_0555
chr1	191486764	191486822	133762_0632_0688
chr1	191487111	191487184	207864_1289_3084
chr1	194915379	194915465	116051_1369_1062
chr1	194925295	194925842	061275_0961_2368
chr1	195389456	195389557	033661_3651_0429
chr1	195389752	195389857	176364_0836_2888
chr1	195390248	195390351	255128_0999_0882
chr1	195391038	195391064	265380_2413_3856
chr1	195817086	195817170	007685_1631_2526
chr1	195970691	195970768	066636_2271_3531
chr1	195970762	195970964	008601_0959_1633
chr1	196556237	196556313	117930_1058_2514
chr1	196556504	196556578	090015_3689_3497
chr1	196557281	196557398	154832_0882_0241
chr1	196557361	196557476	238964_0318_1049
chr1	196557524	196557626	184752_0279_2405
chr1	198604373	198604429	092594_1540_2578
chr1	199094281	199094393	114717_2624_1894
chr1	199095054	199095114	212530_1947_3029
chr1	199095382	199095478	224567_1650_3671
chr1	199095472	199095577	090404_1110_1279
chr1	199096053	199096135	243249_0531_3940
chr1	199206662	199207171	232780_0438_0931
chr1	199594829	199594938	278853_1387_0894
chr1	199719290	199719376	096631_1753_1561
chr1	199719385	199719500	237437_2104_1267
chr1	199719414	199719533	122416_0563_2827
chr1	199719443	199720005	280477_2590_1790
chr1	199719449	199719509	125070_1143_0112
chr1	199719453	199719569	214248_0702_1267
chr1	199719585	199719681	243704_1572_3037
chr1	199719678	199719770	111991_2107_3754
chr1	199719707	199719781	005726_1266_2383
chr1	199719751	199719840	243633_1345_1729
chr1	199719755	199719835	010065_2982_0171
chr1	199719781	199719873	081700_2414_2407
chr1	199719793	199719911	004159_2669_1048
chr1	199720143	199720245	261353_2547_1427
chr1	200822481	200822566	150362_0956_0837
chr1	200822890	200822996	202715_1393_1687
chr1	200823666	200823764	121813_1700_2857
chr1	200823952	200824023	191616_1538_1172
chr1	201176747	201176832	119514_3759_2537
chr1	201176748	201176811	151206_2303_3520
chr1	201176770	201176867	258906_0641_3463
chr1	201176781	201176892	109545_0289_2473
chr1	201177240	201177281	079563_1585_0476
chr1	201177295	201177521	139210_2832_2268
chr1	201177308	201177370	089126_0468_0553
chr1	201259568	201259659	173025_1075_1399
chr1	201259635	201259684	289530_0458_0817
chr1	201260342	201260440	222766_0342_1805
chr1	201543745	201543844	229106_2836_0822
chr1	201543867	201543962	249688_0609_1698
chr1	201544063	201544115	003664_1619_0316
chr1	201544072	201544169	110903_0579_2313
chr1	201544231	201544308	170042_1610_3321
chr1	201544447	201544534	250167_3993_1427
chr1	201544460	201544564	053732_4029_1705
chr1	201544499	201544568	288986_3504_2621
chr1	201544642	201544711	023763_0187_0631
chr1	201544813	201544861	195585_3723_3353
chr1	201544940	201545030	232150_1722_0249
chr1	201544972	201545072	036188_1461_0731
chr1	201545035	201545123	217959_2813_0223
chr1	201545125	201545223	080420_3209_2543
chr1	201545128	201545235	289232_3476_1998
chr1	201545134	201545246	117185_0640_2097
chr1	201545234	201545349	008621_2235_0528
chr1	201545244	201545279	065812_3159_2189
chr1	201545264	201545348	017427_1588_0352
chr1	201545264	201545347	018082_2410_0265
chr1	201545264	201545346	051516_1585_0352
chr1	201545267	201545347	194238_1929_2811
chr1	201545267	201545346	239482_0120_2588
chr1	201576377	201576426	030267_2164_3117
chr1	201576380	201576456	015244_2623_0856
chr1	201978196	201978237	010099_0164_3790
chr1	201978481	201978549	115707_0839_0051
chr1	201978509	201978587	160595_1019_1074
chr1	201978674	201978762	214189_3615_0102
chr1	201978819	201978899	180859_0440_2786
chr1	201978875	201978920	048255_1706_1722
chr1	201979403	201979495	270256_1346_2339
chr1	201979648	201979748	036201_1280_2493
chr1	202088970	202089077	194227_3525_0116
chr1	202089424	202089484	121284_1018_0252
chr1	202097350	202097453	014562_3042_0165
chr1	202097353	202097430	082760_2949_2991
chr1	202097372	202097443	122703_1666_1809
chr1	202454617	202454680	271902_3832_0768
chr1	202639193	202639277	202706_0240_0365
chr1	202641079	202641194	109338_0323_1619
chr1	202789813	202789895	211121_0522_1494
chr1	202792678	202792777	153174_1751_1439
chr1	202792731	202792839	261036_0651_1987
chr1	202853461	202853550	095893_2225_1563
chr1	203843916	203844015	191721_0084_1753
chr1	203844077	203844145	044706_3113_1970
chr1	203844203	203844261	006301_2569_1963
chr1	203844628	203844719	247519_2305_1929
chr1	203949161	203949204	143187_0876_2909
chr1	203949515	203949627	200285_0886_1699
chr1	203949546	203949656	275157_2558_2138
chr1	203949563	203949601	162692_2519_2290
chr1	203949763	203949866	198950_0553_3794
chr1	203949851	203949906	266366_0946_1728
chr1	203949921	203950042	200897_0590_0271
chr1	203949930	203950003	100808_3686_3364
chr1	203950114	203950189	114439_1889_1258
chr1	203950147	203950249	224488_0367_2320
chr1	203950496	203950600	244949_3336_3515
[truncated: 20,336 more rows]

## Sheet: Extragenic_Novel_with_ESTs
Conserved extragenic cDNA reads corresponding to novel or extended transcripts supported by ESTs
011350_2644_3602 at chr1:14695067-14695129
287432_0858_3950 at chr1:14696101-14696194
new gene
118717_2596_0483 at chr1:16882515-16882559
New gene with similarity to EIF-1A
002610_3582_4015 at chr1:23480615-23480684
072584_0850_0810 at chr1:23482004-23482062
complex interleaved transcription region
095100_2457_0109 at chr1:27848564-27848676
New gene
020582_3061_0939 at chr1:28294539-28294611
New transcribed region of ENSG00000189015
062789_1226_0842 at chr1:29931759-29931815
New gene
064954_0439_1658 at chr1:31340363-31340458
transcriptional extension of ENSG00000215900
146866_2517_3622 at chr1:31340379-31340472
251473_1286_1538 at chr1:31340383-31340486
106369_1478_1762 at chr1:31340911-31340999
transcriptional extension of ENSG00000215900
022103_3034_3357 at chr1:35086107-35086205
transcriptional extension of LOC113444
048626_1588_1640 at chr1:36309296-36309377
290075_1694_2625 at chr1:36309650-36309751
041093_2928_2749 at chr1:36309658-36309757
149716_2270_2816 at chr1:36309660-36309762
022456_3678_0843 at chr1:36310081-36310189
010259_1093_2146 at chr1:36310148-36310214
262063_3260_2846 at chr1:36310152-36310280
new gene
006500_2323_1362 at chr1:40371287-40371352
073369_0775_2875 at chr1:40371396-40371477
New gene
298830_0807_1376 at chr1:43141828-43141931
New gene similar to ATPase H+ transporting lysosomal 31kDa V1
294197_3515_1871 at chr1:47082843-47083988
New gene similar to cytochrome P450 family 4 subfamily b
081472_1658_3121 at chr1:58869349-58869401
new gene, homolog of adenylate kinase in oncogenic region
252674_0232_1698 at chr1:76938105-76938211
040460_1901_0820 at chr1:76938141-76938208
New gene, homolog of triosephosphate isomerase 1
223212_2676_1436 at chr1:92639484-92639548
new gene
059913_0130_0569 at chr1:96917192-96917285
trascript of ENSG00000137970
130682_1370_0873 at chr1:106040718-106040962
new gene comprising L1 line element
090082_2554_2377 at chr1:106235033-106235288
super conserved new gene
238934_1588_0402 at chr1:107849349-107849516
297195_2534_2714 at chr1:107849412-107849513
033550_3924_0369 at chr1:107849499-107849599
new gene
086767_1703_3512 at chr1:108358925-108359032
new gene
030489_3128_1034 at chr1:108558824-108558900
New gene homolog of LOC691448
212722_2585_3924 at chr1:108655335-108655416
267277_3363_3329 at chr1:108675323-108675416
284074_2977_2208 at chr1:108677877-108677963
177719_2490_3379 at chr1:108677898-108678000
108880_1943_2791 at chr1:108677899-108677962
Exons of new gene (annotated in rat)
260093_0888_0518 at chr1:110999342-110999453
new gene
216366_1221_0339 at chr1:111724663-111724762
new gene, homolog of HIG1 domain family member 1A
176302_2132_2568 at chr1:113476344-113476398
new gene, 3’ UTR of Lrig2 homolog
260978_3082_3741 at chr1:118121017-118121202
287848_0268_0476 at chr1:118121267-118121361
036411_2502_0677 at chr1:118121402-118121480
new gene
213096_0354_1939 at chr1:118197238-118197319
165001_1659_3026 at chr1:118197238-118197318
complex interleaved transcription region
035959_3849_0848 at chr1:120197566-120197627
new gene
251905_0762_3002 at chr1:145021666-145021762
223168_2929_1493 at chr1:145021677-145021763
new gene, homolog of ssb
197409_2999_1988 at chr1:148851232-148851349
complex interleaved transcription region
268894_2132_2214 at chr1:149364475-149364535
new gene
270525_3721_0251 at chr1:169906311-169906413
transcript of ENSG00000213061
084548_0556_1513 at chr1:169918847-169918939
new gene
194763_2928_4036 at chr1:172128430-172128537
complex interleaved transcription region
196911_3470_1389 at chr1:179297516-179297596
new gene
162281_3823_2570 at chr1:185799382-185799459
new gene
186131_1842_2941 at chr1:190865462-190865536
complex interleaved transcription region
002605_3074_0088 at chr1:200264305-200264414
complex interleaved transcription region
062326_0074_0412 at chr1:207756622-207757172
081317_0295_3456 at chr1:207757125-207757217
253178_1786_1875 at chr1:207757244-207757324
new gene
134807_1810_3630 at chr1:221781819-221783144
114183_3408_2739 at chr1:221784737-221784833
111739_1827_3495 at chr1:221784808-221784879
283304_2237_0808 at chr1:221883042-221883106
095490_1509_2923 at chr1:221919920-221919979
new gene, homolog of capn8
182296_1472_1941 at chr1:226369603-226369712
new gene
231710_0762_1623 at chr1:227460652-227460729
complex interleaved transcription region
182642_0408_3473 at chr1:232038515-232038577
152951_1972_1504 at chr1:232038515-232038570
237924_3451_3348 at chr1:232038614-232038695
new gene
180562_1013_3559 at chr1:240062319-240062385
new gene, Rpl6 homolog
047780_2597_0420 at chr2:9068323-9068439
new gene or new exon of known gene
255016_1147_0491 at chr2:18772978-18773082
new gene
282908_3812_0079 at chr2:19091090-19091156
complex interleaved transcription region
014989_0346_2668 at chr2:19177425-19177500
complex interleaved transcription region
017036_1530_1975 at chr2:19328644-19328745
141791_3510_3751 at chr2:20303659-20303750
002053_0850_3377 at chr2:20304062-20304145
highly conserved new gene
236905_3068_2306 at chr2:26104705-26104803
new gene
034280_0127_1907 at chr2:27643563-27643662
new gene
223136_1321_2279 at chr2:27833758-27833823
new gene
016659_0940_0718 at chr2:32390167-32390287
127122_0564_2226 at chr2:32390199-32390310
complex interleaved transcription region
293573_2450_0412 at chr2:33918487-33918558
new gene
165077_0579_3564 at chr2:36917700-36917792
new gene
172383_0773_2519 at chr2:37705318-37705376
new gene
061013_2616_3928 at chr2:38190624-38190698
complex interleaved transcription region
191953_3481_3432 at chr2:54118715-54118781
new exon of acyp2
069304_1317_0499 at chr2:57638459-57638871
complex interleaved transcription region
279527_3708_3953 at chr2:58541940-58542013
new gene
123767_3354_0361 at chr2:60202699-60202797
new gene
176712_1666_0463 at chr2:60815952-60816041
new gene interesting conserved splicing
074617_3631_2280 at chr2:61011342-61011449
020960_2684_0369 at chr2:61011470-61011587
026840_4030_0903 at chr2:61011549-61011610
new gene
190117_0684_3603 at chr2:65063510-65063637
complex interleaved transcription region
177498_2916_2935 at chr2:65286736-65286842
3â€™ UTR of ENSG00000172974
302320_0702_3310 at chr2:77873443-77873514
new gene
235923_0454_0688 at chr2:85183252-85183331
018958_3579_0103 at chr2:85183262-85183334
111179_3070_0657 at chr2:91132456-91132549
new gene
168993_3427_2411 at chr2:101504302-101504365
complex interleaved transcription region
261323_1045_0381 at chr2:105547490-105547580
new gene
303646_0462_0397 at chr2:107898157-107898220
new gene
022270_3559_1201 at chr2:114181007-114181134
135157_0211_0458 at chr2:114181081-114181171
086265_0565_1639 at chr2:114181207-114181305
103391_2316_3499 at chr2:114181314-114181406
199507_1570_1505 at chr2:114181348-114181386
new gene
255084_3372_2597 at chr2:124236690-124236791
new gene
258602_2615_2967 at chr2:127854348-127854446
complex interleaved transcription region
160290_0738_2454 at chr2:132041504-132041558
new gene
113878_3029_3727 at chr2:132060443-132060517
new gene
217128_0324_1460 at chr2:132093337-132093448
new gene
007393_2696_1184 at chr2:157522286-157522374
new gene
285642_2241_1755 at chr2:157943258-157943361
new gene
179705_0955_4018 at chr2:166252709-166253016
new gene
177208_2737_2180 at chr2:171852687-171852777
new gene
225434_3358_1098 at chr2:176773868-176773949
175227_1091_0170 at chr2:176774111-176774249
transcript of ENSG00000182553
201749_1491_0552 at chr2:177236935-177237033
new gene
151506_3015_4017 at chr2:177250123-177250234
new gene
183256_1265_0052 at chr2:177396640-177396749
new gene
185419_1042_2961 at chr2:179088829-179088940
065029_0423_1198 at chr2:179089235-179089320
new gene
156583_0281_2047 at chr2:183480205-183480327
new gene
229792_1448_0303 at chr2:184179978-184180339
118290_0555_3917 at chr2:184180589-184180673
111539_3522_0231 at chr2:184180844-184180929
transcript of ENSG00000177855
051680_0489_2349 at chr2:184821549-184821943
new gene
013959_2790_2957 at chr2:186515290-186515398
new gene
006542_0430_2670 at chr2:186530012-186530135
new gene
240551_0405_1490 at chr2:186642701-186642770
new gene
275466_0567_0557 at chr2:186937606-186937726
new gene
