# Supplementary material for: A transcriptional sketch of a primary human breast cancer by 454 deep sequencing
Source: BMC Genomics. 2009 Apr 20;10:163. doi: 10.1186/1471-2164-10-163 (PMC2678161; doi:10.1186/1471-2164-10-163)
Supplement: Additional file 7 — Extragenic cDNA reads overlapping with CSTs. Excel document containing the list and genomic coordinates of extragenic cDNA reads overlapping CSTs with or without coding potential. [file 1471-2164-10-163-S7.xls]

## Sheet: Extragenic Coding with CST
Extragenic cDNA reads supported by CSTs with Coding potential
001858_1425_0458	chr6	37120959	37121062
002053_0850_3377	chr2	20304061	20304145
002173_1367_1442	chr6	72351903	72351981
004774_1655_0601	chr5	32257791	32257842
005712_3222_2341	chr17	14549567	14549618
005812_3873_0654	chr6	80836068	80836148
006081_1716_3053	chr11	65978251	65978313
006542_0430_2670	chr2	186530011	186530135
007561_0052_2748	chr1	103841278	103841380
008493_1540_0536	chrX	149150071	149150161
011084_3974_3597	chr17	39151323	39151388
011633_0458_1348	chr12	51822044	51822115
013029_1857_3080	chr11	93561781	93561841
013075_3859_1149	chr4	115854829	115854881
013851_3132_3195	chr4	98042945	98043013
015873_3793_2959	chr4	166689273	166689332
016528_0270_0658	chrX	108700068	108700175
016798_2884_1716	chr9	33614560	33614658
017978_0203_0520	chrX	5233761	5233829
018227_0924_3204	chr10	66599285	66599332
018485_1028_4063	chr13	45963153	45963202
018556_3743_3802	chr14	92674246	92674349
018696_1819_1416	chr9	6027876	6027958
018958_3579_0103	chr2	85183261	85183334
019150_1217_0681	chrX	75472575	75472675
019635_0064_0665	chr7	54455344	54455437
021587_1496_1747	chr6	149854632	149854738
021718_2765_3728	chr11	1780509	1780575
022231_0185_2825	chr3	40603718	40604186
022894_0706_2331	chr3	48137702	48137777
023039_0417_2803	chr4	83711742	83711860
023597_0832_1520	chr3	187797517	187797617
026009_0307_0938	chr6	27728533	27728605
027359_3721_1021	chr19	58419466	58419539
028972_1384_0852	chr1	103841322	103841383
029397_3095_1527	chrX	25573818	25573884
031625_0892_2485	chrX	147087458	147087519
031628_0493_0411	chr15	87334162	87334265
031925_3553_0600	chr5	157290920	157291016
033543_3539_1739	chr4	117183983	117184061
034922_2236_3568	chr5	154851405	154851489
036440_0058_2087	chr8	111637556	111637604
036735_0234_3394	chrX	39531479	39531558
037492_0544_2776	chr13	18776865	18776939
038128_3624_3299	chr10	82886500	82886590
039371_0413_0819	chr14	53528202	53528286
039458_1257_1602	chr17	14549563	14549617
040314_0600_1927	chrX	93461688	93461748
040460_1901_0820	chr1	76938140	76938208
041108_3236_2054	chr17	24372537	24372605
041835_2368_0790	chr3	36908721	36908791
041977_1860_1601	chr20	29336794	29336856
042907_1215_0983	chr18	13142664	13142740
044677_1077_2369	chr1	84482728	84482786
045520_0270_0909	chr6	108433448	108433494
045817_0264_2667	chr2	234439700	234439768
047762_1323_2895	chr17	46609766	46609889
049251_2156_1184	chr15	20679898	20679994
049919_1873_1447	chr6	51383123	51383172
050710_0101_3752	chr7	65525776	65525877
051505_1187_2531	chr19	58419426	58419510
052014_1525_3971	chr9	108524681	108524766
052253_1746_1200	chr9	33615166	33615267
055478_0404_1077	chr6	99729568	99729651
056515_0459_0811	chr18	6452233	6452307
057458_1778_1952	chr17	24372508	24372583
058544_0601_1598	chr7	65525801	65525904
059913_0130_0569	chr1	96917191	96917285
060329_1469_1669	chr4	111392575	111392657
062525_1755_3649	chr14	82229069	82229165
064547_1254_3044	chr10	37675708	37708830
064954_0439_1658	chr1	31340362	31340458
065479_1321_2293	chrY	6829232	6829320
066500_1015_0028	chr2	231146256	231146345
068181_0553_1978	chr14	99501294	99501400
068569_0595_1826	chr3	105704335	105704425
069511_1012_0030	chr2	231146256	231146345
071479_1565_2535	chr14	52548537	52548597
072837_2755_3767	chr1	84482695	84482782
073081_3116_1996	chr6	154939123	154939194
073503_2520_0435	chr3	75346367	75346512
073922_3670_1069	chrX	23004348	23004745
077498_0299_2042	chrX	110749740	110749810
078098_2534_0470	chr5	44816614	44816724
078877_2894_0274	chrX	48025483	48025571
079009_3050_2153	chr5	75708248	75708338
079678_1550_1087	chr13	45963204	45963304
080127_0903_2928	chr8	55598249	55598324
081472_1658_3121	chr1	58869348	58869401
081889_2434_2332	chr20	3952772	3952833
084548_0556_1513	chr1	169918846	169918939
084957_0961_2029	chr10	35204251	35204319
085415_3029_2845	chr6	153645475	153645528
085973_1593_2514	chr6	72351157	72351598
086783_0310_4061	chr6	109716376	109716471
088440_3545_2314	chr7	88031976	88032090
088467_2140_1170	chr4	46420908	46420986
090082_2554_2377	chr1	106235032	106235288
090411_1640_3313	chr20	3952794	3952874
093730_1393_3377	chr3	187797554	187797603
094535_3269_2642	chr19	12531865	12531944
095100_2457_0109	chr1	27848563	27848676
095490_1509_2923	chr1	221919919	221919979
098106_3711_3363	chr10	94956929	94957030
098397_3588_1693	chrX	81648435	81648545
100093_2170_0985	chr4	164406578	164406665
100113_1223_1626	chr18	43929394	43931770
101032_1993_0266	chr14	44829240	44829341
105636_0758_0894	chrX	43774152	43774219
105710_1719_0328	chr5	154851363	154851471
106553_3581_1870	chrX	10879927	10880019
108880_1943_2791	chr1	108677898	108677962
111250_0224_3255	chr7	65525803	65526055
111539_3522_0231	chr2	184180843	184180929
112223_0718_0256	chr4	43595862	43595927
114183_3408_2739	chr1	221784736	221784833
115357_0738_1181	chr4	146516728	146516792
115512_2497_2559	chr19	58419047	58419507
118290_0555_3917	chr2	184180588	184180673
119873_3255_0543	chr9	33615055	33615147
120079_0719_3125	chr6	149475052	149475138
121994_0279_0650	chrX	43774668	43774750
125124_2956_3644	chrX	36303196	36303245
126517_3230_2154	chr6	54457775	54457953
126821_1708_0410	chrX	43774719	43774766
129363_4040_1250	chr13	100207182	100207692
130485_0298_1811	chr11	129408163	129408255
132584_2692_3175	chr20	3952794	3952886
133460_1751_1690	chr15	41195143	41195182
133950_0231_2160	chr14	99501295	99501406
134691_1667_3438	chrX	10879927	10880019
134807_1810_3630	chr1	221781818	221783144
134826_1317_2469	chr6	80719367	80719575
135698_1296_3050	chr17	39151335	39151420
136082_2322_0730	chr14	31811090	31811194
137902_1810_2522	chr5	75708235	75708325
137918_1370_3445	chrX	125433615	125433685
139772_1737_4032	chr12	93466684	93466769
141353_3031_0787	chr14	44829169	44829269
141415_3171_1724	chr5	154851591	154851672
141791_3510_3751	chr2	20303658	20303750
144809_0438_0095	chr7	84315433	84315501
145330_1073_2946	chr9	33615208	33615273
145607_0245_3088	chr14	53527503	53527604
146866_2517_3622	chr1	31340378	31340472
147324_1025_3948	chr3	74268599	74268688
147332_2884_1526	chr6	72351933	72351992
151365_2690_3710	chr19	58419443	58419533
151561_3013_1187	chr3	183067064	183067490
151765_0944_3345	chr5	25945327	25945421
151919_0970_2086	chrX	16087442	16087515
152951_1972_1504	chr1	232038514	232038570
153077_2539_3459	chrX	18794192	18794295
154000_3010_3169	chr5	154851385	154851491
155088_3772_0871	chr18	64096178	64096282
157981_2744_0411	chr12	75675567	75675675
158276_0836_0158	chr8	84290962	84291019
158720_0895_2130	chr5	55171485	55171573
161855_1632_1012	chr14	43659350	43659435
162114_1654_1869	chr5	126507072	126507194
162232_1484_3574	chr20	3952928	3952997
162281_3823_2570	chr1	185799381	185799459
162894_1649_2012	chr13	72572841	72572895
164884_0307_3886	chrX	74880690	74880801
164906_3367_0328	chr10	22554927	22555004
165343_1374_2624	chrX	74880243	74880322
165613_2925_1651	chr16	74826975	74827029
171134_2208_2942	chr4	4946685	4946784
172147_1087_0707	chr12	7650412	7650941
173270_2419_0592	chr12	113510895	113510986
175227_1091_0170	chr2	176774110	176774249
175532_1058_0928	chr19	58419001	58419300
177719_2490_3379	chr1	108677897	108678000
180562_1013_3559	chr1	240062318	240062385
180860_2278_2564	chr15	87334137	87334216
181331_0897_1646	chr4	166061182	166061255
181463_0293_2771	chr14	99501307	99501371
182318_2509_2025	chrX	70452387	70452494
182600_2998_1714	chr6	89042136	89042203
182642_0408_3473	chr1	232038514	232038577
183155_0917_0674	chr19	22832535	22832572
183244_1547_2349	chr19	58419459	58419506
184494_3042_0961	chr22	21660671	21660743
185665_0407_3677	chr11	85584583	85584652
188428_2926_3287	chr3	97553344	97553418
188867_1762_3781	chr11	127316349	127316436
189663_2486_1523	chr10	91728415	91728491
190910_0962_2615	chr9	6268625	6268727
191956_1549_0607	chr6	153645220	153645310
194671_2892_1501	chr9	111336525	111336572
195983_2614_0422	chr5	60706993	60707086
197111_3929_1034	chr5	154851397	154851476
197280_0653_3384	chr14	61368525	61368616
198987_1822_3290	chr19	58419431	58419524
199337_1322_0173	chr14	61368559	61368622
201851_0459_1258	chr6	34819893	34819973
202149_0235_2723	chrX	43774544	43774647
202300_3523_3115	chr16	57680433	57680519
202378_1967_1950	chr14	99501263	99501364
203768_0382_2744	chr19	35220102	35220455
204689_1927_0543	chrX	75471921	75472016
205037_1179_0044	chr7	56326543	56326648
205280_0977_0860	chr14	98509040	98509143
207676_1743_2801	chr18	6452118	6452190
209054_1184_2004	chrX	117147033	117147085
209668_0283_3470	chrX	74878288	74878406
210186_0366_0780	chr20	5221429	5221507
210290_3712_0727	chrX	74881560	74881667
211422_0546_3962	chr9	33614305	33614370
213438_1362_1993	chr14	61368799	61368879
216211_0867_3994	chr20	43702505	43702550
216366_1221_0339	chr1	111724662	111724762
217170_1582_1383	chr15	92831513	92831584
218427_2208_1317	chr18	6452188	6452281
219585_2528_2284	chr20	29336936	29337031
219890_1189_1152	chr8	84290949	84291017
219919_0524_2710	chr13	98091445	98091539
220124_0404_1123	chr14	76170445	76170544
222952_0349_2932	chrX	106482366	106482743
223086_1983_0953	chr12	17444812	17444862
223846_2321_1783	chrX	25573806	25573882
225434_3358_1098	chr2	176773867	176773949
226358_1221_2917	chr11	49344283	49346905
227614_2641_3626	chr14	99501251	99501347
229266_0043_0824	chr4	111392557	111392639
231760_0221_0601	chrY	6829230	6829320
232030_2404_0868	chrX	36302793	36302867
235923_0454_0688	chr2	85183251	85183331
236116_1564_2205	chr2	217183671	217183759
236337_2221_2945	chr5	2840942	2841048
236610_2807_1080	chr6	12622433	12622541
236905_3068_2306	chr2	26104704	26104803
237487_3021_0131	chr14	99501303	99501366
237924_3451_3348	chr1	232038613	232038695
238934_1588_0402	chr1	107849348	107849516
239689_1957_2286	chr14	53528008	53528102
241153_0682_3809	chr17	18495283	18495354
241802_3407_2522	chr6	71931751	71931860
242283_2885_2707	chr4	166083868	166083934
242519_1824_1442	chr3	122008114	122008199
244123_1080_0826	chr3	97553344	97553419
245173_1704_2235	chr11	65978197	65978299
246129_0836_3360	chr11	127316717	127316821
246955_2781_3723	chr5	18085410	18085519
247391_1405_2428	chr14	73168375	73168445
247600_1962_1255	chrX	149150205	149150309
248153_1298_2824	chrX	74880376	74880496
249941_1563_0710	chr7	65525823	65525878
250289_1002_3576	chr1	84482602	84482697
251089_3380_0501	chr4	146516439	146516494
251473_1286_1538	chr1	31340382	31340486
252156_0973_0357	chr5	157290949	157291020
252519_2378_3255	chr14	53527548	53527635
252674_0232_1698	chr1	76938104	76938211
254481_0856_2928	chr5	14693326	14693538
254486_2566_2933	chr9	110429198	110429293
255100_2562_1598	chrX	99944219	99944308
256133_0300_3855	chrX	43774688	43774762
256505_0280_0981	chr9	12963030	12963126
257625_1403_2289	chr7	16894850	16894949
258093_0282_1377	chrX	52879630	52879708
259023_3941_2615	chr6	34339388	34339443
259213_2663_0960	chr12	41317160	41317218
259995_2665_3207	chr17	14549552	14549619
260927_0895_1147	chr8	145903909	145903979
263003_1658_3973	chr7	108421684	108421778
264990_0999_1035	chr6	72351905	72351966
265306_3290_2439	chr6	37120823	37120932
266109_3650_0218	chr22	21660699	21660825
267045_3546_1484	chr12	51822094	51822186
267277_3363_3329	chr1	108675322	108675416
267887_0305_3413	chrY	18249899	18249981
269139_0397_3252	chrX	23004330	23004743
270100_0596_3304	chr4	116283527	116283628
270796_2782_4030	chr5	154851546	154851663
271645_1323_0064	chr13	44067931	44068028
272487_0866_1713	chr12	75675318	75675409
272872_1143_1808	chr11	92982930	92983019
273100_3159_0283	chr6	153645464	153645560
276022_0979_1308	chr14	53527506	53527640
276229_1717_3059	chr9	33614362	33614448
276649_0811_1575	chr3	187797566	187797633
277099_1631_1884	chr5	154851596	154851681
277988_1719_0240	chr14	44829222	44829318
279527_3708_3953	chr2	58541939	58542013
280090_2348_3443	chr15	42911088	42911164
282912_3374_2508	chr14	53527548	53527631
283304_2237_0808	chr1	221883041	221883106
283878_2373_2281	chr5	126027004	126027105
284074_2977_2208	chr1	108677876	108677963
291798_3744_2399	chr4	98043146	98043232
292034_2415_2378	chrX	138357133	138357208
293159_2927_3390	chr14	61368576	61368646
293513_1904_3511	chr6	27813160	27813263
293573_2450_0412	chr2	33918486	33918558
293738_2142_0109	chr8	94930898	94930965
296143_3087_3218	chr10	112854828	112855034
297195_2534_2714	chr1	107849411	107849513
298411_2621_2360	chr6	83202661	83202777
298733_1437_0701	chr8	116197146	116197235
298758_0505_3942	chr5	154851348	154851457
298830_0807_1376	chr1	43141827	43141931
299336_1246_2810	chr17	67128699	67128764
301041_0600_3355	chr20	10314900	10314985
301355_2440_2326	chr20	36677198	36677315
301972_3813_2940	chr10	51696310	51696407
302320_0702_3310	chr2	77873442	77873514
302476_0856_2444	chr5	99416502	99416571
303646_0462_0397	chr2	107898156	107898220
311276_3635_3133	chrX	48191099	48191172
312886_1820_3696	chr11	129408153	129408229
317575_3010_3894	chr7	65525815	65526235
326294_3470_2653	chr22	19913377	19943746

## Sheet: Extragenic Non Coding with CST
Extragenic cDNA reads supported by Non-Coding CSTs
003291_0075_1799	chr8	128092956	128093064
003928_0199_2946	chrX	43775001	43775048
003948_2684_0756	chr3	115534807	115534907
004118_0561_1443	chr3	108464810	108464877
004774_1655_0601	chr5	32257791	32257842
005432_0888_2386	chr15	94466160	94470256
005712_3222_2341	chr17	14549567	14549618
005885_0372_1094	chr10	8955473	8955565
006063_1808_3421	chr3	157144125	157144204
006081_1716_3053	chr11	65978251	65978313
006500_2323_1362	chr1	40371286	40371352
006542_0430_2670	chr2	186530011	186530135
007289_1642_0908	chr5	96398561	96398679
008085_0584_2640	chr1	172167177	172167272
008512_1212_0169	chr9	67910334	67910404
009041_3552_0591	chr14	52536119	52536214
010259_1093_2146	chr1	36310147	36310214
011084_3974_3597	chr17	39151323	39151388
011256_0639_4003	chrX	152525538	152525601
011350_2644_3602	chr1	14695066	14695129
011970_1235_3265	chrX	53851023	53851116
015227_1796_1680	chr5	55796997	55797072
017033_0378_0645	chr5	55796995	55797072
017604_1596_1918	chr14	54765661	54765711
018227_0924_3204	chr10	66599285	66599332
018669_3843_3466	chr12	122340055	122340160
019284_2542_1934	chr5	96398502	96398604
019530_2700_3593	chr8	117466287	117466335
019635_0064_0665	chr7	54455344	54455437
019906_0348_1273	chr19	54471234	54471302
020542_2503_3542	chr6	73365059	73365159
020582_3061_0939	chr1	28294538	28294611
020928_2521_1224	chr5	96398521	96398618
021718_2765_3728	chr11	1780509	1780575
022231_0185_2825	chr3	40603718	40604186
022456_3678_0843	chr1	36310080	36310189
022894_0706_2331	chr3	48137702	48137777
026009_0307_0938	chr6	27728533	27728605
028951_0685_0924	chr8	55856121	55856515
030180_2174_2557	chr7	81243836	81243905
030489_3128_1034	chr1	108558823	108558900
031625_0892_2485	chrX	147087458	147087519
031628_0493_0411	chr15	87334162	87334265
031925_3553_0600	chr5	157290920	157291016
032814_0417_1035	chr8	128181853	128181912
034922_2236_3568	chr5	154851405	154851489
035959_3849_0848	chr1	120197565	120197627
036411_2502_0677	chr1	118121401	118121480
036735_0234_3394	chrX	39531479	39531558
039458_1257_1602	chr17	14549563	14549617
039946_0566_3532	chr20	9018289	9018379
040331_1505_4051	chr2	191149606	191149716
041093_2928_2749	chr1	36309657	36309757
041207_3445_1359	chr8	36679776	36679879
043205_2408_1524	chr6	72160157	72160263
047245_0431_1255	chr7	96134806	96134867
047762_1323_2895	chr17	46609766	46609889
047904_0943_1264	chr3	46327716	46327790
048407_2353_1226	chr8	81703648	81703729
049198_2486_1706	chr10	10895284	10895396
050710_0101_3752	chr7	65525776	65525877
051456_0238_3361	chr12	68873581	68873644
055198_0890_0850	chr7	10459581	10459639
055478_0404_1077	chr6	99729568	99729651
056515_0459_0811	chr18	6452233	6452307
057446_0894_3356	chr13	98091475	98091526
057458_1778_1952	chr17	24372508	24372583
058544_0601_1598	chr7	65525801	65525904
059913_0130_0569	chr1	96917191	96917285
060729_1469_1139	chr8	115195898	115195981
062672_3123_0674	chr13	41467546	41467610
062789_1226_0842	chr1	29931758	29931815
064547_1254_3044	chr10	37675708	37708830
065479_1321_2293	chrY	6829232	6829320
066500_1015_0028	chr2	231146256	231146345
066596_3646_1479	chr15	33189425	33189505
067943_2359_1135	chr11	77049235	77049319
068181_0553_1978	chr14	99501294	99501400
069511_1012_0030	chr2	231146256	231146345
069922_0486_3049	chr3	192598688	192598779
070038_3069_1727	chr10	128076259	128076364
070620_0370_1097	chr10	8955473	8955565
073503_2520_0435	chr3	75346367	75346512
073686_3756_4004	chr11	77048965	77049052
074699_2132_0609	chrX	108699080	108699137
076013_2713_0179	chr13	80249336	80249429
076901_3694_1418	chrY	6829361	6829416
077498_0299_2042	chrX	110749740	110749810
077882_2188_0282	chr10	63210985	63211091
078877_2894_0274	chrX	48025483	48025571
079009_3050_2153	chr5	75708248	75708338
079678_1550_1087	chr13	45963204	45963304
081889_2434_2332	chr20	3952772	3952833
082215_1687_2147	chr20	41264299	41264403
084229_3874_3858	chr20	57154813	57154863
084311_0233_1404	chr6	148930178	148930227
084957_0961_2029	chr10	35204251	35204319
085415_3029_2845	chr6	153645475	153645528
085973_1593_2514	chr6	72351157	72351598
086783_0310_4061	chr6	109716376	109716471
087372_3426_1771	chr5	44786685	44786758
088440_3545_2314	chr7	88031976	88032090
088467_2140_1170	chr4	46420908	46420986
089394_2720_2863	chr3	180217801	180217887
090082_2554_2377	chr1	106235032	106235288
090411_1640_3313	chr20	3952794	3952874
090973_0111_2243	chr6	53351546	53351638
094308_1248_1625	chr18	51040755	51040866
095100_2457_0109	chr1	27848563	27848676
097474_1145_1594	chrX	147087595	147087677
099763_3309_3023	chr19	45140975	45141063
100986_0744_3921	chrX	16335167	16335241
101032_1993_0266	chr14	44829240	44829341
102369_4034_1422	chr4	108344901	108345028
105631_0446_2749	chr19	58419650	58419911
105636_0758_0894	chrX	43774152	43774219
105710_1719_0328	chr5	154851363	154851471
107830_3066_0493	chr11	58320635	58320692
110014_2541_3411	chr8	81703484	81703562
111179_3070_0657	chr2	91132455	91132549
111250_0224_3255	chr7	65525803	65526055
112223_0718_0256	chr4	43595862	43595927
113377_0369_1883	chr5	34621699	34624702
115512_2497_2559	chr19	58419047	58419507
116082_1742_3046	chr1	172167364	172167469
118290_0555_3917	chr2	184180588	184180673
120346_3468_3156	chr8	36535968	36536079
121678_1366_0907	chr3	157144181	157144284
121994_0279_0650	chrX	43774668	43774750
124064_0104_3761	chr10	120681973	120682062
124549_0859_3153	chr8	72130292	72130360
125124_2956_3644	chrX	36303196	36303245
126821_1708_0410	chrX	43774719	43774766
129363_4040_1250	chr13	100207182	100207692
130485_0298_1811	chr11	129408163	129408255
130682_1370_0873	chr1	106040717	106040962
132584_2692_3175	chr20	3952794	3952886
133460_1751_1690	chr15	41195143	41195182
133950_0231_2160	chr14	99501295	99501406
134826_1317_2469	chr6	80719367	80719575
135698_1296_3050	chr17	39151335	39151420
136082_2322_0730	chr14	31811090	31811194
136955_3476_1739	chr3	117846264	117846345
137902_1810_2522	chr5	75708235	75708325
138617_2872_3066	chr3	121526463	121526584
139450_3801_2406	chr11	77049103	77049200
139772_1737_4032	chr12	93466684	93466769
141353_3031_0787	chr14	44829169	44829269
144367_3660_2656	chr11	77049103	77049200
144809_0438_0095	chr7	84315433	84315501
144958_2818_4057	chr13	98091471	98091565
145294_2798_3575	chr12	76510566	76510670
147324_1025_3948	chr3	74268599	74268688
148326_3621_2356	chr4	68853091	68853149
149716_2270_2816	chr1	36309659	36309762
151505_1035_1505	chr9	1787007	1787067
151506_3015_4017	chr2	177250122	177250234
151765_0944_3345	chr5	25945327	25945421
152951_1972_1504	chr1	232038514	232038570
154000_3010_3169	chr5	154851385	154851491
157179_2751_2356	chr8	20285876	20285946
157981_2744_0411	chr12	75675567	75675675
158720_0895_2130	chr5	55171485	55171573
161855_1632_1012	chr14	43659350	43659435
162115_3718_0435	chr6	83198270	83198385
162226_1645_2922	chr5	60771672	60771771
162232_1484_3574	chr20	3952928	3952997
162797_3437_1569	chr5	60666161	60666251
163060_0665_3939	chr5	44786655	44786723
163273_0520_3592	chr22	27156310	27156409
164906_3367_0328	chr10	22554927	22555004
164991_3870_1450	chr14	102447521	102447904
165613_2925_1651	chr16	74826975	74827029
168523_2584_2295	chr12	17033308	17033387
169697_0127_3791	chr1	212588734	212588818
170444_3430_0416	chr5	60770381	60770490
170959_3671_3316	chr8	53492956	53493067
172147_1087_0707	chr12	7650412	7650941
174052_0130_1972	chr3	173624917	173625040
175227_1091_0170	chr2	176774110	176774249
175532_1058_0928	chr19	58419001	58419300
176727_2123_0796	chr19	45140972	45141064
177208_2737_2180	chr2	171852686	171852777
177498_2916_2935	chr2	65286735	65286842
178527_0827_1557	chr4	12855537	12855638
179179_2297_1943	chr10	37707870	37707958
179705_0955_4018	chr2	166252708	166253016
180562_1013_3559	chr1	240062318	240062385
180777_0243_0613	chr3	195139267	195139332
180860_2278_2564	chr15	87334137	87334216
180997_1426_3152	chr5	82369036	82369143
181331_0897_1646	chr4	166061182	166061255
181463_0293_2771	chr14	99501307	99501371
182600_2998_1714	chr6	89042136	89042203
182642_0408_3473	chr1	232038514	232038577
183093_1306_3702	chr8	36535900	36536124
183155_0917_0674	chr19	22832535	22832572
184345_2248_2376	chrX	43774947	43775030
184494_3042_0961	chr22	21660671	21660743
185364_2514_0374	chr21	17166758	17166839
186093_0511_3957	chr3	105612054	105612447
186131_1842_2941	chr1	190865461	190865536
186137_0589_0735	chr19	32939553	32939671
188428_2926_3287	chr3	97553344	97553418
188464_1063_0665	chr8	119383942	119384009
188867_1762_3781	chr11	127316349	127316436
190910_0962_2615	chr9	6268625	6268727
191956_1549_0607	chr6	153645220	153645310
192324_0415_2109	chr10	9034137	9034263
193538_3645_3098	chr14	54766328	54766394
193691_1714_1573	chrX	43774947	43775030
194350_1593_1243	chr8	8974357	8974430
194671_2892_1501	chr9	111336525	111336572
196772_2691_1636	chr8	115195893	115195967
196911_3470_1389	chr1	179297515	179297596
197111_3929_1034	chr5	154851397	154851476
199061_3087_3865	chr21	36301941	36302061
201851_0459_1258	chr6	34819893	34819973
202149_0235_2723	chrX	43774544	43774647
202378_1967_1950	chr14	99501263	99501364
205037_1179_0044	chr7	56326543	56326648
205280_0977_0860	chr14	98509040	98509143
206379_1034_1360	chr5	96398714	96398766
206468_1666_0247	chr19	45141014	45141088
206855_2718_1755	chrX	33338148	33652035
207676_1743_2801	chr18	6452118	6452190
207925_3373_2148	chr14	51825544	51825623
208010_1687_2649	chr8	36535949	36536039
209668_0283_3470	chrX	74878288	74878406
209719_1174_2579	chr5	60674753	60674852
210186_0366_0780	chr20	5221429	5221507
211982_1897_2427	chr5	96398629	96398752
212851_2163_3129	chr14	25482090	25482590
213110_0346_2947	chr8	81703373	81703472
216142_2243_3503	chr8	96812179	96812277
216211_0867_3994	chr20	43702505	43702550
216464_1407_0169	chr8	119383869	119383967
217332_0706_0193	chr8	119958255	119958357
218427_2208_1317	chr18	6452188	6452281
219919_0524_2710	chr13	98091445	98091539
220124_0404_1123	chr14	76170445	76170544
221244_2304_3628	chr10	37639426	37639509
222952_0349_2932	chrX	106482366	106482743
222965_0245_1207	chr12	122340245	122340346
223064_0048_1493	chr5	165551498	165551601
223136_1321_2279	chr2	27833757	27833823
223168_2929_1493	chr1	145021676	145021763
225216_0476_0949	chr8	107140539	107140622
225434_3358_1098	chr2	176773867	176773949
226082_2708_0314	chr19	58419641	58419727
226358_1221_2917	chr11	49344283	49346905
227614_2641_3626	chr14	99501251	99501347
228364_3127_2601	chr9	67910389	67910476
229792_1448_0303	chr2	184179977	184180339
231142_0275_0311	chr10	10256121	10256202
231760_0221_0601	chrY	6829230	6829320
232030_2404_0868	chrX	36302793	36302867
234514_1723_3392	chr9	3563669	3563764
236116_1564_2205	chr2	217183671	217183759
236337_2221_2945	chr5	2840942	2841048
236338_2628_1287	chr3	115533473	115533572
236610_2807_1080	chr6	12622433	12622541
236777_1842_0488	chr3	109199562	109199665
237487_3021_0131	chr14	99501303	99501366
237924_3451_3348	chr1	232038613	232038695
239924_3318_2267	chr5	96398518	96398613
242344_1260_1710	chr15	33368674	33368757
244123_1080_0826	chr3	97553344	97553419
244405_2852_1519	chr3	181525870	181525939
245173_1704_2235	chr11	65978197	65978299
245308_2739_0629	chr19	14764259	14764357
246129_0836_3360	chr11	127316717	127316821
246716_1352_0617	chr2	207439665	207439738
246955_2781_3723	chr5	18085410	18085519
249250_1906_3103	chr6	83198233	83198348
249941_1563_0710	chr7	65525823	65525878
250943_0662_2912	chr8	55597863	55597966
251905_0762_3002	chr1	145021665	145021762
252156_0973_0357	chr5	157290949	157291020
252877_0973_0308	chr22	27240731	27240842
254134_3000_3291	chr9	137406444	137406548
254481_0856_2928	chr5	14693326	14693538
254486_2566_2933	chr9	110429198	110429293
256133_0300_3855	chrX	43774688	43774762
256296_1840_3270	chr6	19141356	19141470
257625_1403_2289	chr7	16894850	16894949
258016_2195_3085	chr1	37033931	37034033
259205_0490_3125	chr9	128521993	128522053
259995_2665_3207	chr17	14549552	14549619
260093_0888_0518	chr1	110999341	110999453
260927_0895_1147	chr8	145903909	145903979
261020_3594_3885	chr1	172167394	172167504
261297_2689_3196	chr8	135087018	135087060
261622_2740_1802	chr22	25553606	25553721
262063_3260_2846	chr1	36310151	36310280
262261_1398_3497	chr4	47134189	47134298
263468_1537_2854	chr12	76548927	76549043
263567_0650_3147	chr5	60771865	60771937
265630_1145_2193	chr6	644772	644845
266035_1175_3863	chr16	19040362	19040645
266109_3650_0218	chr22	21660699	21660825
266574_3942_3529	chr6	149474628	149474677
267045_3546_1484	chr12	51822094	51822186
267887_0305_3413	chrY	18249899	18249981
268214_3722_2043	chr15	66914821	66914908
270484_1274_0089	chr10	104596378	104596452
270525_3721_0251	chr1	169906310	169906413
270742_0744_2436	chrX	51683522	51683619
271645_1323_0064	chr13	44067931	44068028
272150_2155_0521	chr8	81703311	81703413
273100_3159_0283	chr6	153645464	153645560
273876_0476_3161	chr5	44456705	44456797
274070_3651_2676	chr10	43297786	43297884
277988_1719_0240	chr14	44829222	44829318
278414_2833_0541	chr3	134765561	134765663
278475_2630_3041	chr8	119861104	119861218
279292_1410_1725	chr17	18510160	18510248
280090_2348_3443	chr15	42911088	42911164
280105_3107_1025	chr6	138935104	138935217
281250_1165_3952	chr19	45141024	45141094
282908_3812_0079	chr2	19091089	19091156
283304_2237_0808	chr1	221883041	221883106
284446_3225_0298	chr9	93000091	93000187
285642_2241_1755	chr2	157943257	157943361
286552_1396_2408	chr5	52109706	52109741
287848_0268_0476	chr1	118121266	118121361
289464_0690_0744	chrX	110748789	110749380
290075_1694_2625	chr1	36309649	36309751
291317_0874_0228	chr5	96398676	96398733
291798_3744_2399	chr4	98043146	98043232
291890_3047_1363	chr3	174029611	174029714
293513_1904_3511	chr6	27813160	27813263
293573_2450_0412	chr2	33918486	33918558
294197_3515_1871	chr1	47082842	47083988
295780_0862_1301	chr10	8726453	8726531
297254_3224_2331	chr16	58616138	58616254
297942_2107_0254	chrX	33512408	33512514
298758_0505_3942	chr5	154851348	154851457
299336_1246_2810	chr17	67128699	67128764
299599_0039_0641	chr6	63980778	63980882
300859_2281_1400	chr8	115195904	115195972
301326_1050_0583	chr17	30810869	30810964
302320_0702_3310	chr2	77873442	77873514
302984_3586_0699	chr6	138707141	138707264
303646_0462_0397	chr2	107898156	107898220
307356_3439_3193	chr7	55912229	55912293
315309_1689_2647	chr8	36535949	36536039
317575_3010_3894	chr7	65525815	65526235
326294_3470_2653	chr22	19913377	19943746
335430_2241_1698	chrX	99945820	99945924
