# Supplementary material for: A transcriptional sketch of a primary human breast cancer by 454 deep sequencing
Source: BMC Genomics. 2009 Apr 20;10:163. doi: 10.1186/1471-2164-10-163 (PMC2678161; doi:10.1186/1471-2164-10-163)
Supplement: Additional file 8 — cDNA reads overlapping with ENCODE transcripts. Excel document containing the identifiers and genomic coordinates of the cDNA reads overlapping the ENCODE transcripts subset supported by microarray evidence (meta analysis). [file 1471-2164-10-163-S8.xls]

## Sheet: cDNA_ENCODE
Mapping of cDNA reads against ENCODE transcripts
Read ID	Chr	Start	End	Encode ID	Chr	Start	End	Prediction	Category
002365_1175_2600	chr20	33354035	33354110	14527.1_0_+_52	chr20	33354054	33354075	TBA23_EvoFold	-
003359_2529_0271	chr15	41884681	41884748	795863_0_+_57	chr15	41884657	41884726	EvoFold	-
008042_3233_0700	chr5	56227368	56227481	1871884.7_0_-_62	chr5	56227417	56227454	EvoFold	-
009504_1129_2208	chr20	33330840	33330925	1421316_0_-_94	chr20	33330875	33330908	EvoFold	-
009846_3022_2553	chr6	132310910	132311028	2106414_1_-_89	chr6	132311017	132311036	EvoFold	-
013333_2792_0992	chr20	33790324	33791928	1422153_0_+_90	chr20	33791849	33791973	EvoFold	-
013393_0334_3225	chr22	31588944	31589026	19149_0_+_89	chr22	31588990	31589008	TBA23_EvoFold	-
013434_2364_3041	chr5	131556530	131577619	1935304_0_-_139	chr5	131561948	131561966	EvoFold	-
014017_1640_2738	chr22	31588944	31589027	19149_0_+_89	chr22	31588990	31589008	TBA23_EvoFold	-
015404_3982_3370	chr22	30682611	30682702	1493154.3_0_-_83	chr22	30682642	30682706	EvoFold	-
015709_3187_3049	chr5	56227395	56227470	1871884.7_0_-_62	chr5	56227417	56227454	EvoFold	-
018700_1557_0308	chr5	56227448	56227530	20260.5_0_-_65	chr5	56227525	56227565	TBA23_EvoFold	-
018923_1925_0867	chr5	56227337	56227464	1871884.7_0_-_62	chr5	56227417	56227454	EvoFold	-
019240_2270_3350	chr5	56227385	56227458	1871884.7_0_-_62	chr5	56227417	56227454	EvoFold	-
019978_3925_1144	chr5	132239105	132239196	1936356_1_-_90	chr5	132239187	132239216	EvoFold	-
021008_2595_2538	chr22	31588951	31589028	19149_0_+_89	chr22	31588990	31589008	TBA23_EvoFold	-
021060_4011_0309	chr19	59403166	59403274	12061_0_+_226	chr19	59403150	59403173	TBA23_EvoFold	-
022426_0041_0507	chr20	33752130	33752215	1422083_0_+_74	chr20	33752179	33752214	EvoFold	-
022786_3545_2557	chr22	31588866	31588972	1494077_0_+_94	chr22	31588927	31588944	EvoFold	-
024030_0268_2030	chr9	130743608	130743654	2485574_0_-_154	chr9	130743625	130743638	EvoFold	-
024215_1343_3637	chr1	149759700	149777417	ACA44-related	chr1	149766934	149767031	Eddy-BLAST-snornalib	snoRNA
024328_0342_1794	chrX	122657576	122657673	2596856_0_-_95	chrX	122657642	122657664	EvoFold	-
024560_2595_0517	chr7	126797373	126797490	35684.0_0_-_92	chr7	126797399	126797423	TBA23_EvoFold	-
028449_0710_0268	chr6	132311019	132311081	2106414_0_-_119	chr6	132311048	132311079	EvoFold	-
032181_1874_0104	chrX	122992491	122992588	2597215_0_+_81	chrX	122992544	122992560	EvoFold	-
041086_3113_1314	chr7	127018288	127018359	2243811_0_+_100	chr7	127018283	127018308	EvoFold	-
045486_0670_1784	chrX	123025439	123025531	38389_0_+_130	chrX	123025438	123025461	TBA23_EvoFold	-
048770_2370_0963	chr19	59396902	59397217	1164357_0_+_106	chr19	59397201	59397218	EvoFold	-
055363_0311_1113	chr5	132260140	132260226	21993.0_1_+_94	chr5	132260170	132260188	TBA23_EvoFold	-
055945_3958_0943	chr5	132239128	132239224	1936356_1_-_90	chr5	132239187	132239216	EvoFold	-
057076_0825_0973	chr7	126797742	126797819	35683.1_0_+_62	chr7	126797771	126797792	TBA23_EvoFold	-
058624_2461_0044	chrX	123063260	123063370	38504.6_0_-_57	chrX	123063330	123063374	TBA23_EvoFold	-
059527_2845_0423	chr15	41873220	41873285	795812.5_0_-_46	chr15	41873154	41873238	EvoFold	-
060412_0742_1770	chr7	116345689	116345808	32091.3_0_+_81	chr7	116345772	116345804	TBA23_EvoFold	-
065325_1256_2152	chr5	56227368	56227452	1871884.7_0_-_62	chr5	56227417	56227454	EvoFold	-
067646_1409_0404	chr20	33752198	33752295	1422083_0_+_74	chr20	33752179	33752214	EvoFold	-
071001_2285_0853	chr6	132311074	132311135	2106414_0_-_119	chr6	132311048	132311079	EvoFold	-
071980_0331_3225	chr22	31588944	31589027	19149_0_+_89	chr22	31588990	31589008	TBA23_EvoFold	-
073775_1984_1426	chr6	108688770	108688836	2087093_0_+_117	chr6	108688773	108688791	EvoFold	-
074325_1509_3133	chr7	90735799	90735899	2209017_0_+_62	chr7	90735883	90735917	EvoFold	-
075251_2534_2266	chr7	116345672	116345796	32091.3_0_+_81	chr7	116345772	116345804	TBA23_EvoFold	-
076287_3557_0078	chr5	56227272	56227384	20259.3_0_+_61	chr5	56227298	56227329	TBA23_EvoFold	-
081640_2148_1250	chr5	132239094	132239206	1936356_1_-_90	chr5	132239187	132239216	EvoFold	-
082892_0973_2325	chr5	56227337	56227463	1871884.7_0_-_62	chr5	56227417	56227454	EvoFold	-
083358_3157_2208	chr20	33755635	33755747	15293.0_0_+_85	chr20	33755731	33755751	TBA23_EvoFold	-
090567_3650_0968	chr1	149638767	149639131	139861_0_+_83	chr1	149639094	149639112	EvoFold	-
091267_1980_2206	chr5	132005772	132005828	1935932_1_-_109	chr5	132005778	132005800	EvoFold	-
101994_0951_2164	chr7	116646373	116646446	32691_0_+_88	chr7	116646392	116646408	TBA23_EvoFold	-
104139_2098_1187	chr15	41872533	41873230	795812.5_0_-_46	chr15	41873154	41873238	EvoFold	-
107581_3019_2888	chr7	116326078	116331530	32049_0_+_94	chr7	116331505	116331521	TBA23_EvoFold	-
108102_0257_2856	chr5	131561920	131562621	1935304_0_-_139	chr5	131561948	131561966	EvoFold	-
110720_0324_2477	chr20	33752198	33752254	1422083_0_+_74	chr20	33752179	33752214	EvoFold	-
115671_0286_1494	chr5	56227368	56227481	1871884.7_0_-_62	chr5	56227417	56227454	EvoFold	-
117712_2903_2015	chrX	123062218	123062306	38503.0_1_+_73	chrX	123062284	123062321	TBA23_EvoFold	-
121228_0699_0128	chr5	56226684	56226810	1871883.0_0_+_141	chr5	56226711	56226728	EvoFold	-
123908_2809_3467	chr5	56227352	56227474	1871884.7_0_-_62	chr5	56227417	56227454	EvoFold	-
124910_1717_3514	chr20	33330830	33330901	1421316_0_-_94	chr20	33330875	33330908	EvoFold	-
125731_3447_0866	chr20	33790308	33790388	15337.0_0_+_58	chr20	33790338	33790409	TBA23_EvoFold	-
135983_1151_2923	chr20	33775990	33776353	1422113_0_+_107	chr20	33776025	33776040	EvoFold	-
136690_1378_2663	chr21	33866647	33866753	1466102_0_-_89	chr21	33866662	33866706	EvoFold	-
137754_1238_1327	chr7	127018534	127018596	36003_0_+_86	chr7	127018518	127018540	TBA23_EvoFold	-
138151_3539_1816	chrX	122999068	122999155	2597221_0_+_107	chrX	122999057	122999099	EvoFold	-
139713_0092_2130	chr5	132239071	132239196	1936356_1_-_90	chr5	132239187	132239216	EvoFold	-
140757_0661_3671	chr5	56227366	56227462	1871884.7_0_-_62	chr5	56227417	56227454	EvoFold	-
142503_0688_4006	chrX	122992507	122992577	2597215_0_+_81	chrX	122992544	122992560	EvoFold	-
144705_1639_3927	chrX	122657601	122657685	2596856_0_-_95	chrX	122657642	122657664	EvoFold	-
144958_0988_0645	chr16	76665	76764	8985_0_+_92	chr16	76748	76761	TBA23_EvoFold	-
145569_2855_0683	chrX	122657653	122658327	2596856_0_-_95	chrX	122657642	122657664	EvoFold	-
146653_3002_1606	chr15	41873230	41873320	795812.5_0_-_46	chr15	41873154	41873238	EvoFold	-
148334_2150_1573	chrX	123062162	123062246	38503.0_0_+_100	chrX	123062219	123062238	TBA23_EvoFold	-
149389_0443_1587	chrX	153280938	153281033	2626802_0_-_74	chrX	153281030	153281064	EvoFold	-
157736_1120_3133	chr15	41884681	41884769	795863_0_+_57	chr15	41884657	41884726	EvoFold	-
159679_1164_1300	chr6	132227396	132230890	24806_0_-_112	chr6	132227723	132227740	TBA23_EvoFold	-
164010_1960_0104	chr6	132312115	132312189	2106424_1_-_168	chr6	132312114	132312145	EvoFold	-
165157_1642_0340	chr6	132311013	132311099	2106414_0_-_119	chr6	132311048	132311079	EvoFold	-
167345_1434_4066	chr5	56227476	56227539	20260.5_0_-_65	chr5	56227525	56227565	TBA23_EvoFold	-
168301_0711_2911	chr1	149639105	149639202	139861_0_+_83	chr1	149639094	149639112	EvoFold	-
168377_0335_3558	chr5	56227468	56227550	20260.5_0_-_65	chr5	56227525	56227565	TBA23_EvoFold	-
174844_0554_2435	chr20	33752193	33752253	1422083_0_+_74	chr20	33752179	33752214	EvoFold	-
179571_1672_0322	chr21	33049434	33049508	1465430_0_-_118	chr21	33049378	33049454	EvoFold	-
181864_2684_3743	chr5	56227444	56227511	1871884.7_0_-_62	chr5	56227417	56227454	EvoFold	-
188376_2209_4013	chr7	126797721	126797781	35683.1_0_+_62	chr7	126797771	126797792	TBA23_EvoFold	-
189522_0609_3677	chr5	132239243	132239788	1936356_0_-_85	chr5	132239331	132239344	EvoFold	-
195259_3071_1029	chr5	56227279	56227392	20259.3_0_+_61	chr5	56227298	56227329	TBA23_EvoFold	-
195926_2738_3495	chr1	149506293	149506394	139566_0_-_82	chr1	149506302	149506340	EvoFold	-
197858_0210_3473	chr22	31585631	31585709	19134.1_0_-_50	chr22	31585653	31585685	TBA23_EvoFold	-
199102_3327_3126	chr22	31588979	31589027	19149_0_+_89	chr22	31588990	31589008	TBA23_EvoFold	-
199900_3486_1748	chrX	123063250	123063315	2597342.0_0_-_104	chrX	123063275	123063301	EvoFold	-
201524_0267_0346	chr15	41873197	41873298	795812.5_0_-_46	chr15	41873154	41873238	EvoFold	-
202031_1536_0676	chr6	132311013	132311100	2106414_0_-_119	chr6	132311048	132311079	EvoFold	-
205460_0393_3056	chr20	33754994	33755068	1422087_0_+_61	chr20	33754961	33755121	EvoFold	-
207717_0472_2023	chr22	30682686	30682749	1493154.3_0_-_83	chr22	30682642	30682706	EvoFold	-
208975_3103_3311	chr20	33330904	33331191	1421316_0_-_94	chr20	33330875	33330908	EvoFold	-
212121_1024_0810	chr1	149639096	149639162	139861_0_+_83	chr1	149639094	149639112	EvoFold	-
213417_2576_2857	chr20	33775987	33776038	1422113_0_+_107	chr20	33776025	33776040	EvoFold	-
214942_1542_1481	chr5	56252490	56252580	20324.7_0_-_82	chr5	56252552	56252569	TBA23_EvoFold	-
215529_2936_0105	chr20	33330885	33330974	1421316_0_-_94	chr20	33330875	33330908	EvoFold	-
217297_3190_3328	chr5	132239268	132239340	1936356_0_-_85	chr5	132239331	132239344	EvoFold	-
219975_3030_3659	chrX	123062316	123062413	38503.0_2_+_85	chrX	123062354	123062367	TBA23_EvoFold	-
222011_2615_1821	chr15	41884664	41884745	795863_0_+_57	chr15	41884657	41884726	EvoFold	-
228055_2974_0979	chr21	33871582	33871650	16674.6_0_-_87	chr21	33871604	33871627	TBA23_EvoFold	-
229278_2761_0446	chr5	132260108	132260182	21993.0_1_+_94	chr5	132260170	132260188	TBA23_EvoFold	-
230281_0952_3282	chr22	30153059	30153156	1492570_0_-_85	chr22	30153152	30153165	EvoFold	-
232209_2357_1107	chr20	33790380	33790508	15337.0_0_+_58	chr20	33790338	33790409	TBA23_EvoFold	-
235044_0482_1802	chr5	56226717	56226810	1871883.0_0_+_141	chr5	56226711	56226728	EvoFold	-
236383_2365_3858	chr6	132311016	132311085	2106414_0_-_119	chr6	132311048	132311079	EvoFold	-
238389_1505_2596	chrX	123062257	123062372	38503.0_2_+_85	chrX	123062354	123062367	TBA23_EvoFold	-
240898_2784_1504	chr6	132311016	132311127	2106414_0_-_119	chr6	132311048	132311079	EvoFold	-
248467_2414_2456	chr9	130811940	130812287	2485722_0_-_111	chr9	130812227	130812245	EvoFold	-
248771_3198_1332	chr22	31588885	31588964	1494077_0_+_94	chr22	31588927	31588944	EvoFold	-
252836_1815_3802	chr15	41872464	41872553	795811.0_0_+_127	chr15	41872550	41872572	EvoFold	-
254250_1361_0448	chr5	132005794	132005893	1935932_1_-_109	chr5	132005778	132005800	EvoFold	-
258215_1408_2869	chr22	31138052	31138142	18669_0_+_90	chr22	31138087	31138116	TBA23_EvoFold	-
264886_0832_2617	chr5	56227422	56227534	20260.5_0_-_65	chr5	56227525	56227565	TBA23_EvoFold	-
266637_1954_1862	chrX	123063286	123063405	38503.6_2_+_95	chrX	123063378	123063399	TBA23_EvoFold	-
267669_2434_2036	chrX	122657585	122657685	2596856_0_-_95	chrX	122657642	122657664	EvoFold	-
268259_3800_2602	chr1	149642261	149642380	453_0_+_80	chr1	149642275	149642290	TBA23_EvoFold	-
269203_1484_1027	chr22	31588910	31589023	19149_0_+_89	chr22	31588990	31589008	TBA23_EvoFold	-
272354_0636_1902	chrX	123062110	123062225	38503.0_0_+_100	chrX	123062219	123062238	TBA23_EvoFold	-
274305_1884_3278	chr1	149506283	149506379	139566_0_-_82	chr1	149506302	149506340	EvoFold	-
274498_1700_0259	chr20	33752212	33752313	1422083_0_+_74	chr20	33752179	33752214	EvoFold	-
275561_1417_1369	chr20	33754948	33755061	1422087_0_+_61	chr20	33754961	33755121	EvoFold	-
277344_0610_0293	chr20	33780665	33780858	15323_0_+_118	chr20	33780756	33780773	TBA23_EvoFold	-
279313_1612_2038	chr5	56226680	56226788	1871883.0_0_+_141	chr5	56226711	56226728	EvoFold	-
279731_0406_1629	chrX	122657601	122657685	2596856_0_-_95	chrX	122657642	122657664	EvoFold	-
282976_1810_2895	chr21	39489912	39490022	1471004_0_-_106	chr21	39489922	39489956	EvoFold	-
287679_3729_3301	chr1	149506288	149506378	139566_0_-_82	chr1	149506302	149506340	EvoFold	-
287833_1250_3962	chr6	132311023	132311140	2106414_0_-_119	chr6	132311048	132311079	EvoFold	-
289378_1822_0495	chr5	56227338	56227465	1871884.7_0_-_62	chr5	56227417	56227454	EvoFold	-
289438_2495_2419	chr6	132312051	132312117	2106424_1_-_168	chr6	132312114	132312145	EvoFold	-
297299_0374_0182	chrX	123063043	123063141	2597342.0_2_-_94	chrX	123063069	123063148	EvoFold	-
297655_0168_1781	chrX	123063951	123064033	38503.11_0_+_76	chrX	123063977	123064028	TBA23_EvoFold	-
299666_0086_3415	chr5	56226672	56226788	1871883.0_0_+_141	chr5	56226711	56226728	EvoFold	-
309455_0309_1115	chr5	132260143	132260226	21993.0_1_+_94	chr5	132260170	132260188	TBA23_EvoFold	-
316740_3701_1515	chr5	132240902	132241022	1936364_1_-_91	chr5	132240978	132241000	EvoFold	-
