# Supplementary material for: A transcriptional sketch of a primary human breast cancer by 454 deep sequencing
Source: BMC Genomics. 2009 Apr 20;10:163. doi: 10.1186/1471-2164-10-163 (PMC2678161; doi:10.1186/1471-2164-10-163)
Supplement: Additional file 9 — Annotation and count of cDNA reads corresponding to known genes. Excel document containing the HUGO gene identifiers corresponding to the mapped cDNA reads and the relative count. [file 1471-2164-10-163-S9.xls]

## Sheet: Functional Annotation
Annotation and count of cDNA reads mapped to RefSeq identifiers
RefSeq	Count	Name	Symbol	GeneID
NM_005751	82	A kinase (PRKA) anchor protein (yotiao) 9	AKAP9	10142
NR_002819	65	Metastasis associated lung adenocarcinoma transcript 1 (non-protein coding)	MALAT1	378938
NM_000146	50	Ferritin, light polypeptide	FTL	2512
NM_003133	48	Signal recognition particle 9kDa	SRP9	6726
NR_001564	43	X (inactive)-specific transcript (non-protein coding)	XIST	7503
NM_001743	42	Calmodulin 2 (phosphorylase kinase, delta)	CALM2	805
NM_001017963	40	Heat shock protein 90kDa alpha (cytosolic), class A member 1	HSP90AA1	3320
NM_002345	39	Lumican	LUM	4060
NM_006930	38	S-phase kinase-associated protein 1	SKP1	6500
NM_052997	37	Ankyrin repeat domain 30A	ANKRD30A	91074
NM_001016	36	Ribosomal protein S12	RPS12	6206
NM_002106	36	H2A histone family, member Z	H2AFZ	3015
NM_003574	34	VAMP (vesicle-associated membrane protein)-associated protein A, 33kDa	VAPA	9218
NM_004048	32	Beta-2-microglobulin	B2M	567
NM_002137	31	Heterogeneous nuclear ribonucleoprotein A2/B1	HNRNPA2B1	3181
NM_000968	29	Ribosomal protein L4	RPL4	6124
NM_002128	29	High-mobility group box 1	HMGB1	3146
NM_003418	28	CCHC-type zinc finger, nucleic acid binding protein	CNBP	7555
NM_014713	28	Lysosomal-associated protein transmembrane 4 alpha	LAPTM4A	9741
NM_001769	27	CD9 molecule	CD9	928
NM_003135	27	Zinc finger (CCCH type), RNA-binding motif and serine/arginine rich 1	SRP19	6728
NM_004888	27	ATPase, H+ transporting, lysosomal 13kDa, V1 subunit G1	ATP6V1G1	9550
NM_004396	26	DEAD (Asp-Glu-Ala-Asp) box polypeptide 5	DDX5	1655
NM_014112	26	Trichorhinophalangeal syndrome I	TRPS1	7227
NM_005001	25	NADH dehydrogenase (ubiquinone) 1 alpha subcomplex, 7, 14.5kDa	NDUFA7	4701
NM_005324	25	H3 histone, family 3B (H3.3B)	H3F3B	3021
NM_006265	25	RAD21 homolog (S. pombe)	RAD21	5885
NM_006475	25	Periostin, osteoblast specific factor	POSTN	10631
NM_006791	25	Mortality factor 4 like 1	MORF4L1	10933
NM_012319	25	Solute carrier family 39 (zinc transporter), member 6	SLC39A6	25800
NM_000089	24	Collagen, type I, alpha 2	COL1A2	1278
NM_000396	24	Cathepsin K	CTSK	1513
NM_000967	24	Ribosomal protein L3	RPL3	6122
NM_001042465	24	Prosaposin (variant Gaucher disease and variant metachromatic leukodystrophy)	PSAP	5660
NM_001079539	24	X-box binding protein 1	XBP1	7494
NM_001537	24	Heat shock factor binding protein 1	HSBP1	3281
NM_001664	24	Ras homolog gene family, member A	RHOA	387
NM_001967	24	Eukaryotic translation initiation factor 4A, isoform 2	EIF4A2	1974
NM_005594	24	Nascent polypeptide-associated complex alpha subunit	NACA	4666
NM_001001	23	Ribosomal protein L36a-like	RPL36AL	6166
NM_001001937	23	ATP synthase, H+ transporting, mitochondrial F1 complex, alpha subunit 1, cardiac muscle	ATP5A1	498
NM_004684	23	SPARC-like 1 (mast9, hevin)	SPARCL1	8404
NM_021227	23	DC2 protein	DC2	58505
NM_000970	22	Ribosomal protein L6	RPL6	6128
NM_001011546	22	Destrin (actin depolymerizing factor)	DSTN	11034
NM_001175	22	Rho GDP dissociation inhibitor (GDI) beta	ARHGDIB	397
NM_002948	22	Ribosomal protein L15	RPL15	6138
NM_176813	22	Anterior gradient homolog 3 (Xenopus laevis)	AGR3	155465
NM_001006	21	Ribosomal protein S3A	RPS3A	6189
NM_001568	21	Eukaryotic translation initiation factor 3, subunit E	EIF3E	3646
NM_001920	21	Decorin	DCN	1634
NM_002568	21	Poly(A) binding protein, cytoplasmic 1	PABPC1	26986
NM_006793	21	Peroxiredoxin 3	PRDX3	10935
NM_015491	21	Splicing factor, arginine/serine-rich 18	SFRS18	25957
NM_000165	20	Gap junction protein, alpha 1, 43kDa	GJA1	2697
NM_000611	20	CD59 molecule, complement regulatory protein	CD59	966
NM_000661	20	Ribosomal protein L9	RPL9	6133
NM_000849	20	Glutathione S-transferase M3 (brain)	GSTM3	2947
NM_000971	20	Ribosomal protein L7	RPL7	6129
NM_000982	20	Ribosomal protein L21	RPL21	6144
NM_001037738	20	Nucleophosmin (nucleolar phosphoprotein B23, numatrin)	NPM1	4869
NM_001152	20	Solute carrier family 25 (mitochondrial carrier; adenine nucleotide translocator), member 5	SLC25A5	292
NM_001402	20	Eukaryotic translation elongation factor 1 alpha 1	EEF1A1	1915
NM_001614	20	Actin, gamma 1	ACTG1	71
NM_002970	20	Spermidine/spermine N1-acetyltransferase 1	SAT1	6303
NM_003134	20	Signal recognition particle 14kDa (homologous Alu RNA binding protein)	SRP14	6727
NM_005566	20	Lactate dehydrogenase A	LDHA	3939
NM_006835	20	Cyclin I	CCNI	10983
NM_012423	20	Ribosomal protein L13a	RPL13A	23521
NM_021999	20	Integral membrane protein 2B	ITM2B	9445
NM_001002857	19	Annexin A2	ANXA2	302
NM_003350	19	Ubiquitin-conjugating enzyme E2 variant 2	UBE2V2	7336
NM_003404	19	Tyrosine 3-monooxygenase/tryptophan 5-monooxygenase activation protein, beta polypeptide	YWHAB	7529
NM_004872	19	Transmembrane protein 59	TMEM59	9528
NM_005563	19	Stathmin 1/oncoprotein 18	STMN1	3925
NM_005662	19	Voltage-dependent anion channel 3	VDAC3	7419
NM_006330	19	Lysophospholipase I	LYPLA1	10434
NM_015161	19	ADP-ribosylation factor-like 6 interacting protein 1	ARL6IP1	23204
NM_052886	19	Mal, T-cell differentiation protein 2	MAL2	114569
NM_144646	19	Immunoglobulin J polypeptide, linker protein for immunoglobulin alpha and mu polypeptides	IGJ	3512
NM_000973	18	Ribosomal protein L8	RPL8	6132
NM_001002	18	Ribosomal protein, large, P0	RPLP0	6175
NM_001037637	18	Basic transcription factor 3	BTF3	689
NM_001734	18	Complement component 1, s subcomponent	C1S	716
NM_002026	18	Fibronectin 1	FN1	2335
NM_002791	18	Proteasome (prosome, macropain) subunit, alpha type, 6	PSMA6	5687
NM_003262	18	SEC62 homolog (S. cerevisiae)	SEC62	7095
NM_003756	18	Eukaryotic translation initiation factor 3, subunit H	EIF3H	8667
NM_003945	18	ATPase, H+ transporting, lysosomal 9kDa, V0 subunit e1	ATP6V0E1	8992
NM_004315	18	N-acylsphingosine amidohydrolase (acid ceramidase) 1	ASAH1	427
NM_004713	18	Serologically defined colon cancer antigen 1	SDCCAG1	9147
NM_005917	18	Malate dehydrogenase 1, NAD (soluble)	MDH1	4190
NM_007008	18	Reticulon 4	RTN4	57142
NM_007355	18	Heat shock protein 90kDa alpha (cytosolic), class B member 1	HSP90AB1	3326
NM_014585	18	Solute carrier family 40 (iron-regulated transporter), member 1	SLC40A1	30061
NM_015932	18	Proteasome maturation protein	POMP	51371
NM_000090	17	Collagen, type III, alpha 1 (Ehlers-Danlos syndrome type IV, autosomal dominant)	COL3A1	1281
NM_000516	17	GNAS complex locus	GNAS	2778
NM_001007	17	Ribosomal protein S4, X-linked	RPS4X	6191
NM_001008491	17	Septin 2	2008-09-02	4735
NM_001025252	17	Tumor protein D52	TPD52	7163
NM_001079521	17	Kinectin 1 (kinesin receptor)	KTN1	3895
NM_001085486	17	Selenoprotein P, plasma, 1	SEPP1	6414
NM_001688	17	ATP synthase, H+ transporting, mitochondrial F0 complex, subunit B1	ATP5F1	515
NM_002411	17	Secretoglobin, family 2A, member 2	SCGB2A2	4250
NM_003022	17	SH3 domain binding glutamic acid-rich protein like	SH3BGRL	6451
NM_003145	17	Signal sequence receptor, beta (translocon-associated protein beta)	SSR2	6746
NM_006407	17	ADP-ribosylation-like factor 6 interacting protein 5	ARL6IP5	10550
NM_006708	17	Glyoxalase I	GLO1	2739
NM_006827	17	Transmembrane emp24-like trafficking protein 10 (yeast)	TMED10	10972
NM_007315	17	Signal transducer and activator of transcription 1, 91kDa	STAT1	6772
NM_014078	17	Mitochondrial ribosomal protein L13	MRPL13	28998
NM_016395	17	Protein tyrosine phosphatase-like A domain containing 1	PTPLAD1	51495
NM_018206	17	Vacuolar protein sorting 35 homolog (S. cerevisiae)	VPS35	55737
NM_000310	16	Palmitoyl-protein thioesterase 1 (ceroid-lipofuscinosis, neuronal 1, infantile)	PPT1	5538
NM_000985	16	Ribosomal protein L17	RPL17	6139
NM_001007793	16	BUB3 budding uninhibited by benzimidazoles 3 homolog (yeast)	BUB3	9184
NM_001455	16	Forkhead box O3	FOXO3	2309
NM_001627	16	Activated leukocyte cell adhesion molecule	ALCAM	214
NM_002156	16	Heat shock 60kDa protein 1 (chaperonin)	HSPD1	3329
NM_003617	16	Regulator of G-protein signaling 5	RGS5	8490
NM_004546	16	NADH dehydrogenase (ubiquinone) 1 beta subcomplex, 2, 8kDa	NDUFB2	4708
NM_004902	16	RNA binding motif protein 39	RBM39	9584
NM_006519	16	Dynein, light chain, Tctex-type 1	DYNLT1	6993
NM_006601	16	Prostaglandin E synthase 3 (cytosolic)	PTGES3	10728
NM_018834	16	Matrin 3	MATR3	9782
NM_021019	16	Myosin, light chain 6, alkali, smooth muscle and non-muscle	MYL6	4637
NM_000983	15	Ribosomal protein L22	RPL22	6146
NM_001001894	15	Tetratricopeptide repeat domain 3	TTC3	7267
NM_001001973	15	ATP synthase, H+ transporting, mitochondrial F1 complex, gamma polypeptide 1	ATP5C1	509
NM_001003796	15	NHP2 non-histone chromosome protein 2-like 1 (S. cerevisiae)	NHP2L1	4809
NM_001218	15	Carbonic anhydrase XII	CA12	771
NM_001344	15	Defender against cell death 1	DAD1	1603
NM_002356	15	Myristoylated alanine-rich protein kinase C substrate	MARCKS	4082
NM_002574	15	Peroxiredoxin 1	PRDX1	5052
NM_002952	15	Ribosomal protein S2	RPS2	6187
NM_003011	15	SET nuclear oncogene	SET	6418
NM_003013	15	Secreted frizzled-related protein 2	SFRP2	6423
NM_003017	15	Splicing factor, arginine/serine-rich 3	SFRS3	6428
NM_003295	15	Tumor protein, translationally-controlled 1	TPT1	7178
NM_004331	15	BCL2/adenovirus E1B 19kDa interacting protein 3-like	BNIP3L	665
NM_004344	15	Centrin, EF-hand protein, 2	CETN2	1069
NM_004450	15	Enhancer of rudimentary homolog (Drosophila)	ERH	2079
NM_005000	15	NADH dehydrogenase (ubiquinone) 1 alpha subcomplex, 5, 13kDa	NDUFA5	4698
NM_005005	15	NADH dehydrogenase (ubiquinone) 1 beta subcomplex, 9, 22kDa	NDUFB9	4715
NM_005389	15	Protein-L-isoaspartate (D-aspartate) O-methyltransferase	PCMT1	5110
NM_006597	15	Heat shock 70kDa protein 8	HSPA8	3312
NM_012255	15	5'-3' exoribonuclease 2	XRN2	22803
NM_014267	15	Chromosome 11 open reading frame 58	C11orf58	10944
NM_014394	15	Growth hormone inducible transmembrane protein	GHITM	27069
NM_015702	15	Chromosome 2 open reading frame 25	C2orf25	27249
NM_016091	15	Eukaryotic translation initiation factor 3, subunit E interacting protein	EIF3EIP	51386
NM_000700	14	Annexin A1	ANXA1	301
NM_001007099	14	Sterol carrier protein 2	SCP2	6342
NM_001025108	14	AF4/FMR2 family, member 3	AFF3	3899
NM_001030	14	Ribosomal protein S27 (metallopanstimulin 1)	RPS27	6232
NM_001083625	14	Ankyrin repeat domain 12	ANKRD12	23253
NM_001154	14	Annexin A5	ANXA5	308
NM_001398	14	Enoyl Coenzyme A hydratase 1, peroxisomal	ECH1	1891
NM_001697	14	ATP synthase, H+ transporting, mitochondrial F1 complex, O subunit (oligomycin sensitivity conferring protein)	ATP5O	539
NM_002793	14	Proteasome (prosome, macropain) subunit, beta type, 1	PSMB1	5689
NM_003118	14	Secreted protein, acidic, cysteine-rich (osteonectin)	SPARC	6678
NM_004134	14	Heat shock 70kDa protein 9 (mortalin)	HSPA9	3313
NM_005921	14	Mitogen-activated protein kinase kinase kinase 1	MAP3K1	4214
NM_006098	14	Guanine nucleotide binding protein (G protein), beta polypeptide 2-like 1	GNB2L1	10399
NM_006136	14	Capping protein (actin filament) muscle Z-line, alpha 2	CAPZA2	830
NM_007139	14	Zinc finger protein 92	ZNF92	168374
NM_007278	14	GABA(A) receptor-associated protein	GABARAP	11337
NM_012433	14	Splicing factor 3b, subunit 1, 155kDa	SF3B1	23451
NM_014764	14	DAZ associated protein 2	DAZAP2	9802
NM_016451	14	Coatomer protein complex, subunit beta 1	COPB1	1315
NM_018947	14	Cytochrome c, somatic	CYCS	54205
NM_024056	14	Transmembrane protein 106C	TMEM106C	79022
NM_024843	14	Cytochrome b reductase 1	CYBRD1	79901
NM_000293	13	Phosphorylase kinase, beta	PHKB	5257
NM_000489	13	Alpha thalassemia/mental retardation syndrome X-linked (RAD54 homolog, S. cerevisiae)	ATRX	546
NM_000712	13	Biliverdin reductase A	BLVRA	644
NM_000969	13	Ribosomal protein L5	RPL5	6125
NM_001002295	13	GATA binding protein 3	GATA3	2625
NM_001005782	13	SMT3 suppressor of mif two 3 homolog 1 (S. cerevisiae)	SUMO1	7341
NM_001010	13	Ribosomal protein S6	RPS6	6194
NM_001011553	13	Septin 7	2008-09-07	989
NM_001039465	13	Splicing factor, arginine/serine-rich 5	SFRS5	6430
NM_001077442	13	Heterogeneous nuclear ribonucleoprotein C (C1/C2)	HNRNPC	3183
NM_001098576	13	Testis enhanced gene transcript (BAX inhibitor 1)	TEGT	7009
NM_001412	13	Eukaryotic translation initiation factor 1A, X-linked	EIF1AX	1964
NM_001686	13	ATP synthase, H+ transporting, mitochondrial F1 complex, beta polypeptide	ATP5B	506
NM_002802	13	Proteasome (prosome, macropain) 26S subunit, ATPase, 1	PSMC1	5700
NM_002818	13	Proteasome (prosome, macropain) activator subunit 2 (PA28 beta)	PSME2	5721
NM_003002	13	Succinate dehydrogenase complex, subunit D, integral membrane protein	SDHD	6392
NM_003329	13	Thioredoxin	TXN	7295
NM_004261	13	15 kDa selenoprotein	2008-09-15	9403
NM_004374	13	Cytochrome c oxidase subunit VIc	COX6C	1345
NM_004515	13	Interleukin enhancer binding factor 2, 45kDa	ILF2	3608
NM_005385	13	Natural killer-tumor recognition sequence	NKTR	4820
NM_005596	13	Nuclear factor I/B	NFIB	4781
NM_005809	13	Peroxiredoxin 2	PRDX2	7001
NM_006016	13	CD164 molecule, sialomucin	CD164	8763
NM_006402	13	Hepatitis B virus x interacting protein	HBXIP	10542
NM_007209	13	Ribosomal protein L35	RPL35	11224
NM_015391	13	Anaphase promoting complex subunit 13	ANAPC13	25847
NM_018043	13	Transmembrane protein 16A	TMEM16A	55107
NM_020130	13	Chromosome 8 open reading frame 4	C8orf4	56892
NM_021074	13	NADH dehydrogenase (ubiquinone) flavoprotein 2, 24kDa	NDUFV2	4729
NM_022349	13	Membrane-spanning 4-domains, subfamily A, member 6A	MS4A6A	64231
NM_022731	13	Nuclear casein kinase and cyclin-dependent kinase substrate 1	NUCKS1	64710
NM_023010	13	UPF3 regulator of nonsense transcripts homolog B (yeast)	UPF3B	65109
NM_032026	13	TatD DNase domain containing 1	TATDN1	83940
NM_032547	13	Short coiled-coil protein	SCOC	60592
NM_000365	12	Triosephosphate isomerase 1	TPI1	7167
NM_000454	12	Superoxide dismutase 1, soluble (amyotrophic lateral sclerosis 1 (adult))	SOD1	6647
NM_000462	12	Ubiquitin protein ligase E3A (human papilloma virus E6-associated protein, Angelman syndrome)	UBE3A	7337
NM_000561	12	Glutathione S-transferase M1	GSTM1	2944
NM_001005781	12	SMT3 suppressor of mif two 3 homolog 1 (S. cerevisiae)	SUMO1	7341
NM_001007553	12	Cold shock domain containing E1, RNA-binding	CSDE1	7812
NM_001031684	12	Splicing factor, arginine/serine-rich 7, 35kDa	SFRS7	6432
NM_001037494	12	Dynein, light chain, LC8-type 1	DYNLL1	8655
NM_001042559	12	Eukaryotic translation initiation factor 4 gamma, 2	EIF4G2	1982
NM_001079864	12	Tax1 (human T-cell leukemia virus type I) binding protein 1	TAX1BP1	8887
NM_001083962	12	Transcription factor 4	TCF4	6925
NM_001156	12	Annexin A7	ANXA7	310
NM_001457	12	Filamin B, beta (actin binding protein 278)	FLNB	2317
NM_002140	12	Heterogeneous nuclear ribonucleoprotein K	HNRNPK	3190
NM_002157	12	Heat shock 10kDa protein 1 (chaperonin 10)	HSPE1	3336
NM_002211	12	Integrin, beta 1 (fibronectin receptor, beta polypeptide, antigen CD29 includes MDF2, MSK12)	ITGB1	3688
NM_002305	12	Lectin, galactoside-binding, soluble, 1 (galectin 1)	LGALS1	3956
NM_002389	12	CD46 molecule, complement regulatory protein	CD46	4179
NM_002624	12	Prefoldin subunit 5	PFDN5	5204
NM_002786	12	Proteasome (prosome, macropain) subunit, alpha type, 1	PSMA1	5682
NM_002790	12	Proteasome (prosome, macropain) subunit, alpha type, 5	PSMA5	5686
NM_002835	12	Protein tyrosine phosphatase, non-receptor type 12	PTPN12	5782
NM_002954	12	Ribosomal protein S27a	RPS27A	6233
NM_003292	12	Translocated promoter region (to activated MET oncogene)	TPR	7175
NM_003348	12	Ubiquitin-conjugating enzyme E2N (UBC13 homolog, yeast)	UBE2N	7334
NM_003932	12	Suppression of tumorigenicity 13 (colon carcinoma) (Hsp70 interacting protein)	ST13	6767
NM_003968	12	Ubiquitin-like modifier activating enzyme 3	UBA3	9039
NM_004223	12	Ubiquitin-conjugating enzyme E2L 6	UBE2L6	9246
NM_004501	12	Heterogeneous nuclear ribonucleoprotein U (scaffold attachment factor A)	HNRNPU	3192
NM_004522	12	Kinesin family member 5C	KIF5C	3800
NM_004768	12	Splicing factor, arginine/serine-rich 11	SFRS11	9295
NM_004859	12	Clathrin, heavy chain (Hc)	CLTC	1213
NM_005517	12	High-mobility group nucleosomal binding domain 2	HMGN2	3151
NM_005620	12	S100 calcium binding protein A11	S100A11	6282
NM_005731	12	Actin related protein 2/3 complex, subunit 2, 34kDa	ARPC2	10109
NM_006066	12	Aldo-keto reductase family 1, member A1 (aldehyde reductase)	AKR1A1	10327
NM_006135	12	Capping protein (actin filament) muscle Z-line, alpha 1	CAPZA1	829
NM_006263	12	Proteasome (prosome, macropain) activator subunit 1 (PA28 alpha)	PSME1	5720
NM_006471	12	Myosin regulatory light chain MRCL3	MRCL3	10627
NM_006585	12	Chaperonin containing TCP1, subunit 8 (theta)	CCT8	10694
NM_006908	12	Ras-related C3 botulinum toxin substrate 1 (rho family, small GTP binding protein Rac1)	RAC1	5879
NM_007262	12	Parkinson disease (autosomal recessive, early onset) 7	PARK7	11315
NM_012286	12	Mortality factor 4 like 2	MORF4L2	9643
NM_014599	12	Melanoma antigen family D, 2	MAGED2	10916
NM_014623	12	Male-enhanced antigen 1	MEA1	4201
NM_015497	12	Transmembrane protein 87A	TMEM87A	25963
NM_015626	12	WD repeat and SOCS box-containing 1	WSB1	26118
NM_016085	12	Chromosome 2 open reading frame 28	C2orf28	51374
NM_018976	12	Solute carrier family 38, member 2	SLC38A2	54407
NM_019026	12	Transmembrane and coiled-coil domains 1	TMCO1	54499
NM_021130	12	Peptidylprolyl isomerase A (cyclophilin A)	PPIA	5478
NM_021800	12	DnaJ (Hsp40) homolog, subfamily C, member 12	DNAJC12	56521
NM_021964	12	Zinc finger protein 148	ZNF148	7707
NM_022496	12	ARP6 actin-related protein 6 homolog (yeast)	ACTR6	64431
NM_178014	12	Tubulin, beta	TUBB	203068
NM_199511	12	Coiled-coil domain containing 80	CCDC80	151887
NM_000014	11	Alpha-2-macroglobulin	A2M	2
NM_000304	11	Peripheral myelin protein 22	PMP22	5376
NM_000900	11	Matrix Gla protein	MGP	4256
NM_000972	11	Ribosomal protein L7a	RPL7A	6130
NM_000986	11	Ribosomal protein L24	RPL24	6152
NM_001001342	11	Biogenesis of lysosome-related organelles complex-1, subunit 2	BLOC1S2	282991
NM_001001787	11	ATPase, Na+/K+ transporting, beta 1 polypeptide	ATP1B1	481
NM_001003696	11	ATP synthase, H+ transporting, mitochondrial F0 complex, subunit F6	ATP5J	522
NM_001005	11	Ribosomal protein S3	RPS3	6188
NM_001012	11	Ribosomal protein S8	RPS8	6202
NM_001025105	11	Casein kinase 1, alpha 1	CSNK1A1	1452
NM_001033044	11	Glutamate-ammonia ligase (glutamine synthetase)	GLUL	2752
NM_001047160	11	Neuroepithelial cell transforming gene 1	NET1	10276
NM_001079862	11	Diazepam binding inhibitor (GABA receptor modulator, acyl-Coenzyme A binding protein)	DBI	1622
NM_001085	11	Serpin peptidase inhibitor, clade A (alpha-1 antiproteinase, antitrypsin), member 3	SERPINA3	12
NM_001102667	11	Proteasome (prosome, macropain) subunit, alpha type, 4	PSMA4	5685
NM_001356	11	DEAD (Asp-Glu-Ala-Asp) box polypeptide 3, X-linked	DDX3X	1654
NM_001416	11	Eukaryotic translation initiation factor 4A, isoform 1	EIF4A1	1973
NM_001609	11	Acyl-Coenzyme A dehydrogenase, short/branched chain	ACADSB	36
NM_001903	11	Catenin (cadherin-associated protein), alpha 1, 102kDa	CTNNA1	1495
NM_002107	11	H3 histone, family 3A	H3F3A	3020
NM_002265	11	Karyopherin (importin) beta 1	KPNB1	3837
NM_002300	11	Lactate dehydrogenase B	LDHB	3945
NM_002416	11	Chemokine (C-X-C motif) ligand 9	CXCL9	4283
NM_002592	11	Proliferating cell nuclear antigen	PCNA	5111
NM_002815	11	Proteasome (prosome, macropain) 26S subunit, non-ATPase, 11	PSMD11	5717
NM_002896	11	RNA binding motif protein 4	RBM4	5936
NM_003299	11	Heat shock protein 90kDa beta (Grp94), member 1	HSP90B1	7184
NM_003626	11	Protein tyrosine phosphatase, receptor type, f polypeptide (PTPRF), interacting protein (liprin), alpha 1	PPFIA1	8500
NM_004099	11	Stomatin	STOM	2040
NM_004369	11	Collagen, type VI, alpha 3	COL6A3	1293
NM_004867	11	Integral membrane protein 2A	ITM2A	9452
NM_004939	11	DEAD (Asp-Glu-Ala-Asp) box polypeptide 1	DDX1	1653
NM_004999	11	Myosin VI	MYO6	4646
NM_005252	11	V-fos FBJ murine osteosarcoma viral oncogene homolog	FOS	2353
NM_005532	11	Interferon, alpha-inducible protein 27	IFI27	3429
NM_005669	11	Receptor accessory protein 5	REEP5	7905
NM_005870	11	Sin3A-associated protein, 18kDa	SAP18	10284
NM_006107	11	Cisplatin resistance-associated overexpressed protein	CROP	51747
NM_006294	11	Ubiquinol-cytochrome c reductase binding protein	UQCRB	7381
NM_006551	11	Secretoglobin, family 1D, member 2	SCGB1D2	10647
NM_006837	11	COP9 constitutive photomorphogenic homolog subunit 5 (Arabidopsis)	COPS5	10987
NM_006888	11	Calmodulin 1 (phosphorylase kinase, delta)	CALM1	801
NM_007013	11	WW domain containing E3 ubiquitin protein ligase 1	WWP1	11059
NM_007104	11	Ribosomal protein L10a	RPL10A	4736
NM_012073	11	Chaperonin containing TCP1, subunit 5 (epsilon)	CCT5	22948
NM_014399	11	Tetraspanin 13	TSPAN13	27075
NM_014456	11	Programmed cell death 4 (neoplastic transformation inhibitor)	PDCD4	27250
NM_015907	11	Leucine aminopeptidase 3	LAP3	51056
NM_015920	11	Ribosomal protein S27-like	RPS27L	51065
NM_016127	11	Transmembrane protein 66	TMEM66	51669
NM_016226	11	Vacuolar protein sorting 29 homolog (S. cerevisiae)	VPS29	51699
NM_016302	11	Cereblon	CRBN	51185
NM_016304	11	Chromosome 15 open reading frame 15	C15orf15	51187
NM_017801	11	CKLF-like MARVEL transmembrane domain containing 6	CMTM6	54918
NM_018237	11	Cell division cycle and apoptosis regulator 1	CCAR1	55749
NM_024835	11	Gametogenetin binding protein 2	GGNBP2	79893
NM_032195	11	SON DNA binding protein	SON	6651
NM_033082	11	Cytokine induced protein 29 kDa	CIP29	84324
NM_033296	11	Mof4 family associated protein 1	MRFAP1	93621
NM_152301	11	Morf4 family associated protein 1-like 1	MRFAP1L1	114932
NM_178134	11	Cytochrome P450, family 4, subfamily Z, polypeptide 1	CYP4Z1	199974
NM_181503	11	Exosome component 8	EXOSC8	11340
NM_194247	11	Heterogeneous nuclear ribonucleoprotein A3	HNRNPA3	220988
NM_000016	10	Acyl-Coenzyme A dehydrogenase, C-4 to C-12 straight chain	ACADM	34
NM_000182	10	Hydroxyacyl-Coenzyme A dehydrogenase/3-ketoacyl-Coenzyme A thiolase/enoyl-Coenzyme A hydratase (trifunctional protein), alpha subunit	HADHA	3030
NM_000484	10	Amyloid beta (A4) precursor protein (peptidase nexin-II, Alzheimer disease)	APP	351
NM_000685	10	Angiotensin II receptor, type 1	AGTR1	185
NM_000925	10	Pyruvate dehydrogenase (lipoamide) beta	PDHB	5162
NM_000975	10	Ribosomal protein L11	RPL11	6135
NM_000987	10	Ribosomal protein L26	RPL26	6154
NM_001006935	10	Transcription elongation factor A (SII)-like 4	TCEAL4	79921
NM_001007067	10	Syndecan binding protein (syntenin)	SDCBP	6386
NM_001013438	10	Fragile X mental retardation, autosomal homolog 1	FXR1	8087
NM_001025070	10	Ribosomal protein S14	RPS14	6208
NM_001032393	10	Heterogeneous nuclear ribonucleoprotein H2 (H')	HNRNPH2	3188
NM_001035511	10	Succinate dehydrogenase complex, subunit C, integral membrane protein, 15kDa	SDHC	6391
NM_001077484	10	Solute carrier family 38, member 1	SLC38A1	81539
NM_001098204	10	Heterogeneous nuclear ribonucleoprotein F	HNRNPF	3185
NM_001098209	10	Catenin (cadherin-associated protein), beta 1, 88kDa	CTNNB1	1499
NM_001098504	10	DEAD (Asp-Glu-Ala-Asp) box polypeptide 17	DDX17	10521
NM_001099668	10	HIG1 domain family, member 1A	HIGD1A	25994
NM_001378	10	Dynein, cytoplasmic 1, intermediate chain 2	DYNC1I2	1781
NM_001417	10	Eukaryotic translation initiation factor 4B	EIF4B	1975
NM_001469	10	X-ray repair complementing defective repair in Chinese hamster cells 6 (Ku autoantigen, 70kDa)	XRCC6	2547
NM_001620	10	AHNAK nucleoprotein	AHNAK	79026
NM_001647	10	Apolipoprotein D	APOD	347
NM_002046	10	Glyceraldehyde-3-phosphate dehydrogenase	GAPDH	2597
NM_002078	10	Golgi autoantigen, golgin subfamily a, 4	GOLGA4	2803
NM_002166	10	Inhibitor of DNA binding 2, dominant negative helix-loop-helix protein	ID2	3398
NM_002489	10	NADH dehydrogenase (ubiquinone) 1 alpha subcomplex, 4, 9kDa	NDUFA4	4697
NM_002687	10	Pinin, desmosome associated protein	PNN	5411
NM_002709	10	Protein phosphatase 1, catalytic subunit, beta isoform	PPP1CB	5500
NM_002734	10	Protein kinase, cAMP-dependent, regulatory, type I, alpha (tissue specific extinguisher 1)	PRKAR1A	5573
NM_002797	10	Proteasome (prosome, macropain) subunit, beta type, 5	PSMB5	5693
NM_002798	10	Proteasome (prosome, macropain) subunit, beta type, 6	PSMB6	5694
NM_002874	10	RAD23 homolog B (S. cerevisiae)	RAD23B	5887
NM_002951	10	Ribophorin II	RPN2	6185
NM_003009	10	Selenoprotein W, 1	SEPW1	6415
NM_003246	10	Thrombospondin 1	THBS1	7057
NM_003406	10	Tyrosine 3-monooxygenase/tryptophan 5-monooxygenase activation protein, zeta polypeptide	YWHAZ	7534
NM_004300	10	Acid phosphatase 1, soluble	ACP1	52
NM_004537	10	Nucleosome assembly protein 1-like 1	NAP1L1	4673
NM_004748	10	Cell cycle progression 1	CCPG1	9236
NM_004766	10	Coatomer protein complex, subunit beta 2 (beta prime)	COPB2	9276
NM_005381	10	Nucleolin	NCL	4691
NM_005765	10	ATPase, H+ transporting, lysosomal accessory protein 2	ATP6AP2	10159
NM_006013	10	Ribosomal protein L10	RPL10	6134
NM_006416	10	Solute carrier family 35 (CMP-sialic acid transporter), member A1	SLC35A1	10559
NM_006432	10	Niemann-Pick disease, type C2	NPC2	10577
NM_006472	10	Thioredoxin interacting protein	TXNIP	10628
NM_006633	10	IQ motif containing GTPase activating protein 2	IQGAP2	10788
NM_006947	10	Signal recognition particle 72kDa	SRP72	6731
NM_012161	10	F-box and leucine-rich repeat protein 5	FBXL5	26234
NM_012257	10	HMG-box transcription factor 1	HBP1	26959
NM_013943	10	Chloride intracellular channel 4	CLIC4	25932
NM_014294	10	Translocation associated membrane protein 1	TRAM1	23471
NM_016078	10	Family with sequence similarity 18, member B	FAM18B	51030
NM_016100	10	N-acetyltransferase 5	NAT5	51126
NM_018312	10	SAPS domain family, member 3	SAPS3	55291
NM_019111	10	Major histocompatibility complex, class II, DR alpha	HLA-DRA	3122
NM_020151	10	StAR-related lipid transfer (START) domain containing 7	STARD7	56910
NM_020974	10	Signal peptide, CUB domain, EGF-like 2	SCUBE2	57758
NM_021814	10	ELOVL family member 5, elongation of long chain fatty acids (FEN1/Elo2, SUR4/Elo3-like, yeast)	ELOVL5	60481
NM_033554	10	Major histocompatibility complex, class II, DP alpha 1	HLA-DPA1	3113
NM_052937	10	Protein-L-isoaspartate (D-aspartate) O-methyltransferase domain containing 1	PCMTD1	115294
NM_138792	10	Leo1, Paf1/RNA polymerase II complex component, homolog (S. cerevisiae)	LEO1	123169
NM_000027	9	Aspartylglucosaminidase	AGA	175
NM_000064	9	Complement component 3	C3	718
NM_000088	9	Collagen, type I, alpha 1	COL1A1	1277
NM_000235	9	Lipase A, lysosomal acid, cholesterol esterase (Wolman disease)	LIPA	3988
NM_000291	9	Phosphoglycerate kinase 1	PGK1	5230
NM_000671	9	Alcohol dehydrogenase 5 (class III), chi polypeptide	ADH5	128
NM_000989	9	Ribosomal protein L30	RPL30	6156
NM_000992	9	Ribosomal protein L29	RPL29	6159
NM_001002296	9	Golgi autoantigen, golgin subfamily a, 7	GOLGA7	51125
NM_001008844	9	Desmoplakin	DSP	1832
NM_001009	9	Ribosomal protein S5	RPS5	6193
NM_001012321	9	Ribosomal protein SA	RPSA	3921
NM_001014	9	Ribosomal protein S10	RPS10	6204
NM_001015892	9	TAF9 RNA polymerase II, TATA box binding protein (TBP)-associated factor, 32kDa	TAF9	6880
NM_001018837	9	HCLS1 associated protein X-1	HAX1	10456
NM_001025107	9	Adenosine deaminase, RNA-specific	ADAR	103
NM_001032363	9	Chromosome 1 open reading frame 151	C1orf151	440574
NM_001040284	9	PAP associated domain containing 5	PAPD5	64282
NM_001081550	9	THO complex 2	THOC2	57187
NM_001102564	9	Chromosome 14 open reading frame 179	C14orf179	112752
NM_001105530	9	CAP, adenylate cyclase-associated protein 1 (yeast)	CAP1	10487
NM_001465	9	FYN binding protein (FYB-120/130)	FYB	2533
NM_001518	9	General transcription factor II, i	GTF2I	2969
NM_001565	9	Chemokine (C-X-C motif) ligand 10	CXCL10	3627
NM_001663	9	ADP-ribosylation factor 6	ARF6	382
NM_001861	9	Cytochrome c oxidase subunit IV isoform 1	COX4I1	1327
NM_001914	9	Cytochrome b5 type A (microsomal)	CYB5A	1528
NM_002635	9	Solute carrier family 25 (mitochondrial carrier; phosphate carrier), member 3	SLC25A3	5250
NM_002787	9	Proteasome (prosome, macropain) subunit, alpha type, 2	PSMA2	5683
NM_002792	9	Proteasome (prosome, macropain) subunit, alpha type, 7	PSMA7	5688
NM_002805	9	Proteasome (prosome, macropain) 26S subunit, ATPase, 5	PSMC5	5705
NM_003079	9	SWI/SNF related, matrix associated, actin dependent regulator of chromatin, subfamily e, member 1	SMARCE1	6605
NM_003107	9	SRY (sex determining region Y)-box 4	SOX4	6659
NM_003143	9	Single-stranded DNA binding protein 1	SSBP1	6742
NM_003248	9	Thrombospondin 4	THBS4	7060
NM_003286	9	Topoisomerase (DNA) I	TOP1	7150
NM_003380	9	Vimentin	VIM	7431
NM_003641	9	Interferon induced transmembrane protein 1 (9-27)	IFITM1	8519
NM_003870	9	IQ motif containing GTPase activating protein 1	IQGAP1	8826
NM_004457	9	Acyl-CoA synthetase long-chain family member 3	ACSL3	2181
NM_004496	9	Forkhead box A1	FOXA1	3169
NM_004607	9	Tubulin folding cofactor A	TBCA	6902
NM_004792	9	Peptidylprolyl isomerase G (cyclophilin G)	PPIG	9360
NM_004869	9	Vacuolar protein sorting 4 homolog B (S. cerevisiae)	VPS4B	9525
NM_004882	9	CBF1 interacting corepressor	CIR	9541
NM_005013	9	Nucleobindin 2	NUCB2	4925
NM_005034	9	Polymerase (RNA) II (DNA directed) polypeptide K, 7.0kDa	POLR2K	5440
NM_005231	9	Cortactin	CTTN	2017
NM_005271	9	Glutamate dehydrogenase 1	GLUD1	2746
NM_005347	9	Heat shock 70kDa protein 5 (glucose-regulated protein, 78kDa)	HSPA5	3309
NM_005531	9	Interferon, gamma-inducible protein 16	IFI16	3428
NM_005610	9	Retinoblastoma binding protein 4	RBBP4	5928
NM_005719	9	Actin related protein 2/3 complex, subunit 3, 21kDa	ARPC3	10094
NM_006009	9	Tubulin, alpha 1a	TUBA1A	7846
NM_006197	9	Pericentriolar material 1	PCM1	5108
NM_006325	9	RAN, member RAS oncogene family	RAN	5901
NM_006360	9	Eukaryotic translation initiation factor 3, subunit M	EIF3M	10480
NM_006408	9	Anterior gradient homolog 2 (Xenopus laevis)	AGR2	10551
NM_006644	9	Heat shock 105kDa/110kDa protein 1	HSPH1	10808
NM_006710	9	COP9 constitutive photomorphogenic homolog subunit 8 (Arabidopsis)	COPS8	10920
NM_006726	9	LPS-responsive vesicle trafficking, beach and anchor containing	LRBA	987
NM_006910	9	Retinoblastoma binding protein 6	RBBP6	5930
NM_007007	9	Cleavage and polyadenylation specific factor 6, 68kDa	CPSF6	11052
NM_007175	9	ER lipid raft associated 2	ERLIN2	11160
NM_014366	9	Guanine nucleotide binding protein-like 3 (nucleolar)	GNL3	26354
NM_014515	9	CCR4-NOT transcription complex, subunit 2	CNOT2	4848
NM_014761	9	KIAA0174	KIAA0174	9798
NM_015130	9	TBC1 domain family, member 9 (with GRAM domain)	TBC1D9	23158
NM_015934	9	Nucleolar protein NOP5/NOP58	NOP5/NOP58	51602
NM_015994	9	ATPase, H+ transporting, lysosomal 34kDa, V1 subunit D	ATP6V1D	51382
NM_016047	9	Splicing factor 3B, 14 kDa subunit	SF3B14	51639
NM_016097	9	Immediate early response 3 interacting protein 1	IER3IP1	51124
NM_016145	9	Chromosome 19 open reading frame 56	C19orf56	51398
NM_016406	9	Ubiquitin-fold modifier conjugating enzyme 1	UFC1	51506
NM_017747	9	Ankyrin repeat and KH domain containing 1	ANKHD1	54882
NM_017761	9	Proline-rich nuclear receptor coactivator 2	PNRC2	55629
NM_018453	9	E2F-associated phosphoprotein	EAPP	55837
NM_020531	9	Chromosome 20 open reading frame 3	C20orf3	57136
NM_021103	9	Thymosin beta 10	TMSB10	9168
NM_021105	9	Phospholipid scramblase 1	PLSCR1	5359
NM_022913	9	GC-rich promoter binding protein 1	GPBP1	65056
NM_138443	9	Coiled-coil domain containing 5 (spindle associated)	CCDC5	115106
NM_144778	9	Muscleblind-like 2 (Drosophila)	MBNL2	10150
NR_003285	9	5.8S ribosomal RNA	LOC100008587	100008587
NM_000081	8	Lysosomal trafficking regulator	LYST	1130
NM_000108	8	Dihydrolipoamide dehydrogenase	DLD	1738
NM_000610	8	CD44 molecule (Indian blood group)	CD44	960
NM_000976	8	Ribosomal protein L12	RPL12	6136
NM_000981	8	Ribosomal protein L19	RPL19	6143
NM_000993	8	Ribosomal protein L31	RPL31	6160
NM_001001701	8	HCV F-transactivated protein 1	LOC401152	401152
NM_001003684	8	Ubiquinol-cytochrome c reductase complex (7.2 kD)	UCRC	29796
NM_001005386	8	ARP2 actin-related protein 2 homolog (yeast)	ACTR2	10097
NM_001005849	8	SMT3 suppressor of mif two 3 homolog 2 (S. cerevisiae)	SUMO2	6613
NM_001006639	8	Transcription elongation factor A (SII)-like 1	TCEAL1	9338
NM_001007214	8	Calcyclin binding protein	CACYBP	27101
NM_001007226	8	Speckle-type POZ protein	SPOP	8405
NM_001009552	8	Protein phosphatase 2 (formerly 2A), catalytic subunit, beta isoform	PPP2CB	5516
NM_001015891	8	TAF9 RNA polymerase II, TATA box binding protein (TBP)-associated factor, 32kDa	TAF9	6880
NM_001018067	8	SERPINE1 mRNA binding protein 1	SERBP1	26135
NM_001020	8	Ribosomal protein S16	RPS16	6217
NM_001024649	8	Calnexin	CANX	821
NM_001024916	8	COBW domain containing 5	CBWD1	55871
NM_001025	8	Ribosomal protein S23	RPS23	6228
NM_001028	8	Ribosomal protein S25	RPS25	6230
NM_001033002	8	RPA interacting protein	RPAIN	84268
NM_001033569	8	Archaelysin family metallopeptidase 2	AMZ2	51321
NM_001034841	8	Hypothetical protein LOC162073	LOC162073	162073
NM_001039590	8	Ubiquitin specific peptidase 9, X-linked	USP9X	8239
NM_001040181	8	Claudin domain containing 1	CLDND1	56650
NM_001040431	8	Coiled-coil domain containing 56	CCDC56	28958
NM_001077447	8	Phosphopantothenoylcysteine synthetase	PPCS	79717
NM_001079872	8	Cullin 4B	CUL4B	8450
NM_001083617	8	RB1-inducible coiled-coil 1	RB1CC1	9821
NM_001098625	8	Chromosome 14 open reading frame 100	C14orf100	51528
NM_001104647	8	Solute carrier family 25, member 36	SLC25A36	55186
NM_001219	8	Calumenin	CALU	813
NM_001239	8	Cyclin H	CCNH	902
NM_001293	8	Chloride channel, nucleotide-sensitive, 1A	CLNS1A	1207
NM_001613	8	Actin, alpha 2, smooth muscle, aorta	ACTA2	59
NM_001748	8	Calpain 2, (m/II) large subunit	CAPN2	824
NM_001781	8	CD69 molecule	CD69	969
NM_001960	8	Eukaryotic translation elongation factor 1 delta (guanine nucleotide exchange protein)	EEF1D	1936
NM_002013	8	FK506 binding protein 3, 25kDa	FKBP3	2287
NM_002080	8	Glutamic-oxaloacetic transaminase 2, mitochondrial (aspartate aminotransferase 2)	GOT2	2806
NM_002136	8	Heterogeneous nuclear ribonucleoprotein A1	HNRNPA1	3178
NM_002139	8	RNA binding motif protein, X-linked	RBMX	27316
NM_002520	8	Nucleophosmin (nucleolar phosphoprotein B23, numatrin)	NPM1	4869
NM_002710	8	Protein phosphatase 1, catalytic subunit, gamma isoform	PPP1CC	5501
NM_002799	8	Proteasome (prosome, macropain) subunit, beta type, 7	PSMB7	5695
NM_002806	8	Proteasome (prosome, macropain) 26S subunit, ATPase, 6	PSMC6	5706
NM_002857	8	Peroxisomal biogenesis factor 19	PEX19	5824
NM_002886	8	RAP2B, member of RAS oncogene family	RAP2B	5912
NM_002922	8	Regulator of G-protein signaling 1	RGS1	5996
NM_002923	8	Regulator of G-protein signaling 2, 24kDa	RGS2	5997
NM_002946	8	Replication protein A2, 32kDa	RPA2	6118
NM_003168	8	Suppressor of Ty 4 homolog 1 (S. cerevisiae)	SUPT4H1	6827
NM_003337	8	Ubiquitin-conjugating enzyme E2B (RAD6 homolog)	UBE2B	7320
NM_003564	8	Transgelin 2	TAGLN2	8407
NM_003761	8	Vesicle-associated membrane protein 8 (endobrevin)	VAMP8	8673
NM_003846	8	Peroxisomal biogenesis factor 11B	PEX11B	8799
NM_004280	8	Eukaryotic translation elongation factor 1 epsilon 1	EEF1E1	9521
NM_004417	8	Dual specificity phosphatase 1	DUSP1	1843
NM_004462	8	Farnesyl-diphosphate farnesyltransferase 1	FDFT1	2222
NM_004508	8	Isopentenyl-diphosphate delta isomerase 1	IDI1	3422
NM_004568	8	Serpin peptidase inhibitor, clade B (ovalbumin), member 6	SERPINB6	5269
NM_004597	8	Small nuclear ribonucleoprotein D2 polypeptide 16.5kDa	SNRPD2	6633
NM_004718	8	Cytochrome c oxidase subunit VIIa polypeptide 2 like	COX7A2L	9167
NM_004853	8	Syntaxin 8	STX8	9482
NM_005455	8	Zinc finger, RAN-binding domain containing 2	ZRANB2	9406
NM_005494	8	DnaJ (Hsp40) homolog, subfamily B, member 6	DNAJB6	10049
NM_005642	8	TAF7 RNA polymerase II, TATA box binding protein (TBP)-associated factor, 55kDa	TAF7	6879
NM_005767	8	Purinergic receptor P2Y, G-protein coupled, 5	P2RY5	10161
NM_005836	8	Heat-responsive protein 12	HRSP12	10247
NM_005872	8	Breast carcinoma amplified sequence 2	BCAS2	10286
NM_005956	8	Methylenetetrahydrofolate dehydrogenase (NADP+ dependent) 1, methenyltetrahydrofolate cyclohydrolase, formyltetrahydrofolate synthetase	MTHFD1	4522
NM_006022	8	TSC22 domain family, member 1	TSC22D1	8848
NM_006082	8	Tubulin, alpha 1b	TUBA1B	10376
NM_006156	8	Neural precursor cell expressed, developmentally down-regulated 8	NEDD8	4738
NM_006164	8	Nuclear factor (erythroid-derived 2)-like 2	NFE2L2	4780
NM_006451	8	Poly(A) binding protein interacting protein 1	PAIP1	10605
NM_006476	8	ATP synthase, H+ transporting, mitochondrial F0 complex, subunit G	ATP5L	10632
NM_006761	8	Tyrosine 3-monooxygenase/tryptophan 5-monooxygenase activation protein, epsilon polypeptide	YWHAE	7531
NM_006763	8	BTG family, member 2	BTG2	7832
NM_006815	8	Transmembrane emp24 domain trafficking protein 2	TMED2	10959
NM_006868	8	RAB31, member RAS oncogene family	RAB31	11031
NM_006938	8	Small nuclear ribonucleoprotein D1 polypeptide 16kDa	SNRPD1	6632
NM_007085	8	Follistatin-like 1	FSTL1	11167
NM_007108	8	Transcription elongation factor B (SIII), polypeptide 2 (18kDa, elongin B)	TCEB2	6923
NM_007217	8	Programmed cell death 10	PDCD10	11235
NM_013283	8	Methionine adenosyltransferase II, beta	MAT2B	27430
NM_013450	8	Bromodomain adjacent to zinc finger domain, 2B	BAZ2B	29994
NM_014041	8	Signal peptidase complex subunit 1 homolog (S. cerevisiae)	SPCS1	28972
NM_014050	8	Mitochondrial ribosomal protein L42	MRPL42	28977
NM_014142	8	Nudix (nucleoside diphosphate linked moiety X)-type motif 5	NUDT5	11164
NM_014220	8	Transmembrane 4 L six family member 1	TM4SF1	4071
NM_014413	8	Eukaryotic translation initiation factor 2-alpha kinase 1	EIF2AK1	27102
NM_014445	8	Stress-associated endoplasmic reticulum protein 1	SERP1	27230
NM_014463	8	LSM3 homolog, U6 small nuclear RNA associated (S. cerevisiae)	LSM3	27258
NM_014607	8	UBX domain containing 2	UBXD2	23190
NM_014751	8	Metastasis suppressor 1	MTSS1	9788
NM_014752	8	Signal peptidase complex subunit 2 homolog (S. cerevisiae)	SPCS2	9789
NM_014765	8	Translocase of outer mitochondrial membrane 20 homolog (yeast)	TOMM20	9804
NM_014819	8	Praja 2, RING-H2 motif containing	PJA2	9867
NM_014887	8	NEDD4 binding protein 2-like 2	N4BP2L2	10443
NM_015384	8	Nipped-B homolog	NIPBL	25836
NM_015454	8	La ribonucleoprotein domain family, member 7	LARP7	51574
NM_015677	8	SH3 domain containing, Ysc84-like 1 (S. cerevisiae)	SH3YL1	26751
NM_016056	8	Transmembrane BAX inhibitor motif containing 4	TMBIM4	51643
NM_016061	8	Yippee-like 5 (Drosophila)	YPEL5	51646
NM_016207	8	Cleavage and polyadenylation specific factor 3, 73kDa	CPSF3	51692
NM_016258	8	YTH domain family, member 2	YTHDF2	51441
NM_016470	8	Chromosome 20 open reading frame 111	C20orf111	51526
NM_016497	8	Mitochondrial ribosomal protein L51	MRPL51	51258
NM_016548	8	Golgi membrane protein 1	GOLM1	51280
NM_017519	8	AT rich interactive domain 1B (SWI1-like)	ARID1B	57492
NM_017635	8	Suppressor of variegation 4-20 homolog 1 (Drosophila)	SUV420H1	51111
NM_017892	8	PRP40 pre-mRNA processing factor 40 homolog A (S. cerevisiae)	PRPF40A	55660
NM_018115	8	SDA1 domain containing 1	SDAD1	55153
NM_018838	8	NADH dehydrogenase (ubiquinone) 1 alpha subcomplex, 12	NDUFA12	55967
NM_018841	8	Guanine nucleotide binding protein (G protein), gamma 12	GNG12	55970
NM_019051	8	Mitochondrial ribosomal protein L50	MRPL50	54534
NM_021141	8	X-ray repair complementing defective repair in Chinese hamster cells 5 (double-strand-break rejoining; Ku autoantigen, 80kDa)	XRCC5	7520
NM_021239	8	RNA binding motif protein 25	RBM25	58517
NM_021249	8	Sorting nexin 6	SNX6	58533
NM_030806	8	Chromosome 1 open reading frame 21	C1orf21	81563
NM_030920	8	Acidic (leucine-rich) nuclear phosphoprotein 32 family, member E	ANP32E	81611
NM_080546	8	Solute carrier family 44, member 1	SLC44A1	23446
NM_144963	8	Family with sequence similarity 91, member A1	FAM91A1	157769
NM_153208	8	IQ motif containing K	IQCK	124152
NM_174911	8	Family with sequence similarity 84, member B	FAM84B	157638
NR_002802	8	trophoblast-derived noncoding RNA	TncRNA	283131
NM_000019	7	Acetyl-Coenzyme A acetyltransferase 1 (acetoacetyl Coenzyme A thiolase)	ACAT1	38
NM_000138	7	Fibrillin 1	FBN1	2200
NM_000147	7	Fucosidase, alpha-L- 1, tissue	FUCA1	2517
NM_000186	7	Complement factor H	CFH	3075
NM_000274	7	Ornithine aminotransferase (gyrate atrophy)	OAT	4942
NM_000426	7	Laminin, alpha 2 (merosin, congenital muscular dystrophy)	LAMA2	3908
NM_000627	7	Latent transforming growth factor beta binding protein 1	LTBP1	4052
NM_000696	7	Aldehyde dehydrogenase 9 family, member A1	ALDH9A1	223
NM_000875	7	Insulin-like growth factor 1 receptor	IGF1R	3480
NM_000984	7	Ribosomal protein L23a	RPL23A	6147
NM_000998	7	Ribosomal protein L37a	RPL37A	6168
NM_001000	7	Ribosomal protein L39	RPL39	6170
NM_001001790	7	Chromosome 9 open reading frame 105	C9orf105	401505
NM_001001992	7	Ubiquitin specific peptidase 16	USP16	10600
NM_001002030	7	Enoyl Coenzyme A hydratase domain containing 1	ECHDC1	55862
NM_001002243	7	Aftiphilin	AFTPH	54812
NM_001004419	7	C-type lectin domain family 2, member D	CLEC2D	29121
NM_001007565	7	TRK-fused gene	TFG	10342
NM_001008897	7	T-complex 1	TCP1	6950
NM_001010942	7	RAP1B, member of RAS oncogene family	RAP1B	5908
NM_001012320	7	Zinc finger protein 302	ZNF302	55900
NM_001013399	7	Cyclin C	CCNC	892
NM_001017415	7	Ubiquitin specific peptidase 1	USP1	7398
NM_001021	7	Ribosomal protein S17	RPS17	6218
NM_001022	7	Ribosomal protein S19	RPS19	6223
NM_001023	7	Ribosomal protein S20	RPS20	6224
NM_001024847	7	Transforming growth factor, beta receptor II (70/80kDa)	TGFBR2	7048
NM_001025100	7	Myelin basic protein	MBP	4155
NM_001026	7	Ribosomal protein S24	RPS24	6229
NM_001030055	7	Rho GTPase activating protein 5	ARHGAP5	394
NM_001032293	7	Zinc finger protein 207	ZNF207	7756
NM_001032391	7	Leucine carboxyl methyltransferase 1	LCMT1	51451
NM_001034996	7	Ribosomal protein L14	RPL14	9045
NM_001037277	7	Geranylgeranyl diphosphate synthase 1	GGPS1	9453
NM_001037334	7	Ubiquitin specific peptidase 14 (tRNA-guanine transglycosylase)	USP14	9097
NM_001037533	7	Gon-4-like (C. elegans)	GON4L	54856
NM_001037663	7	Eukaryotic translation elongation factor 1 beta 2	EEF1B2	1933
NM_001040034	7	CD63 molecule	CD63	967
NM_001042635	7	Neuroguidin, EIF4E binding protein	NGDN	25983
NM_001043351	7	Tropomyosin 3	TPM3	7170
NM_001079874	7	Vav 3 guanine nucleotide exchange factor	VAV3	10451
NM_001080398	7	KIAA0368	KIAA0368	23392
NM_001098272	7	3-hydroxy-3-methylglutaryl-Coenzyme A synthase 1 (soluble)	HMGCS1	3157
NM_001099285	7	Prothymosin, alpha	PTMA	5757
NM_001100409	7	SUMO1/sentrin specific peptidase 6	SENP6	26054
NM_001100426	7	RAP1, GTP-GDP dissociation stimulator 1	RAP1GDS1	5910
NM_001349	7	Aspartyl-tRNA synthetase	DARS	1615
NM_001428	7	Enolase 1, (alpha)	ENO1	2023
NM_001494	7	GDP dissociation inhibitor 2	GDI2	2665
NM_001548	7	Interferon-induced protein with tetratricopeptide repeats 1	IFIT1	3434
NM_001710	7	Complement factor B	CFB	629
NM_001831	7	Clusterin	CLU	1191
NM_001984	7	Esterase D/formylglutathione hydrolase	ESD	2098
NM_002223	7	Inositol 1,4,5-triphosphate receptor, type 2	ITPR2	3709
NM_002227	7	Janus kinase 1 (a protein tyrosine kinase)	JAK1	3716
NM_002276	7	Keratin 19	KRT19	3880
NM_002490	7	NADH dehydrogenase (ubiquinone) 1 alpha subcomplex, 6, 14kDa	NDUFA6	4700
NM_002494	7	NADH dehydrogenase (ubiquinone) 1, subcomplex unknown, 1, 6kDa	NDUFC1	4717
NM_002552	7	Origin recognition complex, subunit 4-like (yeast)	ORC4L	5000
NM_002712	7	Protein phosphatase 1, regulatory (inhibitor) subunit 7	PPP1R7	5510
NM_002803	7	Proteasome (prosome, macropain) 26S subunit, ATPase, 2	PSMC2	5701
NM_002814	7	Proteasome (prosome, macropain) 26S subunit, non-ATPase, 10	PSMD10	5716
NM_002817	7	Proteasome (prosome, macropain) 26S subunit, non-ATPase, 13	PSMD13	5719
NM_002822	7	Twinfilin, actin-binding protein, homolog 1 (Drosophila)	TWF1	5756
NM_002937	7	Angiogenin, ribonuclease, RNase A family, 5	ANG	283
NM_003142	7	Sjogren syndrome antigen B (autoantigen La)	SSB	6741
NM_003254	7	TIMP metallopeptidase inhibitor 1	TIMP1	7076
NM_003347	7	Ubiquitin-conjugating enzyme E2L 3	UBE2L3	7332
NM_003375	7	Voltage-dependent anion channel 2	VDAC2	7417
NM_003470	7	Ubiquitin specific peptidase 7 (herpes virus-associated)	USP7	7874
NM_003489	7	Nuclear receptor interacting protein 1	NRIP1	8204
NM_003750	7	Eukaryotic translation initiation factor 3, subunit A	EIF3A	8661
NM_004060	7	Cyclin G1	CCNG1	900
NM_004071	7	CDC-like kinase 1	CLK1	1195
NM_004147	7	Developmentally regulated GTP binding protein 1	DRG1	4733
NM_004290	7	Ring finger protein 14	RNF14	9604
NM_004487	7	Golgin B1, golgi integral membrane protein	GOLGB1	2804
NM_004539	7	Asparaginyl-tRNA synthetase	NARS	4677
NM_004593	7	Splicing factor, arginine/serine-rich 10 (transformer 2 homolog, Drosophila)	SFRS10	6434
NM_004632	7	Death associated protein 3	DAP3	7818
NM_004663	7	RAB11A, member RAS oncogene family	RAB11A	8766
NM_004779	7	CCR4-NOT transcription complex, subunit 8	CNOT8	9337
NM_004846	7	Eukaryotic translation initiation factor 4E family member 2	EIF4E2	9470
NM_004887	7	Chemokine (C-X-C motif) ligand 14	CXCL14	9547
NM_004926	7	Zinc finger protein 36, C3H type-like 1	ZFP36L1	677
NM_005105	7	RNA binding motif protein 8A	RBM8A	9939
NM_005436	7	Coiled-coil domain containing 6	CCDC6	8030
NM_005437	7	Nuclear receptor coactivator 4	NCOA4	8031
NM_005514	7	Major histocompatibility complex, class I, B	HLA-B	3106
NM_005520	7	Heterogeneous nuclear ribonucleoprotein H1 (H)	HNRNPH1	3187
NM_005646	7	TAR (HIV-1) RNA binding protein 1	TARBP1	6894
NM_005745	7	B-cell receptor-associated protein 31	BCAP31	10134
NM_005801	7	Eukaryotic translation initiation factor 1	EIF1	10209
NM_005911	7	Methionine adenosyltransferase II, alpha	MAT2A	4144
NM_006117	7	Peroxisomal D3,D2-enoyl-CoA isomerase	PECI	10455
NM_006120	7	Major histocompatibility complex, class II, DM alpha	HLA-DMA	3108
NM_006320	7	Progesterone receptor membrane component 2	PGRMC2	10424
NM_006380	7	Amyloid beta precursor protein (cytoplasmic tail) binding protein 2	APPBP2	10513
NM_006431	7	Chaperonin containing TCP1, subunit 2 (beta)	CCT2	10576
NM_006495	7	Ecotropic viral integration site 2B	EVI2B	2124
NM_006621	7	S-adenosylhomocysteine hydrolase-like 1	AHCYL1	10768
NM_006624	7	Zinc finger, MYND domain containing 11	ZMYND11	10771
NM_006713	7	SUB1 homolog (S. cerevisiae)	SUB1	10923
NM_006756	7	Transcription elongation factor A (SII), 1	TCEA1	6917
NM_006811	7	Serine incorporator 3	SERINC3	10955
NM_006826	7	Tyrosine 3-monooxygenase/tryptophan 5-monooxygenase activation protein, theta polypeptide	YWHAQ	10971
NM_006851	7	GLI pathogenesis-related 1 (glioma)	GLIPR1	11010
NM_007178	7	Serine/threonine kinase receptor associated protein	STRAP	11171
NM_007276	7	Chromobox homolog 3 (HP1 gamma homolog, Drosophila)	CBX3	11335
NM_007375	7	TAR DNA binding protein	TARDBP	23435
NM_012214	7	Mannosyl (alpha-1,3-)-glycoprotein beta-1,4-N-acetylglucosaminyltransferase, isozyme A	MGAT4A	11320
NM_013236	7	Ataxin 10	ATXN10	25814
NM_013436	7	NCK-associated protein 1	NCKAP1	10787
NM_013446	7	Makorin, ring finger protein, 1	MKRN1	23608
NM_014051	7	Transmembrane protein 14A	TMEM14A	28978
NM_014169	7	Chromatin modifying protein 4A	CHMP4A	29082
NM_014171	7	Cysteine-rich PDZ-binding protein	CRIPT	9419
NM_014177	7	Chromosome 18 open reading frame 55	C18orf55	29090
NM_014367	7	Chromosome 3 open reading frame 28	FAM162A	26355
NM_014462	7	LSM1 homolog, U6 small nuclear RNA associated (S. cerevisiae)	LSM1	27257
NM_014597	7	Deoxynucleotidyltransferase, terminal, interacting protein 2	DNTTIP2	30836
NM_014612	7	Family with sequence similarity 120A	FAM120A	23196
NM_014827	7	Zinc finger CCCH-type containing 11A	ZC3H11A	9877
NM_015057	7	MYC binding protein 2	MYCBP2	23077
NM_015317	7	Pumilio homolog 2 (Drosophila)	PUM2	23369
NM_015484	7	SYF2 homolog, RNA splicing factor (S. cerevisiae)	SYF2	25949
NM_015878	7	Antizyme inhibitor 1	AZIN1	51582
NM_015966	7	ERGIC and golgi 3	ERGIC3	51614
NM_016029	7	Dehydrogenase/reductase (SDR family) member 7	DHRS7	51635
NM_016057	7	Coatomer protein complex, subunit zeta 1	COPZ1	22818
NM_016081	7	Palladin, cytoskeletal associated protein	PALLD	23022
NM_016129	7	COP9 constitutive photomorphogenic homolog subunit 4 (Arabidopsis)	COPS4	51138
NM_016144	7	COMM domain containing 10	COMMD10	51397
NM_016166	7	Protein inhibitor of activated STAT, 1	PIAS1	8554
NM_016208	7	Vacuolar protein sorting 28 homolog (S. cerevisiae)	VPS28	51160
NM_016289	7	Calcium binding protein 39	CAB39	51719
NM_016374	7	AT rich interactive domain 4B (RBP1-like)	ARID4B	51742
NM_016410	7	Chromatin modifying protein 5	CHMP5	51510
NM_016441	7	Cysteine rich transmembrane BMP regulator 1 (chordin-like)	CRIM1	51232
NM_016484	7	PDZ domain containing 11	PDZD11	51248
NM_016504	7	Mitochondrial ribosomal protein L27	MRPL27	51264
NM_016652	7	Crooked neck pre-mRNA splicing factor-like 1 (Drosophila)	CRNKL1	51340
NM_017670	7	OTU domain, ubiquitin aldehyde binding 1	OTUB1	55611
NM_017952	7	Small nucleolar RNA, C/D box 94	PTCD3	55037
NM_018255	7	Elongation protein 2 homolog (S. cerevisiae)	ELP2	55250
NM_018321	7	Brix domain containing 2	BXDC2	55299
NM_018429	7	B double prime 1, subunit of RNA polymerase III transcription initiation factor IIIB	BDP1	55814
NM_018471	7	Zinc finger CCCH-type containing 15	ZC3H15	55854
NM_018491	7	COBW domain containing 2	CBWD1	55871
NM_019049	7	DENN/MADD domain containing 1B	DENND1B	163486
NM_019600	7	KIAA1370	KIAA1370	56204
NM_020198	7	Coiled-coil domain containing 47	CCDC47	57003
NM_020414	7	DEAD (Asp-Glu-Ala-Asp) box polypeptide 24	DDX24	57062
NM_021034	7	Interferon induced transmembrane protein 3 (1-8U)	IFITM3	10410
NM_021038	7	Muscleblind-like (Drosophila)	MBNL1	4154
NM_021629	7	Guanine nucleotide binding protein (G protein), beta polypeptide 4	GNB4	59345
NM_021960	7	Myeloid cell leukemia sequence 1 (BCL2-related)	MCL1	4170
NM_021970	7	Mitogen-activated protein kinase kinase 1 interacting protein 1	MAP2K1IP1	8649
NM_022488	7	ATG3 autophagy related 3 homolog (S. cerevisiae)	ATG3	64422
NM_024051	7	Chromosome 7 open reading frame 24	C7orf24	79017
NM_024295	7	Der1-like domain family, member 1	DERL1	79139
NM_024649	7	Bardet-Biedl syndrome 1	BBS1	582
NM_024665	7	Transducin (beta)-like 1 X-linked receptor 1	TBL1XR1	79718
NM_025065	7	Brix domain containing 5	BXDC5	80135
NM_030938	7	Transmembrane protein 49	TMEM49	81671
NM_032574	7	Dpy-30 homolog (C. elegans)	DPY30	84661
NM_032632	7	Poly(A) polymerase alpha	PAPOLA	10914
NM_033546	7	Myosin regulatory light chain MRLC2	MRLC2	103910
NM_053056	7	Cyclin D1	CCND1	595
NM_145080	7	Non-SMC element 1 homolog (S. cerevisiae)	NSMCE1	197370
NM_152350	7	Chromosome 17 open reading frame 45	C17orf45	125144
NM_153236	7	GTPase, IMAP family member 7	GIMAP7	168537
NM_181514	7	Mitochondrial ribosomal protein L21	MRPL21	219927
NM_000028	6	Amylo-1, 6-glucosidase, 4-alpha-glucanotransferase (glycogen debranching enzyme, glycogen storage disease type III)	AGL	178
NM_000034	6	Aldolase A, fructose-bisphosphate	ALDOA	226
NM_000062	6	Serpin peptidase inhibitor, clade G (C1 inhibitor), member 1, (angioedema, hereditary)	SERPING1	710
NM_000129	6	Coagulation factor XIII, A1 polypeptide	F13A1	2162
NM_000176	6	Nuclear receptor subfamily 3, group C, member 1 (glucocorticoid receptor)	NR3C1	2908
NM_000179	6	MutS homolog 6 (E. coli)	MSH6	2956
NM_000183	6	Hydroxyacyl-Coenzyme A dehydrogenase/3-ketoacyl-Coenzyme A thiolase/enoyl-Coenzyme A hydratase (trifunctional protein), beta subunit	HADHB	3032
NM_000248	6	Microphthalmia-associated transcription factor	MITF	4286
NM_000311	6	Prion protein (p27-30) (Creutzfeldt-Jakob disease, Gerstmann-Strausler-Scheinker syndrome, fatal familial insomnia)	PRNP	5621
NM_000391	6	Tripeptidyl peptidase I	TPP1	1200
NM_000690	6	Aldehyde dehydrogenase 2 family (mitochondrial)	ALDH2	217
NM_000938	6	Polymerase (RNA) II (DNA directed) polypeptide B, 140kDa	POLR2B	5431
NM_000978	6	Ribosomal protein L23	RPL23	9349
NM_000996	6	Ribosomal protein L35a	RPL35A	6165
NM_001001521	6	UDP-glucose pyrophosphorylase 2	UGP2	7360
NM_001001660	6	LYR motif containing 5	LYRM5	144363
NM_001001924	6	Mitochondrial tumor suppressor 1	MTUS1	57509
NM_001002258	6	ATP synthase, H+ transporting, mitochondrial F0 complex, subunit C3 (subunit 9)	ATP5G3	518
NM_001002800	6	Structural maintenance of chromosomes 4	SMC4	10051
NM_001003713	6	ATP synthase, H+ transporting, mitochondrial F0 complex, subunit F2	ATP5J2	9551
NM_001005340	6	Glycoprotein (transmembrane) nmb	GPNMB	10457
NM_001007024	6	Golgi SNAP receptor complex member 1	GOSR1	9527
NM_001007027	6	Asparagine-linked glycosylation 8 homolog (S. cerevisiae, alpha-1,3-glucosyltransferase)	ALG8	79053
NM_001008390	6	CGG triplet repeat binding protein 1	CGGBP1	8545
NM_001008493	6	Enabled homolog (Drosophila)	ENAH	55740
NM_001009186	6	Chaperonin containing TCP1, subunit 6A (zeta 1)	CCT6A	908
NM_001010989	6	Homocysteine-inducible, endoplasmic reticulum stress-inducible, ubiquitin-like domain member 1	HERPUD1	9709
NM_001011	6	Ribosomal protein S7	RPS7	6201
NM_001012750	6	Abl-interactor 1	ABI1	10006
NM_001017	6	Ribosomal protein S13	RPS13	6207
NM_001018136	6	Non-metastatic cells 1, protein (NM23A) expressed in	NME1	4830
NM_001019	6	Ribosomal protein S15a	RPS15A	6210
NM_001033088	6	Neugrin, neurite outgrowth associated	NGRN	51335
NM_001035005	6	Chromosome 18 open reading frame 32	C18orf32	497661
NM_001035267	6	Ribosomal protein L41	RPL41	6171
NM_001039366	6	ATPase, H+ transporting, lysosomal 31kDa, V1 subunit E1	ATP6V1E1	529
NM_001040100	6	Chromosome 3 open reading frame 57	C3orf57	165679
NM_001042603	6	Jumonji, AT rich interactive domain 1A	JARID1A	5927
NM_001078645	6	Cell division cycle 16 homolog (S. cerevisiae)	CDC16	8881
NM_001080415	6	U2-associated SR140 protein	SR140	23350
NM_001080975	6	RALBP1 associated Eps domain containing 2	REPS2	9185
NM_001098620	6	Poly(rC) binding protein 2	PCBP2	5094
NM_001100169	6	Inner membrane protein, mitochondrial (mitofilin)	IMMT	10989
NM_001101653	6	COMM domain containing 9	COMMD9	29099
NM_001102420	6	Zinc finger, AN1-type domain 5	ZFAND5	7763
NM_001111077	6	Ezrin	EZR	7430
NM_001204	6	Bone morphogenetic protein receptor, type II (serine/threonine kinase)	BMPR2	659
NM_001225	6	Caspase 4, apoptosis-related cysteine peptidase	CASP4	837
NM_001343	6	Disabled homolog 2, mitogen-responsive phosphoprotein (Drosophila)	DAB2	1601
NM_001404	6	Eukaryotic translation elongation factor 1 gamma	EEF1G	1937
NM_001483	6	Glioblastoma amplified sequence	GBAS	2631
NM_001539	6	DnaJ (Hsp40) homolog, subfamily A, member 1	DNAJA1	3301
NM_001552	6	Insulin-like growth factor binding protein 4	IGFBP4	3487
NM_001618	6	Poly (ADP-ribose) polymerase family, member 1	PARP1	142
NM_001695	6	ATPase, H+ transporting, lysosomal 42kDa, V1 subunit C1	ATP6V1C1	528
NM_001731	6	B-cell translocation gene 1, anti-proliferative	BTG1	694
NM_001747	6	Capping protein (actin filament), gelsolin-like	CAPG	822
NM_001827	6	CDC28 protein kinase regulatory subunit 2	CKS2	1164
NM_001839	6	Calponin 3, acidic	CNN3	1266
NM_001863	6	Cytochrome c oxidase subunit Vib polypeptide 1 (ubiquitous)	COX6B1	1340
NM_001865	6	Cytochrome c oxidase subunit VIIa polypeptide 2 (liver)	COX7A2	1347
NM_001866	6	Cytochrome c oxidase subunit VIIb	COX7B	1349
NM_001873	6	Carboxypeptidase E	CPE	1363
NM_001901	6	Connective tissue growth factor	CTGF	1490
NM_001908	6	Cathepsin B	CTSB	1508
NM_002004	6	Farnesyl diphosphate synthase (farnesyl pyrophosphate synthetase, dimethylallyltranstransferase, geranyltranstransferase)	FDPS	2224
NM_002024	6	Fragile X mental retardation 1	FMR1	2332
NM_002074	6	Guanine nucleotide binding protein (G protein), beta polypeptide 1	GNB1	2782
NM_002118	6	Major histocompatibility complex, class II, DM beta	HLA-DMB	3109
NM_002210	6	Integrin, alpha V (vitronectin receptor, alpha polypeptide, antigen CD51)	ITGAV	3685
NM_002358	6	MAD2 mitotic arrest deficient-like 1 (yeast)	MAD2L1	4085
NM_002567	6	Phosphatidylethanolamine binding protein 1	PEBP1	5037
NM_002669	6	Pleiotropic regulator 1 (PRL1 homolog, Arabidopsis)	PLRG1	5356
NM_002795	6	Proteasome (prosome, macropain) subunit, beta type, 3	PSMB3	5691
NM_003038	6	Solute carrier family 1 (glutamate/neutral amino acid transporter), member 4	SLC1A4	6509
NM_003096	6	Small nuclear ribonucleoprotein polypeptide G	SNRPG	6637
NM_003097	6	Small nuclear ribonucleoprotein polypeptide N	SNRPN	6638
NM_003144	6	Signal sequence receptor, alpha (translocon-associated protein alpha)	SSR1	6745
NM_003255	6	TIMP metallopeptidase inhibitor 2	TIMP2	7077
NM_003340	6	Ubiquitin-conjugating enzyme E2D 3 (UBC4/5 homolog, yeast)	UBE2D3	7323
NM_003366	6	Ubiquinol-cytochrome c reductase core protein II	UQCRC2	7385
NM_003463	6	Protein tyrosine phosphatase type IVA, member 1	PTP4A1	7803
NM_003615	6	Solute carrier family 4, sodium bicarbonate cotransporter, member 7	SLC4A7	9497
NM_003754	6	Eukaryotic translation initiation factor 3, subunit F	EIF3F	8665
NM_003758	6	Eukaryotic translation initiation factor 3, subunit J	EIF3J	8669
NM_003909	6	Copine III	CPNE3	8895
NM_004094	6	Eukaryotic translation initiation factor 2, subunit 1 alpha, 35kDa	EIF2S1	1965
NM_004215	6	Estrogen receptor binding site associated, antigen, 9	EBAG9	9166
NM_004231	6	ATPase, H+ transporting, lysosomal 14kDa, V1 subunit F	ATP6V1F	9296
NM_004242	6	High mobility group nucleosomal binding domain 3	HMGN3	9324
NM_004446	6	Glutamyl-prolyl-tRNA synthetase	EPRS	2058
NM_004447	6	Epidermal growth factor receptor pathway substrate 8	EPS8	2059
NM_004459	6	Bromodomain PHD finger transcription factor	BPTF	2186
NM_004542	6	NADH dehydrogenase (ubiquinone) 1 alpha subcomplex, 3, 9kDa	NDUFA3	4696
NM_004549	6	NADH dehydrogenase (ubiquinone) 1, subcomplex unknown, 2, 14.5kDa	NDUFC2	4718
NM_004552	6	NADH dehydrogenase (ubiquinone) Fe-S protein 5, 15kDa (NADH-coenzyme Q reductase)	NDUFS5	4725
NM_004725	6	BUB3 budding uninhibited by benzimidazoles 3 homolog (yeast)	BUB3	9184
NM_004786	6	Thioredoxin-like 1	TXNL1	9352
NM_004866	6	Secretory carrier membrane protein 1	SCAMP1	9522
NM_004905	6	Peroxiredoxin 6	PRDX6	9588
NM_004964	6	Histone deacetylase 1	HDAC1	3065
NM_005032	6	Plastin 3 (T isoform)	PLS3	5358
NM_005066	6	Splicing factor proline/glutamine-rich (polypyrimidine tract binding protein associated)	SFPQ	6421
NM_005313	6	Protein disulfide isomerase family A, member 3	PDIA3	2923
NM_005336	6	High density lipoprotein binding protein (vigilin)	HDLBP	3069
NM_005445	6	Structural maintenance of chromosomes 3	SMC3	9126
NM_005461	6	V-maf musculoaponeurotic fibrosarcoma oncogene homolog B (avian)	MAFB	9935
NM_005648	6	Transcription elongation factor B (SIII), polypeptide 1 (15kDa, elongin C)	TCEB1	6921
NM_005717	6	Actin related protein 2/3 complex, subunit 5, 16kDa	ARPC5	10092
NM_005724	6	Tetraspanin 3	TSPAN3	10099
NM_005730	6	CTD (carboxy-terminal domain, RNA polymerase II, polypeptide A) small phosphatase 2	CTDSP2	10106
NM_005742	6	Protein disulfide isomerase family A, member 6	PDIA6	10130
NM_005898	6	Cell cycle associated protein 1	CAPRIN1	4076
NM_006023	6	Cell division cycle 123 homolog (S. cerevisiae)	CDC123	8872
NM_006145	6	DnaJ (Hsp40) homolog, subfamily B, member 1	DNAJB1	3337
NM_006191	6	Proliferation-associated 2G4, 38kDa	PA2G4	5036
NM_006311	6	Nuclear receptor co-repressor 1	NCOR1	9611
NM_006331	6	EMG1 nucleolar protein homolog (S. cerevisiae)	EMG1	10436
NM_006335	6	Translocase of inner mitochondrial membrane 17 homolog A (yeast)	TIMM17A	10440
NM_006425	6	SLU7 splicing factor homolog (S. cerevisiae)	SLU7	10569
NM_006435	6	Interferon induced transmembrane protein 2 (1-8D)	IFITM2	10581
NM_006513	6	Seryl-tRNA synthetase	SARS	6301
NM_006544	6	Exocyst complex component 5	EXOC5	10640
NM_006682	6	Fibrinogen-like 2	FGL2	10875
NM_006696	6	Bromodomain containing 8	BRD8	10902
NM_006717	6	Spindlin 1	SPIN1	10927
NM_006775	6	Quaking homolog, KH domain RNA binding (mouse)	QKI	9444
NM_006937	6	SMT3 suppressor of mif two 3 homolog 2 (S. cerevisiae)	SUMO2	6613
NM_006963	6	Zinc finger protein 22 (KOX 15)	ZNF22	7570
NM_006965	6	Zinc finger protein 24	ZNF24	7572
NM_007043	6	KRR1, small subunit (SSU) processome component, homolog (yeast)	KRR1	11103
NM_007187	6	WW domain binding protein 4 (formin binding protein 21)	WBP4	11193
NM_007218	6	Ring finger protein 139	RNF139	11236
NM_012071	6	COMM domain containing 3	COMMD3	23412
NM_012115	6	CASP8 associated protein 2	CASP8AP2	9994
NM_012290	6	Tousled-like kinase 1	TLK1	9874
NM_012479	6	Tyrosine 3-monooxygenase/tryptophan 5-monooxygenase activation protein, gamma polypeptide	YWHAG	7532
NM_012482	6	Zinc finger protein 281	ZNF281	23528
NM_013232	6	Aryl-hydrocarbon receptor repressor	PDCD6	10016
NM_013262	6	Myosin regulatory light chain interacting protein	MYLIP	29116
NM_013263	6	Bromodomain containing 7	BRD7	29117
NM_013330	6	Non-metastatic cells 7, protein expressed in (nucleoside-diphosphate kinase)	NME7	29922
NM_013448	6	Bromodomain adjacent to zinc finger domain, 1A	BAZ1A	11177
NM_014047	6	Chromosome 19 open reading frame 53	C19orf53	28974
NM_014057	6	Osteoglycin	OGN	4969
NM_014161	6	Mitochondrial ribosomal protein L18	MRPL18	29074
NM_014166	6	Mediator complex subunit 4	MED4	29079
NM_014184	6	Cornichon homolog 4 (Drosophila)	CNIH4	29097
NM_014335	6	EP300 interacting inhibitor of differentiation 1	EID1	23741
NM_014500	6	HIV-1 Tat specific factor 1	HTATSF1	27336
NM_014670	6	Basic leucine zipper and W2 domains 1	BZW1	9689
NM_014720	6	STE20-like kinase (yeast)	SLK	9748
NM_014810	6	Centrosomal protein 350kDa	CEP350	9857
NM_015021	6	Zinc finger protein 292	ZNF292	23036
NM_015335	6	Mediator complex subunit 13-like	MED13L	23389
NM_015420	6	WD repeats and SOF1 domain containing	WDSOF1	25879
NM_015578	6	LSM14A, SCD6 homolog A (S. cerevisiae)	LSM14A	26065
NM_015895	6	Geminin, DNA replication inhibitor	GMNN	51053
NM_015902	6	Ubiquitin protein ligase E3 component n-recognin 5	UBR5	51366
NM_015904	6	Eukaryotic translation initiation factor 5B	EIF5B	9669
NM_016018	6	PHD finger protein 20-like 1	PHF20L1	51105
NM_016039	6	Chromosome 14 open reading frame 166	C14orf166	51637
NM_016045	6	Slowmo homolog 2 (Drosophila)	SLMO2	51012
NM_016095	6	GINS complex subunit 2 (Psf2 homolog)	GINS2	51659
NM_016108	6	Androgen-induced 1	AIG1	51390
NM_016146	6	Trafficking protein particle complex 4	TRAPPC4	51399
NM_016237	6	Anaphase promoting complex subunit 5	ANAPC5	51433
NM_016275	6	Selenoprotein T	SELT	51714
NM_016570	6	ERGIC and golgi 2	ERGIC2	51290
NM_017548	6	CDV3 homolog (mouse)	CDV3	55573
NM_017924	6	Chromosome 14 open reading frame 119	C14orf119	55017
NM_017944	6	Ubiquitin specific peptidase 47	USP47	55031
NM_018117	6	Bromodomain and WD repeat domain containing 2	BRWD2	55717
NM_018227	6	Ubiquitin-like modifier activating enzyme 6	UBA6	55236
NM_018230	6	Nucleoporin 133kDa	NUP133	55746
NM_018247	6	Transmembrane protein 30A	TMEM30A	55754
NM_018269	6	Acireductone dioxygenase 1	ADI1	55256
NM_018326	6	GTPase, IMAP family member 4	GIMAP4	55303
NM_018465	6	Chromosome 9 open reading frame 46	C9orf46	55848
NM_018477	6	Actin-related protein 10 homolog (S. cerevisiae)	ACTR10	55860
NM_018584	6	Calcium/calmodulin-dependent protein kinase II inhibitor 1	CAMK2N1	55450
NM_018848	6	McKusick-Kaufman syndrome	MKKS	8195
NM_018979	6	WNK lysine deficient protein kinase 1	WNK1	65125
NM_020234	6	DTW domain containing 1	DTWD1	56986
NM_020357	6	PEST proteolytic signal containing nuclear protein	PCNP	57092
NM_020468	6	Sorting nexin 14	SNX14	57231
NM_020640	6	DCN1, defective in cullin neddylation 1, domain containing 1 (S. cerevisiae)	DCUN1D1	54165
NM_020775	6	KIAA1324	KIAA1324	57535
NM_021109	6	Thymosin beta 4, X-linked	TMSB4X	7114
NM_021201	6	Membrane-spanning 4-domains, subfamily A, member 7	MS4A7	58475
NM_021237	6	Selenoprotein K	SELK	58515
NM_022826	6	Membrane-associated ring finger (C3HC4) 7	MARCH7	64844
NM_023012	6	Arginine/serine-rich coiled-coil 2	RSRC2	65117
NM_024699	6	Zinc finger, AN1-type domain 1	ZFAND1	79752
NM_025160	6	WD repeat domain 26	WDR26	80232
NM_030621	6	Dicer 1, ribonuclease type III	DICER1	23405
NM_032199	6	AT rich interactive domain 5B (MRF1-like)	ARID5B	84159
NM_032208	6	Anthrax toxin receptor 1	ANTXR1	84168
NM_032351	6	Mitochondrial ribosomal protein L45	MRPL45	84311
NM_032521	6	Par-6 partitioning defective 6 homolog beta (C. elegans)	PARD6B	84612
NM_033418	6	Chromosome 1 open reading frame 156	C1orf156	92342
NM_057175	6	NMDA receptor regulated 1	NARG1	80155
NM_144566	6	Zinc finger protein 700	ZNF700	90592
NM_145243	6	OMA1 homolog, zinc metallopeptidase (S. cerevisiae)	OMA1	115209
NM_152332	6	Tandem C2 domains, nuclear	TC2N	123036
NM_152641	6	AT rich interactive domain 2 (ARID, RFX-like)	ARID2	196528
NM_173685	6	Non-SMC element 2, MMS21 homolog (S. cerevisiae)	NSMCE2	286053
NM_207118	6	General transcription factor IIH, polypeptide 5	GTF2H5	404672
NM_000026	5	Adenylosuccinate lyase	ADSL	158
NM_000067	5	Carbonic anhydrase II	CA2	760
NM_000125	5	Estrogen receptor 1	ESR1	2099
NM_000137	5	Fumarylacetoacetate hydrolase (fumarylacetoacetase)	FAH	2184
NM_000224	5	Keratin 18	KRT18	3875
NM_000284	5	Pyruvate dehydrogenase (lipoamide) alpha 1	PDHA1	5160
NM_000295	5	serpin peptidase inhibitor, clade A (alpha-1 antiproteinase, antitrypsin), member 1	SERPINA1	5265
NM_000321	5	Retinoblastoma 1 (including osteosarcoma)	RB1	5925
NM_000362	5	TIMP metallopeptidase inhibitor 3 (Sorsby fundus dystrophy, pseudoinflammatory)	TIMP3	7078
NM_000393	5	Collagen, type V, alpha 2	COL5A2	1290
NM_000414	5	Hydroxysteroid (17-beta) dehydrogenase 4	HSD17B4	3295
NM_000416	5	Interferon gamma receptor 1	IFNGR1	3459
NM_000493	5	Collagen, type X, alpha 1(Schmid metaphyseal chondrodysplasia)	COL10A1	1300
NM_000884	5	IMP (inosine monophosphate) dehydrogenase 2	IMPDH2	3615
NM_000899	5	KIT ligand	KITLG	4254
NM_000909	5	Neuropeptide Y receptor Y1	NPY1R	4886
NM_000980	5	Ribosomal protein L18a	RPL18A	6142
NM_000988	5	Ribosomal protein L27	RPL27	6155
NM_000994	5	Ribosomal protein L32	RPL32	6161
NM_000999	5	Ribosomal protein L38	RPL38	6169
NM_001001740	5	Ring finger and WD repeat domain 2	RFWD2	64326
NM_001001977	5	ATP synthase, H+ transporting, mitochondrial F1 complex, epsilon subunit	ATP5E	514
NM_001002244	5	APC11 anaphase promoting complex subunit 11 homolog (yeast)	ANAPC11	51529
NM_001002880	5	Chibby homolog 1 (Drosophila)	CBY1	25776
NM_001003785	5	ATP synthase, H+ transporting, mitochondrial F0 complex, subunit d	ATP5H	10476
NM_001003810	5	Heterogeneous nuclear ribonucleoprotein D (AU-rich element RNA binding protein 1, 37kDa)	HNRNPD	3184
NM_001005476	5	Plakophilin 4	PKP4	8502
NM_001006600	5	Erbb2 interacting protein	ERBB2IP	55914
NM_001006610	5	Seven in absentia homolog 1 (Drosophila)	SIAH1	6477
NM_001007239	5	KIAA0859	KIAA0859	51603
NM_001007464	5	RWD domain containing 1	RWDD1	51389
NM_001008395	5	Similar to CG14977-PA	LOC389541	389541
NM_001008800	5	Chaperonin containing TCP1, subunit 3 (gamma)	CCT3	7203
NM_001011708	5	Obg-like ATPase 1	OLA1	29789
NM_001017926	5	Zinc fingers and homeoboxes 1	ZHX1	11244
NM_001018108	5	Small EDRK-rich factor 2	SERF2	10169
NM_001018676	5	Farnesyltransferase, CAAX box, alpha	FNTA	2339
NM_001024380	5	TM2 domain containing 2	TM2D2	83877
NM_001025158	5	CD74 molecule, major histocompatibility complex, class II invariant chain	CD74	972
NM_001025593	5	ADP-ribosylation factor interacting protein 1 (arfaptin 1)	ARFIP1	27236
NM_001031711	5	Endoplasmic reticulum-golgi intermediate compartment (ERGIC) 1	ERGIC1	57222
NM_001033	5	Ribonucleotide reductase M1	RRM1	6240
NM_001033028	5	Cytoplasmic FMR1 interacting protein 1	CYFIP1	23191
NM_001039348	5	EGF-containing fibulin-like extracellular matrix protein 1	EFEMP1	2202
NM_001039479	5	KIAA0317	KIAA0317	9870
NM_001040057	5	Family with sequence similarity 133, member B	FAM133B	257415
NM_001040158	5	H2A histone family, member Y	H2AFY	9555
NM_001042467	5	Melanophilin	MLPH	79083
NM_001042540	5	Nuclear cap binding protein subunit 2, 20kDa	NCBP2	22916
NM_001042749	5	Stromal antigen 2	STAG2	10735
NM_001077206	5	SEC31 homolog A (S. cerevisiae)	SEC31A	22872
NM_001077394	5	DPH5 homolog (S. cerevisiae)	DPH5	51611
NM_001077397	5	Interferon regulatory factor 2 binding protein 2	IRF2BP2	359948
NM_001077440	5	BCL2-associated transcription factor 1	BCLAF1	9774
NM_001077501	5	Leucine rich repeat and coiled-coil domain containing 1	LRRCC1	85444
NM_001083585	5	Rabaptin, RAB GTPase binding effector protein 1	RABEP1	9135
NM_001083893	5	Striatin, calmodulin binding protein 3	STRN3	29966
NM_001085458	5	Catenin (cadherin-associated protein), delta 1	CTNND1	1500
NM_001098175	5	Ectonucleoside triphosphate diphosphohydrolase 1	ENTPD1	953
NM_001098477	5	G-rich RNA sequence binding factor 1	GRSF1	2926
NM_001098616	5	Chromosome 1 open reading frame 43	C1orf43	25912
NM_001098634	5	RNA binding motif protein 47	RBM47	54502
NM_001100164	5	Phosphatase and actin regulator 2	PHACTR2	9749
NM_001100399	5	PDS5, regulator of cohesion maintenance, homolog A (S. cerevisiae)	PDS5A	23244
NM_001100603	5	KDEL (Lys-Asp-Glu-Leu) endoplasmic reticulum protein retention receptor 2	KDELR2	11014
NM_001105214	5	Ash2 (absent, small, or homeotic)-like (Drosophila)	ASH2L	9070
NM_001183	5	ATPase, H+ transporting, lysosomal accessory protein 1	ATP6AP1	537
NM_001184	5	Ataxia telangiectasia and Rad3 related	ATR	545
NM_001270	5	Chromodomain helicase DNA binding protein 1	CHD1	1105
NM_001271	5	Chromodomain helicase DNA binding protein 2	CHD2	1106
NM_001288	5	Chloride intracellular channel 1	CLIC1	1192
NM_001304	5	Carboxypeptidase D	CPD	1362
NM_001382	5	Dolichyl-phosphate (UDP-N-acetylglucosamine) N-acetylglucosaminephosphotransferase 1 (GlcNAc-1-P transferase)	DPAGT1	1798
NM_001498	5	Glutamate-cysteine ligase, catalytic subunit	GCLC	2729
NM_001553	5	Insulin-like growth factor binding protein 7	IGFBP7	3490
NM_001560	5	Interleukin 13 receptor, alpha 1	IL13RA1	3597
NM_001629	5	Arachidonate 5-lipoxygenase-activating protein	ALOX5AP	241
NM_001660	5	ADP-ribosylation factor 4	ARF4	378
NM_001826	5	CDC28 protein kinase regulatory subunit 1B	CKS1B	1163
NM_001870	5	Carboxypeptidase A3 (mast cell)	CPA3	1359
NM_001916	5	Cytochrome c-1	CYC1	1537
NM_001964	5	Early growth response 1	EGR1	1958
NM_001968	5	Eukaryotic translation initiation factor 4E	EIF4E	1977
NM_001997	5	Finkel-Biskis-Reilly murine sarcoma virus (FBR-MuSV) ubiquitously expressed	FAU	2197
NM_002032	5	Ferritin, heavy polypeptide 1	FTH1	2495
NM_002355	5	Mannose-6-phosphate receptor (cation dependent)	M6PR	4074
NM_002480	5	Protein phosphatase 1, regulatory (inhibitor) subunit 12A	PPP1R12A	4659
NM_002543	5	Oxidized low density lipoprotein (lectin-like) receptor 1	OLR1	4973
NM_002622	5	Prefoldin subunit 1	PFDN1	5201
NM_002628	5	Profilin 2	PFN2	5217
NM_002634	5	Prohibitin	PHB	5245
NM_002715	5	Protein phosphatase 2 (formerly 2A), catalytic subunit, alpha isoform	PPP2CA	5515
NM_002727	5	Serglycin	SRGN	5552
NM_002733	5	Protein kinase, AMP-activated, gamma 1 non-catalytic subunit	PRKAG1	5571
NM_002794	5	Proteasome (prosome, macropain) subunit, beta type, 2	PSMB2	5690
NM_002893	5	Retinoblastoma binding protein 7	RBBP7	5931
NM_002913	5	Replication factor C (activator 1) 1, 145kDa	RFC1	5981
NM_002982	5	Chemokine (C-C motif) ligand 2	CCL2	6347
NM_003010	5	Mitogen-activated protein kinase kinase 4	MAP2K4	6416
NM_003071	5	Helicase-like transcription factor	HLTF	6596
NM_003074	5	SWI/SNF related, matrix associated, actin dependent regulator of chromatin, subfamily c, member 1	SMARCC1	6599
NM_003092	5	Small nuclear ribonucleoprotein polypeptide B''	SNRPB2	6629
NM_003095	5	Small nuclear ribonucleoprotein polypeptide F	SNRPF	6636
NM_003373	5	Vinculin	VCL	7414
NM_003405	5	Tyrosine 3-monooxygenase/tryptophan 5-monooxygenase activation protein, eta polypeptide	YWHAH	7533
NM_003472	5	DEK oncogene (DNA binding)	DEK	7913
NM_003580	5	Neutral sphingomyelinase (N-SMase) activation associated factor	NSMAF	8439
NM_003590	5	Cullin 3	CUL3	8452
NM_003664	5	Adaptor-related protein complex 3, beta 1 subunit	AP3B1	8546
NM_003713	5	Phosphatidic acid phosphatase type 2B	PPAP2B	8613
NM_003753	5	Eukaryotic translation initiation factor 3, subunit D	EIF3D	8664
NM_003810	5	Tumor necrosis factor (ligand) superfamily, member 10	TNFSF10	8743
NM_003850	5	Succinate-CoA ligase, ADP-forming, beta subunit	SUCLA2	8803
NM_003910	5	BUD31 homolog (S. cerevisiae)	BUD31	8896
NM_003993	5	CDC-like kinase 2	CLK2	1196
NM_004106	5	Fc fragment of IgE, high affinity I, receptor for; gamma polypeptide	FCER1G	2207
NM_004120	5	Guanylate binding protein 2, interferon-inducible	GBP2	2634
NM_004161	5	RAB1A, member RAS oncogene family	RAB1A	5861
NM_004175	5	Small nuclear ribonucleoprotein D3 polypeptide 18kDa	SNRPD3	6634
NM_004299	5	ATP-binding cassette, sub-family B (MDR/TAP), member 7	ABCB7	22
NM_004385	5	Versican	VCAN	1462
NM_004521	5	Kinesin family member 5B	KIF5B	3799
NM_004528	5	Microsomal glutathione S-transferase 3	MGST3	4259
NM_004531	5	Molybdenum cofactor synthesis 2	MOCS2	4338
NM_004541	5	NADH dehydrogenase (ubiquinone) 1 alpha subcomplex, 1, 7.5kDa	NDUFA1	4694
NM_004637	5	RAB7A, member RAS oncogene family	RAB7A	7879
NM_004649	5	Chromosome 21 open reading frame 33	C21orf33	8209
NM_004719	5	Splicing factor, arginine/serine-rich 2, interacting protein	SFRS2IP	9169
NM_004728	5	DEAD (Asp-Glu-Ala-Asp) box polypeptide 21	DDX21	9188
NM_004772	5	Chromosome 5 open reading frame 13	C5orf13	9315
NM_004774	5	Mediator complex subunit 1	MED1	5469
NM_004899	5	Brain and reproductive organ-expressed (TNFRSF1A modulator)	BRE	9577
NM_004907	5	Immediate early response 2	IER2	9592
NM_005040	5	Prolylcarboxypeptidase (angiotensinase C)	PRCP	5547
NM_005121	5	Mediator complex subunit 13	MED13	9969
NM_005156	5	ROD1 regulator of differentiation 1 (S. pombe)	ROD1	9991
NM_005340	5	Histidine triad nucleotide binding protein 1	HINT1	3094
NM_005345	5	Heat shock 70kDa protein 1A	HSPA1A	3303
NM_005486	5	Target of myb1 (chicken)-like 1	TOM1L1	10040
NM_005548	5	Lysyl-tRNA synthetase	KARS	3735
NM_005607	5	PTK2 protein tyrosine kinase 2	PTK2	5747
NM_005615	5	Ribonuclease, RNase A family, k6	RNASE6	6039
NM_005721	5	ARP3 actin-related protein 3 homolog (yeast)	ACTR3	10096
NM_005760	5	CCAAT/enhancer binding protein zeta	CEBPZ	10153
NM_005804	5	DEAD (Asp-Glu-Ala-Asp) box polypeptide 39	DDX39	10212
NM_005839	5	Serine/arginine repetitive matrix 1	SRRM1	10250
NM_005857	5	Zinc metallopeptidase (STE24 homolog, S. cerevisiae)	ZMPSTE24	10269
NM_005868	5	Blocked early in transport 1 homolog (S. cerevisiae)	BET1	10282
NM_005880	5	DnaJ (Hsp40) homolog, subfamily A, member 2	DNAJA2	10294
NM_006060	5	Hypothetical protein LOC100132224	IKZF1	10320
NM_006083	5	IK cytokine, down-regulator of HLA II	IK	3550
NM_006112	5	Peptidylprolyl isomerase E (cyclophilin E)	PPIE	10450
NM_006153	5	NCK adaptor protein 1	NCK1	4690
NM_006246	5	Protein phosphatase 2, regulatory subunit B', epsilon isoform	PPP2R5E	5529
NM_006252	5	Protein kinase, AMP-activated, alpha 2 catalytic subunit	PRKAA2	5563
NM_006275	5	Splicing factor, arginine/serine-rich 6	SFRS6	6431
NM_006421	5	ADP-ribosylation factor guanine nucleotide-exchange factor 1(brefeldin A-inhibited)	ARFGEF1	10565
NM_006430	5	Chaperonin containing TCP1, subunit 4 (delta)	CCT4	10575
NM_006464	5	Trans-golgi network protein 2	TGOLN2	10618
NM_006496	5	Guanine nucleotide binding protein (G protein), alpha inhibiting activity polypeptide 3	GNAI3	2773
NM_006625	5	FUS interacting protein (serine/arginine-rich) 1	FUSIP1	10772
NM_006628	5	Cyclic AMP phosphoprotein, 19 kD	ARPP-19	10776
NM_006773	5	DEAD (Asp-Glu-Ala-Asp) box polypeptide 18	DDX18	8886
NM_006802	5	Splicing factor 3a, subunit 3, 60kDa	SF3A3	10946
NM_006830	5	Ubiquinol-cytochrome c reductase, 6.4kDa subunit	UQCR	10975
NM_006895	5	Histamine N-methyltransferase	HNMT	3176
NM_006923	5	Stromal cell-derived factor 2	SDF2	6388
NM_007167	5	Zinc finger, MYM-type 6	ZMYM6	9204
NM_007176	5	Chromosome 14 open reading frame 1	C14orf1	11161
NM_007208	5	Mitochondrial ribosomal protein L3	MRPL3	11222
NM_007214	5	SEC63 homolog (S. cerevisiae)	SEC63	11231
NM_007282	5	Ring finger protein 13	RNF13	11342
NM_007285	5	GABA(A) receptor-associated protein-like 2	GABARAPL2	11345
NM_012081	5	Elongation factor, RNA polymerase II, 2	ELL2	22936
NM_012158	5	F-box and leucine-rich repeat protein 3	FBXL3	26224
NM_012249	5	Ras homolog gene family, member Q	RHOQ	23433
NM_012341	5	GTP binding protein 4	GTPBP4	23560
NM_012425	5	Ras suppressor protein 1	RSU1	6251
NM_012473	5	Thioredoxin 2	TXN2	25828
NM_013230	5	CD24 molecule	CD24	934
NM_013322	5	Sorting nexin 10	SNX10	29887
NM_013338	5	Asparagine-linked glycosylation 5 homolog (S. cerevisiae, dolichyl-phosphate beta-glucosyltransferase)	ALG5	29880
NM_013374	5	Programmed cell death 6 interacting protein	PDCD6IP	10015
NM_013397	5	Prickle homolog 4 (Drosophila)	PRICKLE4	29964
NM_014014	5	Activating signal cointegrator 1 complex subunit 3-like 1	ASCC3L1	23020
NM_014109	5	ATPase family, AAA domain containing 2	ATAD2	29028
NM_014183	5	Dynein, light chain, roadblock-type 1	DYNLRB1	83658
NM_014245	5	Ring finger protein 7	RNF7	9616
NM_014280	5	DnaJ (Hsp40) homolog, subfamily C, member 8	DNAJC8	22826
NM_014453	5	Chromatin modifying protein 2A	CHMP2A	27243
NM_014602	5	Phosphoinositide-3-kinase, regulatory subunit 4	PIK3R4	30849
NM_014633	5	Ctr9, Paf1/RNA polymerase II complex component, homolog (S. cerevisiae)	CTR9	9646
NM_014635	5	GRIP and coiled-coil domain containing 2	GCC2	9648
NM_014673	5	Tetratricopeptide repeat domain 35	TTC35	9694
NM_014709	5	Ubiquitin specific peptidase 34	USP34	9736
NM_014805	5	EPM2A (laforin) interacting protein 1	EPM2AIP1	9852
NM_014828	5	TOX high mobility group box family member 4	TOX4	9878
NM_014829	5	DEAD (Asp-Glu-Ala-Asp) box polypeptide 46	DDX46	9879
NM_014982	5	Pecanex homolog (Drosophila)	PCNX	22990
NM_015030	5	FRY-like	FRYL	285527
NM_015054	5	UHRF1 (ICBP90) binding protein 1-like	UHRF1BP1L	23074
NM_015070	5	Zinc finger CCCH-type containing 13	ZC3H13	23091
NM_015137	5	EFR3 homolog A (S. cerevisiae)	EFR3A	23167
NM_015172	5	BAT2 domain containing 1	BAT2D1	23215
NM_015315	5	La ribonucleoprotein domain family, member 1	LARP1	23367
NM_015339	5	Activity-dependent neuroprotector homeobox	ADNP	23394
NM_015355	5	Suppressor of zeste 12 homolog (Drosophila)	SUZ12	23512
NM_015933	5	Coiled-coil domain containing 72	CCDC72	51372
NM_016067	5	Mitochondrial ribosomal protein S18C	MRPS18C	51023
NM_016072	5	Golgi transport 1 homolog B (S. cerevisiae)	GOLT1B	51026
NM_016080	5	Glyoxalase domain containing 4	GLOD4	51031
NM_016121	5	Potassium channel tetramerisation domain containing 3	KCTD3	51133
NM_016162	5	Inhibitor of growth family, member 4	ING4	51147
NM_016205	5	Platelet derived growth factor C	PDGFC	56034
NM_016209	5	Trafficking protein particle complex 2-like	TRAPPC2L	51693
NM_016281	5	TAO kinase 3	TAOK3	51347
NM_016308	5	Cytidine monophosphate (UMP-CMP) kinase 1, cytosolic	CMPK1	51727
NM_016355	5	DEAD (Asp-Glu-Ala-Asp) box polypeptide 47	DDX47	51202
NM_016359	5	Nucleolar and spindle associated protein 1	NUSAP1	51203
NM_016403	5	CWC15 homolog (S. cerevisiae)	CWC15	51503
NM_016404	5	Hypothetical protein HSPC152	HSPC152	51504
NM_016407	5	Chromosome 20 open reading frame 43	C20orf43	51507
NM_016422	5	Ring finger protein 141	RNF141	50862
NM_016505	5	Zinc finger, CCHC domain containing 17	ZCCHC17	51538
NM_016567	5	BRCA2 and CDKN1A interacting protein	BCCIP	56647
NM_016607	5	Armadillo repeat containing, X-linked 3	ARMCX3	51566
NM_016620	5	Zinc finger protein 644	ZNF644	84146
NM_017680	5	Asporin	ASPN	54829
NM_017775	5	Tetratricopeptide repeat domain 19	TTC19	54902
NM_017822	5	Chromosome 12 open reading frame 41	C12orf41	54934
NM_017887	5	Chromosome 1 open reading frame 123	C1orf123	54987
NM_017890	5	Vacuolar protein sorting 13 homolog B (yeast)	VPS13B	157680
NM_017896	5	Chromosome 20 open reading frame 11	C20orf11	54994
NM_017917	5	Protein phosphatase 2 (formerly 2A), regulatory subunit B'', gamma	PPP2R3C	55012
NM_017971	5	Mitochondrial ribosomal protein L20	MRPL20	55052
NM_017991	5	KIAA1310	KIAA1310	55683
NM_018011	5	Arginine and glutamate rich 1	ARGLU1	55082
NM_018060	5	Isoleucyl-tRNA synthetase 2, mitochondrial	IARS2	55699
NM_018098	5	Epithelial cell transforming sequence 2 oncogene	ECT2	1894
NM_018120	5	Armadillo repeat containing 1	ARMC1	55156
NM_018359	5	UFM1-specific peptidase 2	UFSP2	55325
NM_018444	5	Protein phosphatase 2C, magnesium-dependent, catalytic subunit	PPM2C	54704
NM_018447	5	Transmembrane protein 111	TMEM111	55831
NM_018462	5	Chromosome 3 open reading frame 10	C3orf10	55845
NM_018489	5	Ash1 (absent, small, or homeotic)-like (Drosophila)	ASH1L	55870
NM_018837	5	Sulfatase 2	SULF2	55959
NM_018948	5	ERBB receptor feedback inhibitor 1	ERRFI1	54206
NM_018955	5	Ubiquitin B	UBB	7314
NM_018963	5	Bromodomain and WD repeat domain containing 1	BRWD1	54014
NM_018975	5	Telomeric repeat binding factor 2, interacting protein	TERF2IP	54386
NM_019094	5	Nudix (nucleoside diphosphate linked moiety X)-type motif 4 pseudogene 2	NUDT4	11163
NM_019555	5	Rho guanine nucleotide exchange factor (GEF) 3	ARHGEF3	50650
NM_020232	5	Proteasome (prosome, macropain) assembly chaperone 2	PSMG2	56984
NM_020235	5	Bobby sox homolog (Drosophila)	BBX	56987
NM_020395	5	Integrator complex subunit 12	INTS12	57117
NM_020409	5	Mitochondrial ribosomal protein L47	MRPL47	57129
NM_020774	5	Mindbomb homolog 1 (Drosophila)	MIB1	57534
NM_022118	5	RNA binding motif protein 26	RBM26	64062
NM_022130	5	Golgi phosphoprotein 3 (coat-protein)	GOLPH3	64083
NM_022551	5	Ribosomal protein S18	RPS18	6222
NM_024038	5	Chromosome 19 open reading frame 43	C19orf43	79002
NM_024540	5	Mitochondrial ribosomal protein L24	MRPL24	79590
NM_024573	5	Chromosome 6 open reading frame 211	C6orf211	79624
NM_024586	5	Oxysterol binding protein-like 9	OSBPL9	114883
NM_024613	5	Pleckstrin homology domain containing, family F (with FYVE domain) member 2	PLEKHF2	79666
NM_025057	5	Chromosome 14 open reading frame 45	C14orf45	80127
NM_025126	5	Ring finger protein 34	RNF34	80196
NM_025149	5	Acyl-CoA synthetase family member 2	ACSF2	80221
NM_025195	5	Tribbles homolog 1 (Drosophila)	TRIB1	10221
NM_025234	5	WD repeat domain 61	WDR61	80349
NM_030790	5	Integrin alpha FG-GAP repeat containing 1	ITFG1	81533
NM_030963	5	Ring finger protein 146	RNF146	81847
NM_030969	5	Transmembrane protein 14B	TMEM14B	81853
NM_031453	5	Family with sequence similarity 107, member B	FAM107B	83641
NM_032121	5	Magnesium transporter 1	MAGT1	84061
NM_032141	5	Coiled-coil domain containing 55	CCDC55	84081
NM_032217	5	Ankyrin repeat domain 17	ANKRD17	26057
NM_032228	5	Male sterility domain containing 2	FAR1	84188
NM_032311	5	Polymerase (DNA-directed), delta interacting protein 3	POLDIP3	84271
NM_032353	5	Vacuolar protein sorting 25 homolog (S. cerevisiae)	VPS25	84313
NM_032731	5	Thioredoxin domain containing 17	TXNDC17	84817
NM_052932	5	Transmembrane protein 123	TMEM123	114908
NM_053053	5	Transcriptional adaptor 1 (HFI1 homolog, yeast)-like	TADA1L	117143
NM_080391	5	Protein tyrosine phosphatase type IVA, member 2	PTP4A2	8073
NM_080667	5	Coiled-coil domain containing 104	CCDC104	112942
NM_080916	5	Deoxyguanosine kinase	DGUOK	1716
NM_133259	5	Leucine-rich PPR-motif containing	LRPPRC	10128
NM_138408	5	General transcription factor IIIC, polypeptide 6, alpha 35kDa	GTF3C6	112495
NM_138444	5	Potassium channel tetramerisation domain containing 12	KCTD12	115207
NM_138473	5	Sp1 transcription factor	SP1	6667
NM_144578	5	Mitogen-activated protein kinase 1 interacting protein 1-like	MAPK1IP1L	93487
NM_145808	5	Myotrophin	MTPN	136319
NM_152705	5	Polymerase (RNA) I polypeptide D, 16kDa	POLR1D	51082
NM_152713	5	STT3, subunit of the oligosaccharyltransferase complex, homolog A (S. cerevisiae)	STT3A	3703
NM_173473	5	Chromosome 10 open reading frame 104	C10orf104	119504
NM_181672	5	O-linked N-acetylglucosamine (GlcNAc) transferase (UDP-N-acetylglucosamine:polypeptide-N-acetylglucosaminyl transferase)	OGT	8473
NM_181836	5	Transmembrane emp24 protein transport domain containing 7	TICAM2	353376
NR_002211	5	Data not found
NM_000123	4	Excision repair cross-complementing rodent repair deficiency, complementation group 5 (xeroderma pigmentosum, complementation group G (Cockayne syndrome))	ERCC5	2073
NM_000181	4	Glucuronidase, beta	GUSB	2990
NM_000208	4	Insulin receptor	INSR	3643
NM_000210	4	Integrin, alpha 6	ITGA6	3655
NM_000255	4	Methylmalonyl Coenzyme A mutase	MUT	4594
NM_000269	4	Non-metastatic cells 1, protein (NM23A) expressed in	NME1	4830
NM_000318	4	Peroxisomal membrane protein 3, 35kDa (Zellweger syndrome)	PXMP3	5828
NM_000344	4	Survival of motor neuron 1, telomeric	SMN1	6606
NM_000374	4	Uroporphyrinogen decarboxylase	UROD	7389
NM_000465	4	BRCA1 associated RING domain 1	BARD1	580
NM_000560	4	CD53 molecule	CD53	963
NM_000582	4	Secreted phosphoprotein 1 (osteopontin, bone sialoprotein I, early T-lymphocyte activation 1)	SPP1	6696
NM_000593	4	Transporter 1, ATP-binding cassette, sub-family B (MDR/TAP)	TAP1	6890
NM_000633	4	B-cell CLL/lymphoma 2	BCL2	596
NM_000655	4	Selectin L (lymphocyte adhesion molecule 1)	SELL	6402
NM_000689	4	Aldehyde dehydrogenase 1 family, member A1	ALDH1A1	216
NM_000701	4	ATPase, Na+/K+ transporting, alpha 1 polypeptide	ATP1A1	476
NM_000793	4	Deiodinase, iodothyronine, type II	DIO2	1734
NM_000895	4	Leukotriene A4 hydrolase	LTA4H	4048
NM_000926	4	Progesterone receptor	PGR	5241
NM_000995	4	Ribosomal protein L34	RPL34	6164
NM_000997	4	Ribosomal protein L37	RPL37	6167
NM_001001323	4	ATPase, Ca++ transporting, plasma membrane 1	ATP2B1	490
NM_001001419	4	SMAD family member 5	SMAD5	4090
NM_001002031	4	ATP synthase, H+ transporting, mitochondrial F0 complex, subunit C2 (subunit 9)	ATP5G2	517
NM_001002909	4	G patch domain containing 8	GPATCH8	23131
NM_001003	4	Ribosomal protein, large, P1	RPLP1	6176
NM_001003652	4	SMAD family member 2	SMAD2	4087
NM_001003674	4	Chromosome 18 open reading frame 1	C18orf1	753
NM_001005335	4	Heterogeneous nuclear ribonucleoprotein L	HNRNPL	3191
NM_001007278	4	Tripartite motif-containing 13	TRIM13	10206
NM_001008224	4	Uveal autoantigen with coiled-coil domains and ankyrin repeats	UACA	55075
NM_001008388	4	CDGSH iron sulfur domain 2	CISD2	493856
NM_001008405	4	B-cell receptor-associated protein 29	BCAP29	55973
NM_001008489	4	Kelch-like 23 (Drosophila)	KLHL23	151230
NM_001009923	4	Chromosome 20 open reading frame 30	C20orf30	29058
NM_001010986	4	ATPase, class VI, type 11C	ATP11C	286410
NM_001011551	4	C1GALT1-specific chaperone 1	C1GALT1C1	29071
NM_001011724	4	Heterogeneous nuclear ribonucleoprotein A1-like	RP11-78J21.1	144983
NM_001012754	4	NHL repeat containing 3	NHLRC3	387921
NM_001012991	4	Similar to TSG118.1	LOC400506	400506
NM_001013	4	Ribosomal protein S9	RPS9	6203
NM_001013843	4	SAFB-like, transcription modulator	SLTM	79811
NM_001017371	4	Sp3 transcription factor	SP3	6670
NM_001017956	4	Amplified in osteosarcoma	OS9	10956
NM_001017977	4	IQ motif and WD repeats 1	IQWD1	55827
NM_001018004	4	Tropomyosin 1 (alpha)	TPM1	7168
NM_001018090	4	Glutamate receptor, ionotropic, N-methyl D-aspartate-like 1A	GRINL1A	81488
NM_001024668	4	LETM1 domain containing 1	LETMD1	25875
NM_001024688	4	Data not found
NM_001025072	4	Chromosome 3 open reading frame 17	C3orf17	25871
NM_001025076	4	CUG triplet repeat, RNA binding protein 2	CUGBP2	10659
NM_001025248	4	Deoxyuridine triphosphatase	DUT	1854
NM_001030006	4	Adaptor-related protein complex 2, beta 1 subunit	AP2B1	163
NM_001030009	4	Ribosomal protein S15a	RPS15A	6210
NM_001031695	4	RNA binding motif protein 9	RBM9	23543
NM_001031732	4	YTH domain containing 1	YTHDC1	91746
NM_001033024	4	F-box protein 7	FBXO7	25793
NM_001033059	4	Adenosylmethionine decarboxylase 1	AMD1	262
NM_001033085	4	Histone acetyltransferase 1	HAT1	8520
NM_001033112	4	Poly(A) binding protein interacting protein 2	PAIP2	51247
NM_001033557	4	Protein phosphatase 1B (formerly 2C), magnesium-dependent, beta isoform	PPM1B	5495
NM_001034025	4	Endoplasmic reticulum protein 29	ERP29	10961
NM_001034833	4	Nucleolar protein family A, member 2 (H/ACA small nucleolar RNPs)	NOLA2	55651
NM_001037174	4	ADP-ribosylation factor-like 5A	ARL5A	26225
NM_001037304	4	Thymocyte nuclear protein 1	THYN1	29087
NM_001037328	4	Staufen, RNA binding protein, homolog 1 (Drosophila)	STAU1	6780
NM_001037808	4	Eukaryotic translation initiation factor 3, subunit C-like	EIF3C	8663
NM_001038702	4	CDC42 small effector 2	CDC42SE2	56990
NM_001039618	4	CREB/ATF bZIP transcription factor	CREBZF	58487
NM_001039711	4	Death effector domain containing	DEDD	9191
NM_001039802	4	Cell division cycle 42 (GTP binding protein, 25kDa)	CDC42	998
NM_001039847	4	Glutathione peroxidase 4 (phospholipid hydroperoxidase)	GPX4	2879
NM_001040006	4	Transcription elongation regulator 1	TCERG1	10915
NM_001040152	4	Paternally expressed 10	PEG10	23089
NM_001040409	4	Methylenetetrahydrofolate dehydrogenase (NADP+ dependent) 2, methenyltetrahydrofolate cyclohydrolase	MTHFD2	10797
NM_001040649	4	Acid phosphatase 1, soluble	ACP1	52
NM_001042546	4	ATP synthase mitochondrial F1 complex assembly factor 1	ATPAF1	64756
NM_001042548	4	Fasciculation and elongation protein zeta 2 (zygin II)	FEZ2	9637
NM_001042555	4	Fibroblast growth factor receptor substrate 2	FRS2	10818
NM_001067	4	Topoisomerase (DNA) II alpha 170kDa	TOP2A	7153
NM_001077180	4	Methyltransferase like 9	METTL9	51108
NM_001077199	4	Splicing factor, arginine/serine-rich 12	SFRS12	140890
NM_001077203	4	SUMO1/sentrin specific peptidase 7	SENP7	57337
NM_001077511	4	Transcription factor 19 (SC1)	TCF19	6941
NM_001080467	4	Acetyl-Coenzyme A acyltransferase 2	MYO5B	4645
NM_001080494	4	Chromosome 1 open reading frame 34	C1orf34	22996
NM_001080951	4	Pleiomorphic adenoma gene-like 1	PLAGL1	5325
NM_001081640	4	Protein kinase, DNA-activated, catalytic polypeptide	PRKDC	5591
NM_001083	4	Phosphodiesterase 5A, cGMP-specific	PDE5A	8654
NM_001085377	4	Mutated in colorectal cancers	MCC	4163
NM_001098398	4	Coatomer protein complex, subunit alpha	COPA	1314
NM_001099406	4	Solute carrier family 39 (zinc transporter), member 6	SLC39A6	25800
NM_001099734	4	Chromosome 9 open reading frame 5	C9orf5	23731
NM_001099743	4	Golgi-localized protein	GOLSYN	55638
NM_001100417	4	Chromosome 14 open reading frame 130	C14orf130	55148
NM_001100594	4	SNF related kinase	SNRK	54861
NM_001101662	4	Nardilysin (N-arginine dibasic convertase)	NRD1	4898
NM_001102397	4	Heterogeneous nuclear ribonucleoprotein R	HNRNPR	10236
NM_001103146	4	GRB10 interacting GYF protein 2	GIGYF2	26058
NM_001110781	4	Similar to solute carrier family 35, member E2	RP11-345P4.4	728661
NM_001111112	4	Ubiquitin-conjugating enzyme E2K (UBC1 homolog, yeast)	UBE2K	3093
NM_001112663	4	Zinc finger protein 271	ZNF271	10778
NM_001114	4	Adenylate cyclase 7	ADCY7	113
NM_001121	4	Adducin 3 (gamma)	ADD3	120
NM_001122	4	Adipose differentiation-related protein	ADFP	123
NM_001149	4	Ankyrin 3, node of Ranvier (ankyrin G)	ANK3	288
NM_001153	4	Annexin A4	ANXA4	307
NM_001165	4	Baculoviral IAP repeat-containing 3	BIRC3	330
NM_001212	4	Complement component 1, q subcomponent binding protein	C1QBP	708
NM_001223	4	Caspase 1, apoptosis-related cysteine peptidase (interleukin 1, beta, convertase)	CASP1	834
NM_001357	4	DEAH (Asp-Glu-Ala-His) box polypeptide 9	DHX9	1660
NM_001376	4	Dynein, cytoplasmic 1, heavy chain 1	DYNC1H1	1778
NM_001444	4	Fatty acid binding protein 5 (psoriasis-associated)	FABP5	2171
NM_001514	4	General transcription factor IIB	GTF2B	2959
NM_001530	4	Hypoxia-inducible factor 1, alpha subunit (basic helix-loop-helix transcription factor)	HIF1A	3091
NM_001623	4	Allograft inflammatory factor 1	AIF1	199
NM_001628	4	Aldo-keto reductase family 1, member B1 (aldose reductase)	AKR1B1	231
NM_001677	4	ATPase, Na+/K+ transporting, beta 1 polypeptide	ATP1B1	481
NM_001733	4	Complement component 1, r subcomponent	C1R	715
NM_001867	4	Cytochrome c oxidase subunit VIIc	COX7C	1350
NM_001969	4	Eukaryotic translation initiation factor 5	EIF5	1983
NM_002014	4	FK506 binding protein 4, 59kDa	FKBP4	2288
NM_002035	4	3-ketodihydrosphingosine reductase	KDSR	2531
NM_002053	4	Guanylate binding protein 3	GBP1	2633
NM_002079	4	Glutamic-oxaloacetic transaminase 1, soluble (aspartate aminotransferase 1)	GOT1	2805
NM_002094	4	G1 to S phase transition 1	GSPT1	2935
NM_002121	4	Major histocompatibility complex, class II, DP beta 1	HLA-DPB1	3115
NM_002129	4	High-mobility group box 2	HMGB2	3148
NM_002212	4	Eukaryotic translation initiation factor 6	EIF6	3692
NM_002270	4	Transportin 1	TNPO1	3842
NM_002294	4	Lysosomal-associated membrane protein 2	LAMP2	3920
NM_002298	4	Lymphocyte cytosolic protein 1 (L-plastin)	LCP1	3936
NM_002306	4	Lectin, galactoside-binding, soluble, 3	LGALS3	3958
NM_002336	4	Low density lipoprotein receptor-related protein 6	LRP6	4040
NM_002346	4	Lymphocyte antigen 6 complex, locus E	LY6E	4061
NM_002492	4	NADH dehydrogenase (ubiquinone) 1 beta subcomplex, 5, 16kDa	NDUFB5	4711
NM_002493	4	NADH dehydrogenase (ubiquinone) 1 beta subcomplex, 6, 17kDa	NDUFB6	4712
NM_002738	4	Protein kinase C, beta 1	PRKCB1	5579
NM_002745	4	Mitogen-activated protein kinase 1	MAPK1	5594
NM_002766	4	Phosphoribosyl pyrophosphate synthetase-associated protein 1	PRPSAP1	5635
NM_002775	4	HtrA serine peptidase 1	HTRA1	5654
NM_002788	4	Proteasome (prosome, macropain) subunit, alpha type, 3	PSMA3	5684
NM_002796	4	Proteasome (prosome, macropain) subunit, beta type, 4	PSMB4	5692
NM_002804	4	Proteasome (prosome, macropain) 26S subunit, ATPase, 3	PSMC3	5702
NM_002838	4	Protein tyrosine phosphatase, receptor type, C	PTPRC	5788
NM_002869	4	RAB6A, member RAS oncogene family	RAB6A	5870
NM_002938	4	Ring finger protein 4	RNF4	6047
NM_003100	4	Sorting nexin 2	SNX2	6643
NM_003130	4	Sorcin	SRI	6717
NM_003226	4	Trefoil factor 3 (intestinal)	TFF3	7033
NM_003270	4	Tetraspanin 6	TSPAN6	7105
NM_003358	4	UDP-glucose ceramide glucosyltransferase	UGCG	7357
NM_003374	4	Voltage-dependent anion channel 1	VDAC1	7416
NM_003400	4	Exportin 1 (CRM1 homolog, yeast)	XPO1	7514
NM_003416	4	Zinc finger protein 7	ZNF7	7553
NM_003462	4	Dynein, axonemal, light intermediate chain 1	DNALI1	7802
NM_003584	4	Dual specificity phosphatase 11 (RNA/RNP complex 1-interacting)	DUSP11	8446
NM_003611	4	Oral-facial-digital syndrome 1	OFD1	8481
NM_003633	4	Ectodermal-neural cortex (with BTB-like domain)	ENC1	8507
NM_003653	4	COP9 constitutive photomorphogenic homolog subunit 3 (Arabidopsis)	COPS3	8533
NM_003661	4	Apolipoprotein L, 1	APOL1	8542
NM_003715	4	USO1 homolog, vesicle docking protein (yeast)	USO1	8615
NM_003792	4	Endothelial differentiation-related factor 1	EDF1	8721
NM_003797	4	Embryonic ectoderm development	EED	8726
NM_003848	4	Succinate-CoA ligase, GDP-forming, beta subunit	SUCLG2	8801
NM_003849	4	Succinate-CoA ligase, alpha subunit	SUCLG1	8802
NM_003852	4	Tripartite motif-containing 24	TRIM24	8805
NM_003900	4	Sequestosome 1	SQSTM1	8878
NM_003922	4	Hect (homologous to the E6-AP (UBE3A) carboxyl terminus) domain and RCC1 (CHC1)-like domain (RLD) 1	HERC1	8925
NM_003927	4	Methyl-CpG binding domain protein 2	MBD2	8932
NM_003958	4	Ring finger protein 8	RNF8	9025
NM_004044	4	5-aminoimidazole-4-carboxamide ribonucleotide formyltransferase/IMP cyclohydrolase	ATIC	471
NM_004064	4	Cyclin-dependent kinase inhibitor 1B (p27, Kip1)	CDKN1B	1027
NM_004130	4	Glycogenin 1	GYG1	2992
NM_004152	4	Ornithine decarboxylase antizyme 1	OAZ1	4946
NM_004159	4	Proteasome (prosome, macropain) subunit, beta type, 8 (large multifunctional peptidase 7)	PSMB8	5696
NM_004219	4	Pituitary tumor-transforming 1	PTTG1	9232
NM_004238	4	Thyroid hormone receptor interactor 12	TRIP12	9320
NM_004241	4	Jumonji domain containing 1C	JMJD1C	221037
NM_004264	4	Mediator complex subunit 21	MED21	9412
NM_004301	4	Actin-like 6A	ACTL6A	86
NM_004311	4	ADP-ribosylation factor-like 3	ARL3	403
NM_004318	4	Aspartate beta-hydroxylase	ASPH	444
NM_004339	4	Pituitary tumor-transforming 1 interacting protein	PTTG1IP	754
NM_004354	4	Cyclin G2	CCNG2	901
NM_004394	4	Death-associated protein	DAP	1611
NM_004513	4	Interleukin 16 (lymphocyte chemoattractant factor)	IL16	3603
NM_004530	4	Matrix metallopeptidase 2 (gelatinase A, 72kDa gelatinase, 72kDa type IV collagenase)	MMP2	4313
NM_004544	4	NADH dehydrogenase (ubiquinone) 1 alpha subcomplex, 10, 42kDa	NDUFA10	4705
NM_004545	4	NADH dehydrogenase (ubiquinone) 1 beta subcomplex, 1, 7kDa	NDUFB1	4707
NM_004547	4	NADH dehydrogenase (ubiquinone) 1 beta subcomplex, 4, 15kDa	NDUFB4	4710
NM_004548	4	NADH dehydrogenase (ubiquinone) 1 beta subcomplex, 10, 22kDa	NDUFB10	4716
NM_004550	4	NADH dehydrogenase (ubiquinone) Fe-S protein 2, 49kDa (NADH-coenzyme Q reductase)	NDUFS2	4720
NM_004595	4	Spermine synthase	SMS	6611
NM_004622	4	Translin	TSN	7247
NM_004730	4	Eukaryotic translation termination factor 1	ETF1	2107
NM_004735	4	Leucine rich repeat (in FLII) interacting protein 1	LRRFIP1	9208
NM_004741	4	Nucleolar and coiled-body phosphoprotein 1	NOLC1	9221
NM_004757	4	Small inducible cytokine subfamily E, member 1 (endothelial monocyte-activating)	SCYE1	9255
NM_004788	4	Ubiquitination factor E4A (UFD2 homolog, yeast)	UBE4A	9354
NM_004814	4	WD repeat domain 57 (U5 snRNP specific)	WDR57	9410
NM_004875	4	Polymerase (RNA) I polypeptide C, 30kDa	POLR1C	9533
NM_004906	4	Wilms tumor 1 associated protein	WTAP	9589
NM_005003	4	NADH dehydrogenase (ubiquinone) 1, alpha/beta subcomplex, 1, 8kDa	NDUFAB1	4706
NM_005063	4	Stearoyl-CoA desaturase (delta-9-desaturase)	SCD	6319
NM_005065	4	Sel-1 suppressor of lin-12-like (C. elegans)	SEL1L	6400
NM_005119	4	Thyroid hormone receptor associated protein 3	THRAP3	9967
NM_005154	4	Ubiquitin specific peptidase 8	USP8	9101
NM_005207	4	V-crk sarcoma virus CT10 oncogene homolog (avian)-like	CRKL	1399
NM_005327	4	Hydroxyacyl-Coenzyme A dehydrogenase	HADH	3033
NM_005595	4	Nuclear factor I/A	NFIA	4774
NM_005667	4	Ring finger protein 103	RNF103	7844
NM_005687	4	Phenylalanyl-tRNA synthetase, beta subunit	FARSB	10056
NM_005746	4	Nicotinamide phosphoribosyltransferase	NAMPT	10135
NM_005875	4	Eukaryotic translation initiation factor 1B	EIF1B	10289
NM_005899	4	Neighbor of BRCA1 gene 1	NBR1	4077
NM_006003	4	Ubiquinol-cytochrome c reductase, Rieske iron-sulfur polypeptide 1	UQCRFS1	7386
NM_006141	4	Dynein, cytoplasmic 1, light intermediate chain 2	DYNC1LI2	1783
NM_006208	4	Ectonucleotide pyrophosphatase/phosphodiesterase 1	ENPP1	5167
NM_006255	4	Protein kinase C, eta	PRKCH	5583
NM_006292	4	Tumor susceptibility gene 101	TSG101	7251
NM_006310	4	Aminopeptidase puromycin sensitive	NPEPPS	9520
NM_006332	4	Interferon, gamma-inducible protein 30	IFI30	10437
NM_006345	4	Solute carrier family 30 (zinc transporter), member 9	SLC30A9	10463
NM_006356	4	ATP synthase, H+ transporting, mitochondrial F0 complex, subunit d	ATP5H	10476
NM_006409	4	Actin related protein 2/3 complex, subunit 1A, 41kDa	ARPC1A	10552
NM_006415	4	Serine palmitoyltransferase, long chain base subunit 1	SPTLC1	10558
NM_006493	4	Ceroid-lipofuscinosis, neuronal 5	CLN5	1203
NM_006503	4	Proteasome (prosome, macropain) 26S subunit, ATPase, 4	PSMC4	5704
NM_006545	4	Tumor suppressor candidate 4	TUSC4	10641
NM_006571	4	Dynactin 6	DCTN6	10671
NM_006575	4	Mitogen-activated protein kinase kinase kinase kinase 5	MAP4K5	11183
NM_006579	4	Emopamil binding protein (sterol isomerase)	EBP	10682
NM_006595	4	Apoptosis inhibitor 5	API5	8539
NM_006667	4	Progesterone receptor membrane component 1	PGRMC1	10857
NM_006700	4	TRAF-type zinc finger domain containing 1	TRAFD1	10906
NM_006704	4	SGT1, suppressor of G2 allele of SKP1 (S. cerevisiae)	SUGT1	10910
NM_006754	4	Synaptophysin-like 1	SYPL1	6856
NM_006807	4	Chromobox homolog 1 (HP1 beta homolog Drosophila )	CBX1	10951
NM_006813	4	Proline-rich nuclear receptor coactivator 1	PNRC1	10957
NM_006838	4	Methionyl aminopeptidase 2	METAP2	10988
NM_006933	4	Solute carrier family 5 (inositol transporters), member 3	MRPS6	64968
NM_007006	4	Nudix (nucleoside diphosphate linked moiety X)-type motif 21	NUDT21	11051
NM_007106	4	Ubiquitin-like 3	UBL3	5412
NM_007107	4	Signal sequence receptor, gamma (translocon-associated protein gamma)	SSR3	6747
NM_007173	4	Protease, serine, 23	PRSS23	11098
NM_007190	4	SEC23 interacting protein	SEC23IP	11196
NM_007259	4	Vacuolar protein sorting 45 homolog (S. cerevisiae)	VPS45	11311
NM_007266	4	GPN-loop GTPase 1	GPN1	11321
NM_007348	4	Activating transcription factor 6	ATF6	22926
NM_012090	4	Microtubule-actin crosslinking factor 1	MACF1	23499
NM_012207	4	Heterogeneous nuclear ribonucleoprotein H3 (2H9)	HNRNPH3	3189
NM_012212	4	Prostaglandin reductase 1	PTGR1	22949
NM_012215	4	Meningioma expressed antigen 5 (hyaluronidase)	MGEA5	10724
NM_012234	4	RING1 and YY1 binding protein	RYBP	23429
NM_012245	4	SNW domain containing 1	SNW1	22938
NM_012248	4	Selenophosphate synthetase 2	SEPHS2	22928
NM_012262	4	Heparan sulfate 2-O-sulfotransferase 1	HS2ST1	9653
NM_012328	4	DnaJ (Hsp40) homolog, subfamily B, member 9	DNAJB9	4189
NM_012333	4	C-myc binding protein	MYCBP	26292
NM_012399	4	Phosphatidylinositol transfer protein, beta	PITPNB	23760
NM_012426	4	Splicing factor 3b, subunit 3, 130kDa	SF3B3	23450
NM_012430	4	SEC22 vesicle trafficking protein homolog A (S. cerevisiae)	SEC22A	26984
NM_013238	4	DnaJ (Hsp40) homolog, subfamily C, member 15	DNAJC15	29103
NM_013260	4	SAP30 binding protein	SAP30BP	29115
NM_013314	4	B-cell linker	BLNK	29760
NM_013386	4	Solute carrier family 25 (mitochondrial carrier; phosphate carrier), member 24	SLC25A24	29957
NM_013451	4	Fer-1-like 3, myoferlin (C. elegans)	FER1L3	26509
NM_014016	4	SAC1 suppressor of actin mutations 1-like (yeast)	SACM1L	22908
NM_014167	4	Coiled-coil domain containing 59	CCDC59	29080
NM_014172	4	Phosphohistidine phosphatase 1	PHPT1	29085
NM_014300	4	SEC11 homolog A (S. cerevisiae)	SEC11A	23478
NM_014342	4	Mitochondrial carrier homolog 2 (C. elegans)	MTCH2	23788
NM_014396	4	Vacuolar protein sorting 41 homolog (S. cerevisiae)	VPS41	27072
NM_014408	4	Trafficking protein particle complex 3	TRAPPC3	27095
NM_014730	4	KIAA0152	KIAA0152	9761
NM_014740	4	Eukaryotic translation initiation factor 4A, isoform 3	EIF4A3	9775
NM_014762	4	24-dehydrocholesterol reductase	DHCR24	1718
NM_014814	4	Proteasome (prosome, macropain) 26S subunit, non-ATPase, 6	PSMD6	9861
NM_014846	4	KIAA0196	KIAA0196	9897
NM_014990	4	GTPase activating Rap/RanGAP domain-like 1	GARNL1	253959
NM_015044	4	Golgi associated, gamma adaptin ear containing, ARF binding protein 2	GGA2	23062
NM_015055	4	SWAP-70 protein	SWAP70	23075
NM_015093	4	Mitogen-activated protein kinase kinase kinase 7 interacting protein 2	MAP3K7IP2	23118
NM_015275	4	KIAA1033	KIAA1033	23325
NM_015278	4	SAM and SH3 domain containing 1	SASH1	23328
NM_015308	4	Formin binding protein 4	FNBP4	23360
NM_015312	4	KIAA1109	KIAA1109	84162
NM_015360	4	Superkiller viralicidic activity 2-like 2 (S. cerevisiae)	SKIV2L2	23517
NM_015419	4	Matrix-remodelling associated 5	MXRA5	25878
NM_015435	4	Ring finger protein 19A	RNF19A	25897
NM_015496	4	KIAA1429	KIAA1429	25962
NM_015509	4	NECAP endocytosis associated 1	NECAP1	25977
NM_015542	4	UPF2 regulator of nonsense transcripts homolog (yeast)	UPF2	26019
NM_015622	4	Chromosome 7 open reading frame 28A	C7orf28A	51622
NM_015633	4	FGFR1 oncogene partner 2	FGFR1OP2	26127
NM_015906	4	Tripartite motif-containing 33	TRIM33	51592
NM_015913	4	Thioredoxin domain containing 12 (endoplasmic reticulum)	TXNDC12	51060
NM_015917	4	Glutathione S-transferase kappa 1	GSTK1	373156
NM_015941	4	ATPase, H+ transporting, lysosomal 50/57kDa, V1 subunit H	ATP6V1H	51606
NM_015955	4	Mediator of cell motility 1	MEMO1	51072
NM_015959	4	Thioredoxin domain containing 14	TXNDC14	51075
NM_015971	4	Mitochondrial ribosomal protein S7	MRPS7	51081
NM_015975	4	TAF9B RNA polymerase II, TATA box binding protein (TBP)-associated factor, 31kDa	TAF9B	51616
NM_016001	4	UTP18, small subunit (SSU) processome component, homolog (yeast)	UTP18	51096
NM_016019	4	LUC7-like 2 (S. cerevisiae)	LUC7L2	51631
NM_016026	4	Vesicle transport through interaction with t-SNAREs homolog 1B (yeast)	RDH11	51109
NM_016040	4	Transmembrane emp24 protein transport domain containing 5	TMED5	50999
NM_016052	4	Ribosomal RNA processing 15 homolog (S. cerevisiae)	RRP15	51018
NM_016068	4	Fission 1 (mitochondrial outer membrane) homolog (S. cerevisiae)	FIS1	51024
NM_016071	4	Mitochondrial ribosomal protein S33	MRPS33	51650
NM_016213	4	Thyroid hormone receptor interactor 4	TRIP4	9325
NM_016245	4	Hydroxysteroid (17-beta) dehydrogenase 11	HSD17B11	51170
NM_016310	4	Polymerase (RNA) III (DNA directed) polypeptide K, 12.3 kDa	POLR3K	51728
NM_016400	4	Huntingtin interacting protein K	HYPK	25764
NM_016468	4	Chromosome 14 open reading frame 112	C14orf112	51241
NM_016479	4	Shisa homolog 5 (Xenopus laevis)	SHISA5	51246
NM_016486	4	Transmembrane protein 69	TMEM69	51249
NM_016500	4	Chromosome X open reading frame 26	CXorf26	51260
NM_016551	4	Transmembrane 7 superfamily member 3	TM7SF3	51768
NM_016617	4	Ubiquitin-fold modifier 1	UFM1	51569
NM_016623	4	Family with sequence similarity 49, member B	FAM49B	51571
NM_016641	4	Glycerophosphodiester phosphodiesterase 1	GDE1	51573
NM_016831	4	Period homolog 3 (Drosophila)	PER3	8863
NM_017412	4	Frizzled homolog 3 (Drosophila)	FZD3	7976
NM_017426	4	Nucleoporin 54kDa	NUP54	53371
NM_017446	4	Mitochondrial ribosomal protein L39	MRPL39	54148
NM_017510	4	Transmembrane emp24 protein transport domain containing 9	TMED9	54732
NM_017520	4	M-phase phosphoprotein 8	MPHOSPH8	54737
NM_017583	4	Tripartite motif-containing 44	TRIM44	54765
NM_017612	4	Zinc finger, CCHC domain containing 8	ZCCHC8	55596
NM_017651	4	Abelson helper integration site 1	AHI1	54806
NM_017658	4	Kelch-like 28 (Drosophila)	KLHL28	54813
NM_017730	4	Glutamine-rich 1	QRICH1	54870
NM_017748	4	Coiled-coil domain containing 49	CCDC49	54883
NM_017780	4	Chromodomain helicase DNA binding protein 7	CHD7	55636
NM_017811	4	Ubiquitin-conjugating enzyme E2R 2	UBE2R2	54926
NM_017812	4	Coiled-coil-helix-coiled-coil-helix domain containing 3	CHCHD3	54927
NM_017813	4	Inositol monophosphatase domain containing 1	IMPAD1	54928
NM_017845	4	COMM domain containing 8	COMMD8	54951
NM_017934	4	Pleckstrin homology domain interacting protein	PHIP	55023
NM_017943	4	F-box protein 34	FBXO34	55030
NM_017948	4	Nucleolar protein 8	NOL8	55035
NM_017953	4	Chromosome 1 open reading frame 181	C1orf181	54680
NM_017969	4	IWS1 homolog (S. cerevisiae)	IWS1	55677
NM_018090	4	NECAP endocytosis associated 2	NECAP2	55707
NM_018141	4	Mitochondrial ribosomal protein S10	MRPS10	55173
NM_018183	4	Strawberry notch homolog 1 (Drosophila)	SBNO1	55206
NM_018262	4	Intraflagellar transport 122 homolog (Chlamydomonas)	IFT122	55764
NM_018341	4	Chromosome 6 open reading frame 70	C6orf70	55780
NM_018364	4	Round spermatid basic protein 1	RSBN1	54665
NM_018368	4	LMBR1 domain containing 1	LMBRD1	55788
NM_018403	4	DCP1 decapping enzyme homolog A (S. cerevisiae)	DCP1A	55802
NM_018464	4	CDGSH iron sulfur domain 1	CISD1	55847
NM_018480	4	Transmembrane protein 126B	TMEM126B	55863
NM_018486	4	Histone deacetylase 8	HDAC8	55869
NM_018638	4	Ethanolamine kinase 1	ETNK1	55500
NM_018648	4	Nucleolar protein family A, member 3 (H/ACA small nucleolar RNPs)	NOLA3	55505
NM_018997	4	Mitochondrial ribosomal protein S21	MRPS21	54460
NM_019006	4	Zinc finger, AN1-type domain 6	ZFAND6	54469
NM_019012	4	Pleckstrin homology domain containing, family A member 5	PLEKHA5	54477
NM_019080	4	Nedd4 family interacting protein 2	NDFIP2	54602
NM_019592	4	Ring finger protein 20	RNF20	56254
NM_020123	4	Transmembrane 9 superfamily member 3	TM9SF3	56889
NM_020159	4	SWI/SNF-related, matrix-associated actin-dependent regulator of chromatin, subfamily a, containing DEAD/H box 1	SMARCAD1	56916
NM_020192	4	Chromosome 7 open reading frame 36	C7orf36	57002
NM_020199	4	Chromosome 5 open reading frame 15	C5orf15	56951
NM_020244	4	Choline phosphotransferase 1	CHPT1	56994
NM_020307	4	Cyclin L1	CCNL1	57018
NM_020320	4	Arginyl-tRNA synthetase 2, mitochondrial	RARS2	57038
NM_020401	4	Nucleoporin 107kDa	NUP107	57122
NM_020644	4	TMEM9 domain family, member B	TMEM9B	56674
NM_020685	4	Chromosome 3 open reading frame 14	C3orf14	57415
NM_020755	4	Serine incorporator 1	SERINC1	57515
NM_020846	4	SLAIN motif family, member 2	SLAIN2	57606
NM_021104	4	Ribosomal protein L41	RPL41	6171
NM_021204	4	Enolase-phosphatase 1	ENOPH1	58478
NM_021243	4	Chromosome 6 open reading frame 115	C6orf115	58527
NM_021252	4	RAB18, member RAS oncogene family	RAB18	22931
NM_021572	4	Ectonucleotide pyrophosphatase/phosphodiesterase 5 (putative function)	ENPP5	59084
NM_021639	4	GC-rich promoter binding protein 1-like 1	GPBP1L1	60313
NM_021994	4	Zinc finger protein 277	ZNF277	11179
NM_022121	4	PERP, TP53 apoptosis effector	PERP	64065
NM_022136	4	SAM domain, SH3 domain and nuclear localization signals 1	SAMSN1	64092
NM_022366	4	Transcription factor B2, mitochondrial	TFB2M	64216
NM_022458	4	Limb region 1 homolog (mouse)	LMBR1	64327
NM_022461	4	5-azacytidine induced 2	AZI2	64343
NM_022555	4	Major histocompatibility complex, class II, DR beta 3	HLA-DRB1	3123
NM_022662	4	Anaphase promoting complex subunit 1	ANAPC1	64682
NM_023079	4	Ubiquitin-conjugating enzyme E2Z	UBE2Z	65264
NM_024065	4	Phosducin-like 3	PDCL3	79031
NM_024099	4	Chromosome 11 open reading frame 48	C11orf48	79081
NM_024551	4	Adiponectin receptor 2	ADIPOR2	79602
NM_024662	4	N-acetyltransferase 10	NAT10	55226
NM_024824	4	Zinc finger CCCH-type containing 14	ZC3H14	79882
NM_024901	4	DENN/MADD domain containing 2D	DENND2D	79961
NM_024996	4	G elongation factor, mitochondrial 1	GFM1	85476
NM_025114	4	Centrosomal protein 290kDa	CEP290	80184
NM_025125	4	Chromosome 10 open reading frame 57	C10orf57	80195
NM_025146	4	N-acetyltransferase 13	NAT13	80218
NM_025191	4	ER degradation enhancer, mannosidase alpha-like 3	EDEM3	80267
NM_030755	4	Thioredoxin domain containing 1	TXNDC1	81542
NM_030793	4	F-box protein 38	FBXO38	81545
NM_030939	4	Chromosome 6 open reading frame 62	C6orf62	81688
NM_031420	4	Mitochondrial ribosomal protein L9	MRPL9	65005
NM_031438	4	Nudix (nucleoside diphosphate linked moiety X)-type motif 12	NUDT12	83594
NM_031461	4	Cysteine-rich secretory protein LCCL domain containing 1	CRISPLD1	83690
NM_031490	4	Lon peptidase 2, peroxisomal	LONP2	83752
NM_031492	4	RNA binding motif protein 4B	RBM4B	83759
NM_032124	4	Haloacid dehalogenase-like hydrolase domain containing 2	HDHD2	84064
NM_032160	4	Dermatan sulfate epimerase-like	DSEL	92126
NM_032177	4	RNA U, small nuclear RNA export adaptor (phosphorylation regulated)	RNUXA	51808
NM_032226	4	Zinc finger, CCHC domain containing 7	ZCCHC7	84186
NM_032229	4	SLIT and NTRK-like family, member 6	SLITRK6	84189
NM_032303	4	Hydroxysteroid dehydrogenase like 2	HSDL2	84263
NM_032476	4	Solute carrier family 5 (inositol transporters), member 3	MRPS6	64968
NM_032523	4	Oxysterol binding protein-like 6	OSBPL6	114880
NM_032549	4	IMP2 inner mitochondrial membrane peptidase-like (S. cerevisiae)	IMMP2L	83943
NM_032557	4	Ubiquitin specific peptidase 38	USP38	84640
NM_032560	4	SMEK homolog 1, suppressor of mek1 (Dictyostelium)	SMEK1	55671
NM_032783	4	Carbonyl reductase 4	CBR4	84869
NM_032800	4	Chromosome 1 open reading frame 198	C1orf198	84886
NM_032810	4	ATPase family, AAA domain containing 1	ATAD1	84896
NM_032905	4	RNA binding motif protein 17	RBM17	84991
NM_032918	4	RAS-like, estrogen-regulated, growth inhibitor	RERG	85004
NM_033114	4	Zinc finger CCHC-type and RNA binding motif 1	ZCRB1	85437
NM_033285	4	Tumor protein p53 inducible nuclear protein 1	TP53INP1	94241
NM_080670	4	Solute carrier family 35, member A4	SLC35A4	113829
NM_130898	4	CAMP responsive element binding protein 3-like 4	CREB3L4	148327
NM_138423	4	Cancer susceptibility candidate 4	CASC4	113201
NM_138425	4	Chromosome 12 open reading frame 57	C12orf57	113246
NM_138426	4	Glucocorticoid induced transcript 1	GLCCI1	113263
NM_138927	4	SON DNA binding protein	SON	6651
NM_139286	4	Cell division cycle 26 homolog (S. cerevisiae)	CDC26	246184
NM_145265	4	Coiled-coil domain containing 127	CCDC127	133957
NM_152261	4	Chromosome 12 open reading frame 23	C12orf23	90488
NM_152516	4	Copper metabolism (Murr1) domain containing 1	COMMD1	150684
NM_152622	4	Mesoderm induction early response 1, family member 3	MIER3	166968
NM_152703	4	Sterile alpha motif domain containing 9-like	SAMD9L	219285
NM_152716	4	Protein associated with topoisomerase II homolog 1 (yeast)	PATL1	219988
NM_152726	4	EF-hand domain family, member A1	EFHA1	221154
NM_152787	4	Mitogen-activated protein kinase kinase kinase 7 interacting protein 3	MAP3K7IP3	257397
NM_152912	4	Mitochondrial translational initiation factor 3	MTIF3	219402
NM_153331	4	Potassium channel tetramerisation domain containing 6	KCTD6	200845
NM_153366	4	Sushi, von Willebrand factor type A, EGF and pentraxin domain containing 1	SVEP1	79987
NM_153371	4	Ligand of numb-protein X 2	LNX2	222484
NM_153607	4	Chromosome 5 open reading frame 41	C5orf41	153222
NM_170606	4	Myeloid/lymphoid or mixed-lineage leukemia 3	MLL3	58508
NM_170679	4	S-phase kinase-associated protein 1	SKP1	6500
NM_172341	4	Presenilin enhancer 2 homolog (C. elegans)	PSENEN	55851
NM_173478	4	Cyclin N-terminal domain containing 1	CNTD1	124817
NM_173519	4	Retinaldehyde binding protein 1-like 1	RLBP1L1	157807
NM_173794	4	FUN14 domain containing 1	FUNDC1	139341
NM_173834	4	Yip1 domain family, member 6	YIPF6	286451
NM_173852	4	Keratinocyte associated protein 2	KRTCAP2	200185
NM_174921	4	Chromosome 4 open reading frame 34	C4orf34	201895
NM_181354	4	Oxidation resistance 1	OXR1	55074
NM_181655	4	Chromosome 17 open reading frame 58	C17orf58	284018
NM_181786	4	GLI-Kruppel family member HKR1	HKR1	284459
NM_181873	4	Myotubularin related protein 11	MTMR11	10903
NM_182691	4	SFRS protein kinase 2	SRPK2	6733
NM_199168	4	Chemokine (C-X-C motif) ligand 12 (stromal cell-derived factor 1)	CXCL12	6387
NM_207009	4	Family with sequence similarity 45, member A	FAM45A	404636
NM_207338	4	Lactase-like	LCTL	197021
NR_002166	4	spondyloepiphyseal dysplasia, late, pseudogene	SEDLP	10597
NR_002323	4	taurine upregulated gene 1	TUG1	55000
NR_003604	4	chromosome 20 open reading frame 199	C20orf199	441951
NM_000021	3	Presenilin 1 (Alzheimer disease 3)	PSEN1	5663
NM_000031	3	Aminolevulinate, delta-, dehydratase	ALAD	210
NM_000043	3	Fas (TNF receptor superfamily, member 6)	FAS	355
NM_000044	3	Androgen receptor (dihydrotestosterone receptor; testicular feminization; spinal and bulbar muscular atrophy; Kennedy disease)	AR	367
NM_000099	3	Cystatin C	CST3	1471
NM_000140	3	Ferrochelatase (protoporphyria)	FECH	2235
NM_000168	3	GLI-Kruppel family member GLI3 (Greig cephalopolysyndactyly syndrome)	GLI3	2737
NM_000191	3	3-hydroxymethyl-3-methylglutaryl-Coenzyme A lyase (hydroxymethylglutaricaciduria)	HMGCL	3155
NM_000251	3	MutS homolog 2, colon cancer, nonpolyposis type 1 (E. coli)	MSH2	4436
NM_000331	3	Serum amyloid A2	SAA1	6288
NM_000358	3	Transforming growth factor, beta-induced, 68kDa	TGFBI	7045
NM_000386	3	Bleomycin hydrolase	BLMH	642
NM_000404	3	Galactosidase, beta 1	GLB1	2720
NM_000430	3	Platelet-activating factor acetylhydrolase, isoform Ib, alpha subunit 45kDa	PAFAH1B1	5048
NM_000442	3	Platelet/endothelial cell adhesion molecule (CD31 antigen)	PECAM1	5175
NM_000507	3	Fructose-1,6-bisphosphatase 1	FBP1	2203
NM_000553	3	Werner syndrome	WRN	7486
NM_000618	3	Insulin-like growth factor 1 (somatomedin C)	IGF1	3479
NM_000662	3	N-acetyltransferase 1 (arylamine N-acetyltransferase)	NAT1	9
NM_000668	3	Alcohol dehydrogenase 1B (class I), beta polypeptide	ADH1B	125
NM_000699	3	Amylase, alpha 2A (pancreatic)	AMY2A	279
NM_000898	3	Monoamine oxidase B	MAOB	4129
NM_000903	3	NAD(P)H dehydrogenase, quinone 1	NQO1	1728
NM_000977	3	Ribosomal protein L13	RPL13	6137
NM_000990	3	Ribosomal protein L27a	RPL27A	6157
NM_001001483	3	Zinc finger, DHHC-type containing 13	ZDHHC13	54503
NM_001001484	3	Complement component 1, q subcomponent-like 3	PTER	9317
NM_001001485	3	ATPase, Ca++ transporting, type 2C, member 1	ATP2C1	27032
NM_001001522	3	Transgelin	TAGLN	6876
NM_001001664	3	Speckle-type POZ protein-like	SPOPL	339745
NM_001001998	3	Exosome component 10	EXOSC10	5394
NM_001002027	3	ATP synthase, H+ transporting, mitochondrial F0 complex, subunit C1 (subunit 9)	ATP5G1	516
NM_001002233	3	RAB11 family interacting protein 1 (class I)	RAB11FIP1	80223
NM_001002273	3	Fc fragment of IgG, low affinity IIb, receptor (CD32)	FCGR2B	2213
NM_001002814	3	RAB11 family interacting protein 1 (class I)	RAB11FIP1	80223
NM_001002843	3	Zinc finger protein 280D	ZNF280D	54816
NM_001003656	3	Protein phosphatase 2, regulatory subunit B, delta isoform	PPP2R2D	55844
NM_001003690	3	MAD2L1 binding protein	MAD2L1BP	9587
NM_001003703	3	ATP synthase, H+ transporting, mitochondrial F0 complex, subunit F6	ATP5J	522
NM_001003712	3	Oxysterol binding protein-like 8	OSBPL8	114882
NM_001003722	3	GLE1 RNA export mediator homolog (yeast)	GLE1	2733
NM_001004051	3	G protein-coupled receptor associated sorting protein 2	GPRASP2	114928
NM_001005332	3	Melanoma antigen family D, 1	MAGED1	9500
NM_001005354	3	Proline rich 13	PRR13	54458
NM_001005753	3	Vacuolar protein sorting 24 homolog (S. cerevisiae)	VPS24	51652
NM_001006684	3	Transcription elongation factor A (SII)-like 8	TCEAL8	90843
NM_001007094	3	Zinc finger protein 37A	ZNF37A	7587
NM_001007097	3	Neurotrophic tyrosine kinase, receptor, type 2	NTRK2	4915
NM_001008530	3	Legumain	LGMN	5641
NM_001008541	3	MAX interactor 1	MXI1	4601
NM_001008744	3	Tyrosyl-DNA phosphodiesterase 1	TDP1	55775
NM_001008895	3	Cullin 4A	CUL4A	8451
NM_001008910	3	Serine/threonine kinase 16	STK16	8576
NM_001009555	3	SH3 domain containing 19	SH3D19	152503
NM_001009877	3	Bromodomain containing 9	BRD9	65980
NM_001009881	3	Zinc finger, CCHC domain containing 11	ZCCHC11	23318
NM_001009894	3	Chromosome 12 open reading frame 29	C12orf29	91298
NM_001010883	3	Family with sequence similarity 102, member B	FAM102B	284611
NM_001011537	3	Forty-two-three domain containing 1	FYTTD1	84248
NM_001012665	3	Dynein, cytoplasmic 2, light intermediate chain 1	DYNC2LI1	51626
NM_001014433	3	CutA divalent cation tolerance homolog (E. coli)	CUTA	51596
NM_001015048	3	BCL2-associated athanogene 5	BAG5	9529
NM_001017973	3	Procollagen-proline, 2-oxoglutarate 4-dioxygenase (proline 4-hydroxylase), alpha polypeptide II	P4HA2	8974
NM_001017998	3	DnaJ-like protein	GNG10	2790
NM_001018055	3	BRCA1/BRCA2-containing complex, subunit 3	BRCC3	79184
NM_001025079	3	CD47 molecule	CD47	961
NM_001025203	3	U2 small nuclear RNA auxiliary factor 1	U2AF1	7307
NM_001029863	3	Chromosome 6 open reading frame 120	C6orf120	387263
NM_001031812	3	Casein kinase 1, gamma 3	CSNK1G3	1456
NM_001032280	3	Transcription factor AP-2 alpha (activating enhancer binding protein 2 alpha)	TFAP2A	7020
NM_001032283	3	Thymopoietin	TMPO	7112
NM_001033057	3	Membrane associated guanylate kinase, WW and PDZ domain containing 1	MAGI1	9223
NM_001033503	3	SAR1 gene homolog B (S. cerevisiae)	SAR1B	51128
NM_001033930	3	Ubiquitin A-52 residue ribosomal protein fusion product 1	UBA52	7311
NM_001034191	3	Pyrophosphatase (inorganic) 2	PPA2	27068
NM_001034194	3	Exosome component 9	EXOSC9	5393
NM_001034915	3	RNA binding motif protein 35A	RBM35A	54845
NM_001035260	3	Vacuolar protein sorting 26 homolog A (S. pombe)	VPS26A	9559
NM_001035521	3	General transcription factor IIIC, polypeptide 2, beta 110kDa	GTF3C2	2976
NM_001037278	3	Geranylgeranyl diphosphate synthase 1	GGPS1	9453
NM_001037675	3	Neuroblastoma breakpoint family, member 10	NBPF1	55672
NM_001039396	3	Macrophage expressed gene 1	MPEG1	219972
NM_001039619	3	Protein arginine methyltransferase 5	PRMT5	10419
NM_001039724	3	Nitric oxide synthase trafficker	NOSTRIN	115677
NM_001039762	3	Chromosome 10 open reading frame 141	C10orf141	642938
NM_001039796	3	Hypothetical protein LOC649446	FLJ35776	649446
NM_001039937	3	Integrator complex subunit 6	INTS6	26512
NM_001040001	3	Myeloid/lymphoid or mixed-lineage leukemia (trithorax homolog, Drosophila); translocated to, 4	MLLT4	4301
NM_001040020	3	Family with sequence similarity 3, member C	FAM3C	10447
NM_001040402	3	DCN1, defective in cullin neddylation 1, domain containing 4 (S. cerevisiae)	DCUN1D4	23142
NM_001042369	3	TROVE domain family, member 2	TROVE2	6738
NM_001042440	3	Calpastatin	CAST	831
NM_001042490	3	General transcription factor IIH, polypeptide 2, 44kDa-like	LOC728340	728340
NM_001042510	3	Zinc finger protein 706	ZNF706	51123
NM_001042539	3	MYC-associated zinc finger protein (purine-binding transcription factor)	MAZ	4150
NM_001042549	3	NSL1, MIND kinetochore complex component, homolog (S. cerevisiae)	NSL1	25936
NM_001042599	3	V-erb-a erythroblastic leukemia viral oncogene homolog 4 (avian)	ERBB4	2066
NM_001044305	3	Stromal membrane-associated GTPase-activating protein 1	SMAP1	60682
NM_001068	3	Topoisomerase (DNA) II beta 180kDa	TOP2B	7155
NM_001077700	3	Mesoderm induction early response 1 homolog (Xenopus laevis)	MIER1	57708
NM_001078	3	Vascular cell adhesion molecule 1	VCAM1	7412
NM_001078166	3	Splicing factor, arginine/serine-rich 1 (splicing factor 2, alternate splicing factor)	SFRS1	6426
NM_001079537	3	Trafficking protein particle complex 6B	TRAPPC6B	122553
NM_001079809	3	Transmembrane protein 183B	TMEM183B	653659
NM_001079839	3	OCIA domain containing 1	OCIAD1	54940
NM_001080480	3	Membrane bound O-acyltransferase domain containing 1	MBOAT1	154141
NM_001083613	3	Hypothetical protein BC017488	LOC124446	124446
NM_001085457	3	COBW domain containing 5	CBWD1	55871
NM_001087	3	Angio-associated, migratory cell protein	AAMP	14
NM_001093771	3	Thioredoxin reductase 1	TXNRD1	7296
NM_001093779	3	Similar to ribosomal protein S18	RP5-1033B10.18	730754
NM_001096	3	ATP citrate lyase	ACLY	47
NM_001098812	3	Septin 8	SEPT8	23176
NM_001098832	3	Family with sequence similarity 104, member A	FAM104A	84923
NM_001099271	3	Chromosome 5 open reading frame 37	C5orf37	134359
NM_001099400	3	Sarcoglycan, epsilon	SGCE	8910
NM_001099415	3	POM121 membrane glycoprotein C	POM121C	100101267
NM_001099638	3	Zinc finger protein 146	ZNF146	7705
NM_001099650	3	Glycosyltransferase 8 domain containing 3	GLT8D3	283464
NM_001099678	3	Leucine rich repeat containing 58	LRRC58	116064
NM_001099858	3	Chromosome 7 open reading frame 25	C7orf25	79020
NM_001099952	3	Inositol 1,4,5-triphosphate receptor, type 1	ITPR1	3708
NM_001100161	3	Exportin 7	XPO7	23039
NM_001100819	3	MOB1, Mps One Binder kinase activator-like 3 (yeast)	MOBKL3	25843
NM_001101	3	Actin, beta	ACTB	60
NM_001102	3	Actinin, alpha 1	ACTN1	87
NM_001104925	3	Protein-L-isoaspartate (D-aspartate) O-methyltransferase domain containing 2	PCMTD2	55251
NM_001112736	3	Chromosome 3 open reading frame 63	C3orf63	23272
NM_001123	3	Adenosine kinase	ADK	132
NM_001126	3	Adenylosuccinate synthase	ADSS	159
NM_001177	3	ADP-ribosylation factor-like 1	ARL1	400
NM_001182	3	Aldehyde dehydrogenase 7 family, member A1	ALDH7A1	501
NM_001185	3	Alpha-2-glycoprotein 1, zinc-binding	AZGP1	563
NM_001253	3	CDC5 cell division cycle 5-like (S. pombe)	CDC5L	988
NM_001273	3	Chromodomain helicase DNA binding protein 4	CHD4	1108
NM_001284	3	Adaptor-related protein complex 3, sigma 1 subunit	AP3S1	1176
NM_001289	3	Chloride intracellular channel 2	CLIC2	1193
NM_001300	3	Kruppel-like factor 6	KLF6	1316
NM_001310	3	CAMP responsive element binding protein-like 2	CREBL2	1389
NM_001316	3	CSE1 chromosome segregation 1-like (yeast)	CSE1L	1434
NM_001350	3	Death-associated protein 6	DAXX	1616
NM_001358	3	DEAH (Asp-Glu-Ala-His) box polypeptide 15	DHX15	1665
NM_001359	3	2,4-dienoyl CoA reductase 1, mitochondrial	DECR1	1666
NM_001363	3	Dyskeratosis congenita 1, dyskerin	DKC1	1736
NM_001430	3	Endothelial PAS domain protein 1	EPAS1	2034
NM_001527	3	Histone deacetylase 2	HDAC2	3066
NM_001554	3	Cysteine-rich, angiogenic inducer, 61	CYR61	3491
NM_001616	3	Activin A receptor, type IIA	ACVR2A	92
NM_001642	3	Amyloid beta (A4) precursor-like protein 2	APLP2	334
NM_001657	3	Amphiregulin (schwannoma-derived growth factor)	AREG	374
NM_001679	3	ATPase, Na+/K+ transporting, beta 3 polypeptide	ATP1B3	483
NM_001699	3	AXL receptor tyrosine kinase	AXL	558
NM_001724	3	2,3-bisphosphoglycerate mutase	BPGM	669
NM_001752	3	Catalase	CAT	847
NM_001756	3	Serpin peptidase inhibitor, clade A (alpha-1 antiproteinase, antitrypsin), member 6	SERPINA6	866
NM_001767	3	CD2 molecule	CD2	914
NM_001778	3	CD48 molecule	CD48	962
NM_001799	3	Cyclin-dependent kinase 7	CDK7	1022
NM_001814	3	Cathepsin C	CTSC	1075
NM_001838	3	Chemokine (C-C motif) receptor 7	CCR7	1236
NM_001957	3	Endothelin receptor type A	EDNRA	1909
NM_002114	3	Human immunodeficiency virus type I enhancer binding protein 1	HIVEP1	3096
NM_002117	3	Major histocompatibility complex, class I, C	HLA-C	3107
NM_002158	3	Forkhead box N2	FOXN2	3344
NM_002161	3	Isoleucyl-tRNA synthetase	IARS	3376
NM_002199	3	Interferon regulatory factor 2	IRF2	3660
NM_002266	3	Karyopherin alpha 2 (RAG cohort 1, importin alpha 1)	KPNA2	3838
NM_002267	3	Karyopherin alpha 3 (importin alpha 4)	KPNA3	3839
NM_002291	3	Laminin, beta 1	LAMB1	3912
NM_002375	3	Microtubule-associated protein 4	MAP4	4134
NM_002382	3	MYC associated factor X	MAX	4149
NM_002396	3	Malic enzyme 2, NAD(+)-dependent, mitochondrial	ME2	4200
NM_002397	3	Myocyte enhancer factor 2C	MEF2C	4208
NM_002444	3	Moesin	MSN	4478
NM_002462	3	Myxovirus (influenza virus) resistance 1, interferon-inducible protein p78 (mouse)	MX1	4599
NM_002473	3	Myosin, heavy chain 9, non-muscle	MYH9	4627
NM_002482	3	Nuclear autoantigenic sperm protein (histone-binding)	NASP	4678
NM_002537	3	Ornithine decarboxylase antizyme 2	OAZ2	4947
NM_002582	3	Poly(A)-specific ribonuclease (deadenylation nuclease)	PARN	5073
NM_002595	3	PCTAIRE protein kinase 2	PCTK2	5128
NM_002642	3	Phosphatidylinositol glycan anchor biosynthesis, class C	PIGC	5279
NM_002645	3	Phosphoinositide-3-kinase, class 2, alpha polypeptide	PIK3C2A	5286
NM_002664	3	Pleckstrin	PLEK	5341
NM_002690	3	Polymerase (DNA directed), beta	POLB	5423
NM_002719	3	Protein phosphatase 2, regulatory subunit B', gamma isoform	PPP2R5C	5527
NM_002731	3	Protein kinase, cAMP-dependent, catalytic, beta	PRKACB	5567
NM_002740	3	Protein kinase C, iota	PRKCI	5584
NM_002755	3	Mitogen-activated protein kinase kinase 1	MAP2K1	5604
NM_002808	3	Proteasome (prosome, macropain) 26S subunit, non-ATPase, 2	PSMD2	5708
NM_002836	3	Protein tyrosine phosphatase, receptor type, A	PTPRA	5786
NM_002853	3	RAD1 homolog (S. pombe)	RAD1	5810
NM_002858	3	ATP-binding cassette, sub-family D (ALD), member 3	ABCD3	5825
NM_002870	3	RAB13, member RAS oncogene family	RAB13	5872
NM_002887	3	Arginyl-tRNA synthetase	RARS	5917
NM_002902	3	Reticulocalbin 2, EF-hand calcium binding domain	RCN2	5955
NM_002906	3	Radixin	RDX	5962
NM_002916	3	Replication factor C (activator 1) 4, 37kDa	RFC4	5984
NM_002933	3	Ribonuclease, RNase A family, 1 (pancreatic)	RNASE1	6035
NM_002945	3	Replication protein A1, 70kDa	RPA1	6117
NM_002950	3	Ribophorin I	RPN1	6184
NM_002956	3	CAP-GLY domain containing linker protein 1	CLIP1	6249
NM_003012	3	Secreted frizzled-related protein 1	SFRP1	6422
NM_003016	3	Splicing factor, arginine/serine-rich 2	SFRS2	6427
NM_003070	3	SWI/SNF related, matrix associated, actin dependent regulator of chromatin, subfamily a, member 2	SMARCA2	6595
NM_003094	3	Small nuclear ribonucleoprotein polypeptide E	SNRPE	6635
NM_003099	3	Sorting nexin 1	SNX1	6642
NM_003104	3	Sorbitol dehydrogenase	SORD	6652
NM_003124	3	Sepiapterin reductase (7,8-dihydrobiopterin:NADP+ oxidoreductase)	SPR	6697
NM_003128	3	Spectrin, beta, non-erythrocytic 1	SPTBN1	6711
NM_003137	3	SFRS protein kinase 1	SRPK1	6732
NM_003205	3	Transcription factor 12 (HTF4, helix-loop-helix transcription factors 4)	TCF12	6938
NM_003264	3	Toll-like receptor 2	TLR2	7097
NM_003290	3	Tropomyosin 4	TPM4	7171
NM_003291	3	Tripeptidyl peptidase II	TPP2	7174
NM_003312	3	Thiosulfate sulfurtransferase (rhodanese)	TST	7263
NM_003314	3	Tetratricopeptide repeat domain 1	TTC1	7265
NM_003315	3	DnaJ (Hsp40) homolog, subfamily C, member 7	DNAJC7	7266
NM_003334	3	Ubiquitin-like modifier activating enzyme 1	UBA1	7317
NM_003336	3	Ubiquitin-conjugating enzyme E2A (RAD6 homolog)	UBE2A	7319
NM_003341	3	Ubiquitin-conjugating enzyme E2E 1 (UBC4/5 homolog, yeast)	UBE2E1	7324
NM_003342	3	Ubiquitin-conjugating enzyme E2G 1 (UBC7 homolog, yeast)	UBE2G1	7326
NM_003363	3	Ubiquitin specific peptidase 4 (proto-oncogene)	USP4	7375
NM_003372	3	Von Hippel-Lindau binding protein 1	VBP1	7411
NM_003384	3	Vaccinia related kinase 1	VRK1	7443
NM_003415	3	Zinc finger protein 268	ZNF268	10795
NM_003480	3	Microfibrillar associated protein 5	MFAP5	8076
NM_003559	3	Phosphatidylinositol-5-phosphate 4-kinase, type II, beta	PIP4K2B	8396
NM_003613	3	Cartilage intermediate layer protein, nucleotide pyrophosphohydrolase	CILP	8483
NM_003651	3	Cold shock domain protein A	CSDA	8531
NM_003666	3	Basic leucine zipper nuclear factor 1 (JEM-1)	BLZF1	8548
NM_003675	3	PRP18 pre-mRNA processing factor 18 homolog (S. cerevisiae)	PRPF18	8559
NM_003680	3	Tyrosyl-tRNA synthetase	YARS	8565
NM_003768	3	Phosphoprotein enriched in astrocytes 15	PEA15	8682
NM_003776	3	Mitochondrial ribosomal protein L40	MRPL40	64976
NM_003819	3	Poly(A) binding protein, cytoplasmic 4 (inducible form)	PABPC4	8761
NM_003859	3	Dolichyl-phosphate mannosyltransferase polypeptide 1, catalytic subunit	DPM1	8813
NM_003897	3	Immediate early response 3	IER3	8870
NM_003899	3	Rho guanine nucleotide exchange factor (GEF) 7	ARHGEF7	8874
NM_003908	3	Eukaryotic translation initiation factor 2, subunit 2 beta, 38kDa	EIF2S2	8894
NM_004077	3	Citrate synthase	CS	1431
NM_004079	3	Cathepsin S	CTSS	1520
NM_004083	3	DNA-damage-inducible transcript 3	DDIT3	1649
NM_004092	3	Enoyl Coenzyme A hydratase, short chain, 1, mitochondrial	ECHS1	1892
NM_004107	3	Fc fragment of IgG, receptor, transporter, alpha	FCGRT	2217
NM_004177	3	Syntaxin 3	STX3	6809
NM_004180	3	TRAF family member-associated NFKB activator	TANK	10010
NM_004184	3	Tryptophanyl-tRNA synthetase	WARS	7453
[truncated: 4,062 more rows]
